# Supplementary material for: Swarm Learning for decentralized and confidential clinical machine learning
Source: Nature. 2021 May 26;594(7862):265–70. doi: 10.1038/s41586-021-03583-3 (PMC8189907; doi:10.1038/s41586-021-03583-3)
Supplement: Supplementary file 4 — Overview over all sample numbers and scenarios. [file 41586_2021_3583_MOESM4_ESM.xlsx]

## Sheet: Tabelle1
Figures	Prediction of	Dataset (full dataset, which was used to draw permutations)	n used per permutation	Number of clinical studies included	Node 1 (n_case : n_control)	Node 2 (n_case : n_control)	Node 3 (n_case : n_control)	Node 4 (n_case : n_control)	Node 5 (n_case : n_control)	Node 6 (n_case : n_control)	Test set
Fig 2b, ED Fig. 2a, ED Fig 2b	AML	A2, n total = 8348	5463	64	218:218 (50%/50%)	13:1299 (1%/99%)	1939:1838 (70%/30%)				516:574(46%/53%)
Fig 2c, ED Fig 2g, ED Fig 2h	AML	A2, n total = 8348	6298	64	840:840 (50%/50%)	16:1663 (1%/99%)	1176:504 (70%/30%)				508:751 (40%/60%)
Fig 2d, ED Fig 3b, ED Fig 3b, ED Fig 3d	AML	A2, n total = 8348	2311	64	5-95% AML	5-95% AML	5-95% AML				5-95% AML
Fig 2e, ED Fig. 4g, ED Fig. 4h, ED Fig. 4i	AML	A1, A2, A3 n total = 12029	12029	110	829:1160 (41%/59%)	2070:4608(31%/69%)	406:538 (43%/57%)				1029:1576 (40%/60%)
Fig 3a	TB	B, n total = 1999	1550	9	206:206 (50%/50%)	206:206 (50%/50%)	206:206 (50%/50%)				157:157 (50%50%)
Fig 3b	TB	B, n total = 1999	1550	9	103:103 (50%/50%)	103:103 (50%/50%)	103:103 (50%/50%)	103:103 (50%/50%)	103:103 (50%/50%)	103:103 (50%/50%)	157:157 (50%50%)
Fig 3c	TB	B, n total = 1999	1150	9	200:200 (50%/50%)	75:75 (50%/50%)	200:200(50%/50%)				100:100 (50%/50%)
Fig 3d	lung pathologies	C, n total = 95831	47300	1	Atelectasis:3000 Infiltration 100 Effusion: 3000 No Finding: 5000	Atelectasis:100 Infiltration 3000 Effusion: 3000 No Finding: 5000	Atelectasis:3000 Intiltration 3000 Effusion: 100 No Finding: 5000				Atelectasis:3000 Intiltration 3000 Effusion: 3000 No Finding: 5000
Fig 4b	COVID-19	D, n total = 2143	899	11	20:80 (20%/80%)	10:90 (10%/90%)	5:95 (5%/95%)				99:100 (50%/50%)
Fig 4d, ED Fig 9g, ED Fig 9f	COVID-19	E, n total = 2400	2400	10	31:209 (80% of E1)	40:200 (80% of E2)	56:184 (80% of E3)	26:214 (80% of E4)	10:230 (80% of E5)	3:237 (80% of E6)	Combined test set T: 41:319 (20% of E1-E6) Test set E7: 89:211 Test set E8: 0:300
ED Fig 2d	AML	A1, n total = 2500	2398	23	88:88 (50%/50%)	5:526 (1%/99%)	745:319 (70%/30%)				209:232(47%/53%)
ED Fig 2e	AML	A3, n total = 1181	1008	23	42:42 (50%/50%)	2:254 (1%/99%)	360:154 (70%/30%)				100:111 (47%/53%)
ED Fig 2i	AML	A1, n total = 2500	2398	23	320:320 (50%/50%)	6:633 (1%/99%)	448:193 (70%/30%)				193:286 (40%/60%)
ED Fig 2j	AML	A3, n total = 1181	1008	23	120:120 (50%/50%)	2:237 (1%/99%)	168:72 (70%/30%)				72:107(40%/60%)
ED Fig 3e	AML	A1, n total = 2500	2500	23	5-95% AML	5-95% AML	5-95% AML				5-95% AML
ED Fig 3f	AML	A3, n total = 1181	1181	23	5-95% AML	5-95% AML	5-95% AML				5-95% AML
ED Fig 3h	AML	A2, n total = 8348	2311	64	5-95% AML	5-95% AML	5-95% AML				5-95% AML
ED Fig 4b, ED Fig 4c, ED Fig 4d	AML	A2, n total = 8348	5172	64	207:207 (50%/50%)	621:621 (50%/50%)	1242:1242 (50%/50%)				516:516 50%/50%
ED Fig 4e	AML	A1, n total = 2500	2074	23	83:83 50%/50%	249:249 50%/50%	499:499 50%/50%				207:207 (50%/50%)
ED Fig 4f	AML	A3, n total = 1181	1008	23	40:40 50%/50%	121:121 50%/50%	243:243 50%/50%				100:100 (50%/50%)
ED Fig 4J	AML	A3, n total = 1181	240	23	30:30 (cases only sequencing protocol 1)	30:30 (cases only from sequencing protocol 2)	30:30 (cases 15:15 both protocols)				30:30 (cases 15:15 both protocols)
ED Fig 5b	ALL	A2, n total = 8348	8348	64	5-95% ALL	5-95% ALL	5-95% ALL				5-95% ALL
ED Fig 5c	ALL	A2, n total = 8348	8348	64	5-95% ALL	5-95% ALL	5-95% ALL				10:100 (9%/91%)
ED Fig 5d	ALL	A2, n total = 8348	8348	64	5-95% ALL	5-95% ALL	5-95% ALL				5:100 (5%/95%)
ED Fig 5e	ALL	A2, n total = 8348	8348	64	5-95% ALL	5-95% ALL	5-95% ALL				1:100 (1%/9%)
ED Fig 5f/g	ALL, AML, CLL, CML	A2, n total = 8348	2318	64	AML: 400 ALL: 400 CML: 5 CLL: 5	AML: 50 ALL: 300 CML: 50 CLL: 200	AML: 300 ALL: 50 CML: 5 CLL: 200				AML: 100 ALL: 100 CML: 10 CLL: 100
ED Fig 5h/i	AML	A2, n total = 8348	6400	64	nodes 1-10: 20:80	nodes 11-20: 70:30	nodes 21-32: 50:50				1100:2100 (34% / 66%)
ED Fig 6b	AML	A2, n total = 8348	1200	64	60:140 (30%/70%)	80:120 (40%/60%)	100:100 (50%/50%)				240:360(40%/60%)
ED Fig 6c	AML	A2, n total = 8348	1200	64	60:140 (30%/70%)	80:120 (40%/60%)	100:100 (50%/50%)				240:360(40%/60%)
ED Fig 7b	active and latent TB	B, n total = 1999	1890	9	252:252 (50%/50%)	252:252 (50%/50%)	252:252 (50%/50%)				189:189 (50%/50%)
ED Fig 7c	active TB	B, n total = 1999	946	9	106:106 (50%/50%)	106:106 (50%/50%)	106:106 (50%/50%)				155:155 (50%/50%)
ED Fig 7d	active TB	B, n total = 1999	1300	9	200:200 (50%/50%)	75:75 (50%/50%)	200:200(50%/50%)				100:250 (29%/71%)
ED Fig 7e	active TB	B, n total = 1999	850	9	50:50 (50%/50%)	75:75 (50%/50%)	200:200(50%/50%)				100:100 (50%/50%)
ED Fig 7f	active TB	B, n total = 1999	1000	9	50:50 (50%/50%)	75:75 (50%/50%)	200:200(50%/50%)				100:250 (29%/71%)
ED Fig 7h	active TB	B, n total = 1999	1500	9	240:240 (50%/50%)	30:300(9%/91%)	60:300(17%/83%)				200:300(40%/60%)
ED Fig 7i	active TB	B, n total = 1999	1500	9	240:240 (50%/50%)	30:300(9%/91%)	60:300(17%/83%)				100:300(25%/75%)
ED Fig 7j	active TB	B, n total = 1999	1500	9	240:240 (50%/50%)	30:300(9%/91%)	60:300(17%/83%)				30:300(9%/91%)
ED Fig 8b	COVID-19	D, n total = 2143	2381	11	30:30 (50%/50%)	30:30 (50%/50%)	30:30 (50%/50%)				44:1919 (2%/98%)
ED Fig 8C	COVID-19	D, n total = 2143	2381	11	30:30 (50%/50%)	30:30 (50%/50%)	30:30 (50%/50%)				44:50 (46%/54%)
ED Fig 8D	COVID-19	D, n total = 2143	2381	11	30:30 (50%/50%)	30:30 (50%/50%)	30:30 (50%/50%)				44:100 (30%/70%)
ED Fig 8F	COVID-19	D, n total = 2143	538	11	40:60 (40%/60%)	30:70 (30%/70%)	20:80 (20%/80%)				44:50 (46%/54%)
ED Fig 8G	COVID-19	D, n total = 2143	538	11	40:60 (40%/60%)	30:70 (30%/70%)	20:80 (20%/80%)				44:100 (30%/70%)
ED Fig 8I	COVID-19	D, n total = 2143	698	11	30:70 (30%/70%)	20:80 (20%/80%)	10:90 (10%/90%)				74:150 (33%/67%)
ED Fig 8J	COVID-19	D, n total = 2143	698	11	30:70 (30%/70%)	20:80 (20%/80%)	10:90 (10%/90%)				74:100 (43%/57%)
ED Fig 8k	COVID-19	D, n total = 2143	899	11	20:80 (20%/80%)	10:90 (10%/90%)	5:95 (5%/95%)				99:500 (16%/84%)
ED Fig 8l	COVID-19	D, n total = 2143	899	11	20:80 (20%/80%)	10:90 (10%/90%)	5:95 (5%/95%)				50:500 (9%/91%)
ED FIg 9b	COVID-19	D, n total = 2143	899	11	10:90 (10%/90%)	5:95 (5%/95%)	5:95 (5%/95%)	3:97 (3%/97%)			111:100 (52%/48%)
ED Fig 9c	COVID-19	D, n total = 2143	899	11	10:90 (10%/90%)	5:95 (5%/95%)	5:95 (5%/95%)	3:97 (3%/97%)			111:500 (18%/82%)
ED FIg 9d	COVID-19	D, n total = 2143	899	11	10:90 (10%/90%)	5:95 (5%/95%)	5:95 (5%/95%)	3:97 (3%/97%)			50:500 (9%/91%)
ED Fig 9h	COVID-19	E, n total = 2400	1200	10	39:261 (E1)	50:250 (E2)	70:230 (E3)				32:269 (10%/90%) (E4)
ED Fig 10a	COVID-19	E, n total = 2400	240	10	20:60 (25%/75%)	20:60 (25%/75%)	20:60 (25%/75%)				20:60 (25%/75%)
ED Fig 10b	COVID-19	E, n total = 2400	400	10	20:80 (20% / 80%)	20:80 (20% / 80%)	20:80 (20% / 80%)				20:80 (20% / 80%)
ED Fig 10c	COVID-19	E, n total = 2400	800	10	10:190 (5%/95%)	10:190 (5%/95%)	60:140 (30%/70%)				60:140 (30%/70%)
ED Fig 10e	severe COVID-19	E, n total = 2400	400	10	20:80 (20% / 80%)	30:70 (30%/70%)	40:60 (40%/60%)				30:70 (30%/70%)
