# Supplementary material for: Swarm Learning for decentralized and confidential clinical machine learning
Source: Nature. 2021 May 26;594(7862):265–70. doi: 10.1038/s41586-021-03583-3 (PMC8189907; doi:10.1038/s41586-021-03583-3)
Supplement: Supplementary file 5 — Dataset annotations of datasets A-E. [file 41586_2021_3583_MOESM5_ESM.xlsx]

## Sheet: Dataset A
SampleID	Dataset	StudyID	Disease	Condition
AHW_ALL_BA_025919_13_A_PZ.CEL	A1	Haferlach	ALL	CONTROL
AHW_ALL_BA_032751_71_A_PZ.CEL	A1	Haferlach	ALL	CONTROL
AHW_ALL_BN_022495_7_A_PZ.CEL	A1	Haferlach	ALL	CONTROL
AHW_ALL_MLL_031351_13_A_PZ.CEL	A1	Haferlach	ALL	CONTROL
AHW_ALL_MLL_036187_80_A_PZ.CEL	A1	Haferlach	ALL	CONTROL
AHW_ALL_Ph_030031_32_A_PZ.CEL	A1	Haferlach	ALL	CONTROL
AHW_ALL_Ph_032683_15_A_PZ.CEL	A1	Haferlach	ALL	CONTROL
AHW_ALL_Ph_035655_63_A_PZ.CEL	A1	Haferlach	ALL	CONTROL
AHW_ALL_TA_025336_26_A_PZ.CEL	A1	Haferlach	ALL	CONTROL
AHW_ALL_TA_032725_16_A_PZ.CEL	A1	Haferlach	ALL	CONTROL
AHW_ALL_TA_035238_44_A_PZ.CEL	A1	Haferlach	ALL	CONTROL
AHW_CLL_nk_035244_47_A_PZ.CEL	A1	Haferlach	CLL	CONTROL
ALK_ALL_411_002127_15_A_PZ.CEL	A1	Haferlach	ALL	CONTROL
ALK_ALL_411_013713_3_A_PZ.CEL	A1	Haferlach	ALL	CONTROL
ALK_ALL_411_023231_3_A_PZ.CEL	A1	Haferlach	ALL	CONTROL
ALK_ALL_411_991533_18_A_PZ.CEL	A1	Haferlach	ALL	CONTROL
ALK_ALL_814_015250_28_A_PZ.CEL	A1	Haferlach	ALL	CONTROL
ALK_ALL_814_031647_17_A_PZ.CEL	A1	Haferlach	ALL	CONTROL
ALK_ALL_814_040330_9_A_PZ.CEL	A1	Haferlach	ALL	CONTROL
ALK_ALL_B_036348_28_A_PZ.CEL	A1	Haferlach	ALL	CONTROL
ALK_ALL_BA_014872_56_A_PZ.CEL	A1	Haferlach	ALL	CONTROL
ALK_ALL_BA_021833_24_A_PZ.CEL	A1	Haferlach	ALL	CONTROL
ALK_ALL_BA_033676_8_A_PZ.CEL	A1	Haferlach	ALL	CONTROL
ALK_ALL_BN_015539_84_A_PZ.CEL	A1	Haferlach	ALL	CONTROL
ALK_ALL_BN_023445_42_A_PZ.CEL	A1	Haferlach	ALL	CONTROL
ALK_ALL_BN_032229_14_A_PZ.CEL	A1	Haferlach	ALL	CONTROL
ALK_ALL_MLL_013575_66_A_PZ.CEL	A1	Haferlach	ALL	CONTROL
ALK_ALL_MLL_030123_72_A_PZ.CEL	A1	Haferlach	ALL	CONTROL
ALK_ALL_MLL_035987_70_A_PZ.CEL	A1	Haferlach	ALL	CONTROL
ALK_ALL_Ph_002136_26_A_PZ.CEL	A1	Haferlach	ALL	CONTROL
ALK_ALL_Ph_011910_5_A_PZ.CEL	A1	Haferlach	ALL	CONTROL
ALK_ALL_Ph_014069_53_A_PZ.CEL	A1	Haferlach	ALL	CONTROL
ALK_ALL_Ph_015226_44_A_PZ.CEL	A1	Haferlach	ALL	CONTROL
ALK_ALL_Ph_020208_89_A_PZ.CEL	A1	Haferlach	ALL	CONTROL
ALK_ALL_Ph_020898_24_A_PZ.CEL	A1	Haferlach	ALL	CONTROL
ALK_ALL_Ph_022302_16_A_PZ.CEL	A1	Haferlach	ALL	CONTROL
ALK_ALL_Ph_023121_28_A_PZ.CEL	A1	Haferlach	ALL	CONTROL
ALK_ALL_Ph_031058_1_A_PZ.CEL	A1	Haferlach	ALL	CONTROL
ALK_ALL_Ph_034837_92_A_PZ.CEL	A1	Haferlach	ALL	CONTROL
ALK_ALL_TA_000262_35_A_PZ.CEL	A1	Haferlach	ALL	CONTROL
ALK_ALL_TA_002226_27_A_PZ.CEL	A1	Haferlach	ALL	CONTROL
ALK_ALL_TA_012451_7_A_PZ.CEL	A1	Haferlach	ALL	CONTROL
ALK_ALL_TA_013498_4_A_PZ.CEL	A1	Haferlach	ALL	CONTROL
ALK_ALL_TA_015256_9_A_PZ.CEL	A1	Haferlach	ALL	CONTROL
ALK_ALL_TA_022327_14_A_PZ.CEL	A1	Haferlach	ALL	CONTROL
ALK_ALL_TA_023345_6_A_PZ.CEL	A1	Haferlach	ALL	CONTROL
ALK_ALL_TA_025639_64_A_PZ.CEL	A1	Haferlach	ALL	CONTROL
ALK_ALL_TA_031192_30_A_PZ.CEL	A1	Haferlach	ALL	CONTROL
ALK_ALL_TA_034530_23_A_PZ.CEL	A1	Haferlach	ALL	CONTROL
ALK_ALL_TA_040701_17_A_PZ.CEL	A1	Haferlach	ALL	CONTROL
ALK_ALL_TA_991597_39_A_PZ.CEL	A1	Haferlach	ALL	CONTROL
ALK_AML_aa_033949_63_A_PZ.CEL	A1	Haferlach	AML	CASE
ALK_AML_com_001171_40_A_PZ.CEL	A1	Haferlach	AML	CASE
ALK_AML_com_020894_99_A_PZ.CEL	A1	Haferlach	AML	CASE
ALK_AML_com_034881_45_A_PZ.CEL	A1	Haferlach	AML	CASE
ALK_AML_M2_000167_51_A_PZ.CEL	A1	Haferlach	AML	CASE
ALK_AML_M2_012622_1_A_PZ.CEL	A1	Haferlach	AML	CASE
ALK_AML_M2_040211_46_A_PZ.CEL	A1	Haferlach	AML	CASE
ALK_AML_M3_011647_9_A_PZ.CEL	A1	Haferlach	AML	CASE
ALK_AML_M3v_002060_4_A_PZ.CEL	A1	Haferlach	AML	CASE
ALK_AML_M3v_990626_1_A_PZ.CEL	A1	Haferlach	AML	CASE
ALK_AML_M4eo_010065_22_A_PZ.CEL	A1	Haferlach	AML	CASE
ALK_AML_M4eo_035563_23_A_PZ.CEL	A1	Haferlach	AML	CASE
ALK_AML_MLL_011597_74_A_PZ.CEL	A1	Haferlach	AML	CASE
ALK_AML_MLL_023067_62_A_PZ.CEL	A1	Haferlach	AML	CASE
ALK_AML_nk_000170_43_A_PZ.CEL	A1	Haferlach	AML	CASE
ALK_AML_nk_014016_3_A_PZ.CEL	A1	Haferlach	AML	CASE
ALK_AML_nk_034627_68_A_PZ.CEL	A1	Haferlach	AML	CASE
ALK_CLL_13q_035415_94_A_PZ.CEL	A1	Haferlach	CLL	CONTROL
ALK_CLL_nk_021688_12_A_PZ.CEL	A1	Haferlach	CLL	CONTROL
ALK_CLL_nk_035081_5_A_PZ.CEL	A1	Haferlach	CLL	CONTROL
ALK_CML_ac_030581_8_A_PZ.CEL	A1	Haferlach	CML	CONTROL
ALK_CML_cp_000393_19_A_PZ.CEL	A1	Haferlach	CML	CONTROL
ALK_CML_cp_001246_18_A_PZ.CEL	A1	Haferlach	CML	CONTROL
ALK_CML_cp_001701_17_A_PZ.CEL	A1	Haferlach	CML	CONTROL
ALK_CML_cp_002680_26_A_PZ.CEL	A1	Haferlach	CML	CONTROL
ALK_CML_cp_003013_29_A_PZ.CEL	A1	Haferlach	CML	CONTROL
ALK_CML_cp_011045_45_A_PZ.CEL	A1	Haferlach	CML	CONTROL
ALK_CML_cp_011261_47_A_PZ.CEL	A1	Haferlach	CML	CONTROL
ALK_CML_cp_011508_35_A_PZ.CEL	A1	Haferlach	CML	CONTROL
ALK_CML_cp_011669_30_A_PZ.CEL	A1	Haferlach	CML	CONTROL
ALK_CML_cp_012230_3_A_PZ.CEL	A1	Haferlach	CML	CONTROL
ALK_CML_cp_013469_3_A_PZ.CEL	A1	Haferlach	CML	CONTROL
ALK_CML_cp_013491_10_A_PZ.CEL	A1	Haferlach	CML	CONTROL
ALK_CML_cp_013502_12_A_PZ.CEL	A1	Haferlach	CML	CONTROL
ALK_CML_cp_013548_10_A_PZ.CEL	A1	Haferlach	CML	CONTROL
ALK_CML_cp_013718_11_A_PZ.CEL	A1	Haferlach	CML	CONTROL
ALK_CML_cp_013835_5_A_PZ.CEL	A1	Haferlach	CML	CONTROL
ALK_CML_cp_014141_7_A_PZ.CEL	A1	Haferlach	CML	CONTROL
ALK_CML_cp_014205_8_A_PZ.CEL	A1	Haferlach	CML	CONTROL
ALK_CML_cp_014257_6_A_PZ.CEL	A1	Haferlach	CML	CONTROL
ALK_CML_cp_014394_12_A_PZ.CEL	A1	Haferlach	CML	CONTROL
ALK_CML_cp_014756_14_A_PZ.CEL	A1	Haferlach	CML	CONTROL
ALK_CML_cp_014776_CC_A_PZ.CEL	A1	Haferlach	CML	CONTROL
ALK_CML_cp_014858_CB_A_PZ.CEL	A1	Haferlach	CML	CONTROL
ALK_CML_cp_015062_12_A_PZ.CEL	A1	Haferlach	CML	CONTROL
ALK_CML_cp_015188_11_A_PZ.CEL	A1	Haferlach	CML	CONTROL
ALK_CML_cp_015248_38_A_PZ.CEL	A1	Haferlach	CML	CONTROL
ALK_CML_cp_015408_21_A_PZ.CEL	A1	Haferlach	CML	CONTROL
ALK_CML_cp_015434_13_A_PZ.CEL	A1	Haferlach	CML	CONTROL
ALK_CML_cp_020011_11_A_PZ.CEL	A1	Haferlach	CML	CONTROL
ALK_CML_cp_020209_CD_A_PZ.CEL	A1	Haferlach	CML	CONTROL
ALK_CML_cp_020635_CA_A_PZ.CEL	A1	Haferlach	CML	CONTROL
ALK_CML_cp_020762_14_A_PZ.CEL	A1	Haferlach	CML	CONTROL
ALK_CML_cp_021090_15_A_PZ.CEL	A1	Haferlach	CML	CONTROL
ALK_CML_cp_021148_7_A_PZ.CEL	A1	Haferlach	CML	CONTROL
ALK_CML_cp_021792_13_A_PZ.CEL	A1	Haferlach	CML	CONTROL
ALK_CML_cp_021959_8_A_PZ.CEL	A1	Haferlach	CML	CONTROL
ALK_CML_cp_023047_15_A_PZ.CEL	A1	Haferlach	CML	CONTROL
ALK_CML_cp_033698_50_A_PZ.CEL	A1	Haferlach	CML	CONTROL
ALK_CML_cp_033703_52_A_PZ.CEL	A1	Haferlach	CML	CONTROL
ALK_CML_cp_034503_33_A_PZ.CEL	A1	Haferlach	CML	CONTROL
ALK_CML_cp_034547_36_A_PZ.CEL	A1	Haferlach	CML	CONTROL
ALK_CML_cp_034751_63_A_PZ.CEL	A1	Haferlach	CML	CONTROL
ALK_CML_cp_034810_35_A_PZ.CEL	A1	Haferlach	CML	CONTROL
ALK_CML_cp_034836_36_A_PZ.CEL	A1	Haferlach	CML	CONTROL
ALK_CML_cp_034908_22_A_PZ.CEL	A1	Haferlach	CML	CONTROL
ALK_CML_cp_035003_26_A_PZ.CEL	A1	Haferlach	CML	CONTROL
ALK_CML_cp_035164_13_A_PZ.CEL	A1	Haferlach	CML	CONTROL
ALK_CML_cp_035376_6_A_PZ.CEL	A1	Haferlach	CML	CONTROL
ALK_CML_cp_035609_65_A_PZ.CEL	A1	Haferlach	CML	CONTROL
GSM1057835_JD0011.AMD.v5.U133A.CEL	A1	GSE43176	AML	CASE
GSM1057836_JD0016.AMD.v5.U133A.CEL	A1	GSE43176	AML	CASE
GSM1057837_JD0020.AMD.v5.U133A.CEL	A1	GSE43176	AML	CASE
GSM1057838_JD0022.AMD.v5.U133A.CEL	A1	GSE43176	AML	CASE
GSM1057839_JD0030.AMD.v5.U133A.CEL	A1	GSE43176	AML	CASE
GSM1057840_JD0070.AMD.v5.U133A.CEL	A1	GSE43176	AML	CASE
GSM1057841_JD0086.AMD.v5.U133A.CEL	A1	GSE43176	AML	CASE
GSM1057842_JD0131.AMD.v5.U133A.CEL	A1	GSE43176	AML	CASE
GSM1057843_JD0144.AMD.v5.U133A.CEL	A1	GSE43176	AML	CASE
GSM1057844_JD0145.AMD.v5.U133A.CEL	A1	GSE43176	AML	CASE
GSM1057845_JD0163.AMD.v5.U133A.CEL	A1	GSE43176	AML	CASE
GSM1057846_JD0231.AMD.v5.U133A.CEL	A1	GSE43176	AML	CASE
GSM1057847_JD0260.AML.v5.U133A.CEL	A1	GSE43176	AML	CASE
GSM1057848_JD0290.AML.v5.U133A.CEL	A1	GSE43176	AML	CASE
GSM1057849_JD0292.AML.v5.U133A.CEL	A1	GSE43176	AML	CASE
GSM1057850_JD0296.AML.v5.U133A.CEL	A1	GSE43176	AML	CASE
GSM1057851_JD0001.AMD.v5.U133A.CEL	A1	GSE43176	AML	CASE
GSM1057852_JD0006.AMD.v5.U133A.CEL	A1	GSE43176	AML	CASE
GSM1057853_JD0013.AMD.v5.U133A.CEL	A1	GSE43176	AML	CASE
GSM1057854_JD0035.AMD.v5.U133A.CEL	A1	GSE43176	AML	CASE
GSM1057855_JD0056.AMD.v5.U133A.CEL	A1	GSE43176	AML	CASE
GSM1057856_JD0079.AMD.v5.U133A.CEL	A1	GSE43176	AML	CASE
GSM1057857_JD0081.AMD.v5.U133A.CEL	A1	GSE43176	AML	CASE
GSM1057858_JD0087.AMD.v5.U133A.CEL	A1	GSE43176	AML	CASE
GSM1057859_JD0094.AMD.v5.U133A.CEL	A1	GSE43176	AML	CASE
GSM1057860_JD0162.AMD.v5.U133A.CEL	A1	GSE43176	AML	CASE
GSM1057861_JD0211.AMD.v5.U133A.CEL	A1	GSE43176	AML	CASE
GSM1057862_JD0232.AMD.v5.U133A.CEL	A1	GSE43176	AML	CASE
GSM1057863_JD0242.AMD.v5.U133A.CEL	A1	GSE43176	AML	CASE
GSM1057864_JD0270.AML.v5.U133A.CEL	A1	GSE43176	AML	CASE
GSM1057865_JD0307.AML.v5.U133A.CEL	A1	GSE43176	AML	CASE
GSM1057866_JD0357.AML.v5.U133A.CEL	A1	GSE43176	AML	CASE
GSM1057867_JD0023.AMD.v5.U133A.CEL	A1	GSE43176	AML	CASE
GSM1057868_JD0058.AMD.v5.U133A.CEL	A1	GSE43176	AML	CASE
GSM1057869_JD0067.AMD.v5.U133A.CEL	A1	GSE43176	AML	CASE
GSM1057870_JD0068.AMD.v5.U133A.CEL	A1	GSE43176	AML	CASE
GSM1057871_JD0216.AMD.v5.U133A.CEL	A1	GSE43176	AML	CASE
GSM1057872_JD0243.AMD.v5.U133A.CEL	A1	GSE43176	AML	CASE
GSM1057873_JD0244.AMD.v5.U133A.CEL	A1	GSE43176	AML	CASE
GSM1057876_JD0045.AMD.v5.U133A.CEL	A1	GSE43176	AML	CASE
GSM1057877_JD0047.AMD.v5.U133A.CEL	A1	GSE43176	AML	CASE
GSM1057878_JD0060.AMD.v5.U133A.CEL	A1	GSE43176	AML	CASE
GSM1057879_JD0061.AMD.v5.U133A.CEL	A1	GSE43176	AML	CASE
GSM1057880_JD0072.AMD.v5.U133A.CEL	A1	GSE43176	AML	CASE
GSM1057881_JD0075.AMD.v5.U133A.CEL	A1	GSE43176	AML	CASE
GSM1057882_JD0077.AMD.v5.U133A.CEL	A1	GSE43176	AML	CASE
GSM1057883_JD0083.AMD.v5.U133A.CEL	A1	GSE43176	AML	CASE
GSM1057884_JD0084.AMD.v5.U133A.CEL	A1	GSE43176	AML	CASE
GSM1057885_JD0092.AMD.v5.U133A.CEL	A1	GSE43176	AML	CASE
GSM1057886_JD0098.AMD.v5.U133A.CEL	A1	GSE43176	AML	CASE
GSM1057887_JD0099.AMD.v5.U133A.CEL	A1	GSE43176	AML	CASE
GSM1057888_JD0233.AMD.v5.U133A.CEL	A1	GSE43176	AML	CASE
GSM1057889_JD0255.AML.v5.U133A.CEL	A1	GSE43176	AML	CASE
GSM1057890_JD0320.AML.v5.U133A.CEL	A1	GSE43176	AML	CASE
GSM1057891_JD0329.AML.R.v5.U133A.CEL	A1	GSE43176	AML	CASE
GSM1057892_JD0015.AMD.v5.U133A.CEL	A1	GSE43176	AML	CASE
GSM1057893_JD0018.AMD.v5.U133A.CEL	A1	GSE43176	AML	CASE
GSM1057894_JD0028.AMD.v5.U133A.CEL	A1	GSE43176	AML	CASE
GSM1057895_JD0032.AMD.v5.U133A.CEL	A1	GSE43176	AML	CASE
GSM1057896_JD0038.AMD.v5.U133A.CEL	A1	GSE43176	AML	CASE
GSM1057897_JD0041.AMD.v5.U133A.CEL	A1	GSE43176	AML	CASE
GSM1057898_JD0064.AMD.v5.U133A.CEL	A1	GSE43176	AML	CASE
GSM1057899_JD0082.AMD.v5.U133A.CEL	A1	GSE43176	AML	CASE
GSM1057900_JD0003.AMD.v5.U133A.CEL	A1	GSE43176	AML	CASE
GSM1057901_JD0256.AML.v5.U133A.CEL	A1	GSE43176	AML	CASE
GSM1057902_JD0291.AML.v5.U133A.CEL	A1	GSE43176	AML	CASE
GSM1057903_JD0004.AMD.v5.U133A.CEL	A1	GSE43176	AML	CASE
GSM1057904_JD0007.AMD.v5.U133A.CEL	A1	GSE43176	AML	CASE
GSM1057905_JD0012.AMD.v5.U133A.CEL	A1	GSE43176	AML	CASE
GSM1057906_JD0034.AMD.v5.U133A.CEL	A1	GSE43176	AML	CASE
GSM1057907_JD0044.AMD.v5.U133A.CEL	A1	GSE43176	AML	CASE
GSM1057908_JD0062.AMD.v5.U133A.CEL	A1	GSE43176	AML	CASE
GSM1057909_JD0078.AMD.v5.U133A.CEL	A1	GSE43176	AML	CASE
GSM1057910_JD0093.AMD.v5.U133A.CEL	A1	GSE43176	AML	CASE
GSM1057911_JD0100.AMD.v5.U133A.CEL	A1	GSE43176	AML	CASE
GSM1057912_JD0222.AMD.v5.U133A.CEL	A1	GSE43176	AML	CASE
GSM1057913_JD0268.AML.v5.U133A.CEL	A1	GSE43176	AML	CASE
GSM1057914_JD0282.AML.v5.U133A.CEL	A1	GSE43176	AML	CASE
GSM1057915_JD0289.AML.v5.U133A.CEL	A1	GSE43176	AML	CASE
GSM1057916_JD0026.AMD.v5.U133A.CEL	A1	GSE43176	AML	CASE
GSM1057917_JD0042.AMD.v5.U133A.CEL	A1	GSE43176	AML	CASE
GSM1057918_JD0046.AMD.v5.U133A.CEL	A1	GSE43176	AML	CASE
GSM1057919_JD0050.AMD.v5.U133A.CEL	A1	GSE43176	AML	CASE
GSM1057920_JD0051.AMD.v5.U133A.CEL	A1	GSE43176	AML	CASE
GSM1057921_JD0059.AMD.v5.U133A.CEL	A1	GSE43176	AML	CASE
GSM1057922_JD0069.AMD.NA.v5.U133A.CEL	A1	GSE43176	AML	CASE
GSM1057923_JD0085.AMD.v5.U133A.CEL	A1	GSE43176	AML	CASE
GSM1057924_JD0097.AMD.v5.U133A.CEL	A1	GSE43176	AML	CASE
GSM1057925_JD0227.AMD.v5.U133A.CEL	A1	GSE43176	AML	CASE
GSM1057926_JD0240.AMD.v5.U133A.CEL	A1	GSE43176	AML	CASE
GSM1057927_JD0259.AML.v5.U133A.CEL	A1	GSE43176	AML	CASE
GSM1057928_JD0262.AML.v5.U133A.CEL	A1	GSE43176	AML	CASE
GSM1057929_JD0301.AML.v5.U133A.CEL	A1	GSE43176	AML	CASE
GSM1057930_JD0336.AML.v5.U133A.CEL	A1	GSE43176	AML	CASE
GSM1057931_JD0089.AMD.v5.U133A.CEL	A1	GSE43176	AML	CASE
GSM1057932_JD0095.AMD.v5.U133A.CEL	A1	GSE43176	AML	CASE
GSM1057933_JD0002.AMD.v5.U133A.CEL	A1	GSE43176	AML	CASE
GSM1057934_JD0036.AMD.v5.U133A.CEL	A1	GSE43176	AML	CASE
GSM1057935_JD0049.AMD.v5.U133A.CEL	A1	GSE43176	AML	CASE
GSM1057936_JD0053.AMD.v5.U133A.CEL	A1	GSE43176	AML	CASE
GSM1057939_JD.ALD623.v5.U133A.CEL	A1	GSE43176	healthy	CONTROL
GSM1057940_JD.ALD624.v5.U133A.CEL	A1	GSE43176	healthy	CONTROL
GSM1057941_JD.ALD633.v5.U133A.CEL	A1	GSE43176	healthy	CONTROL
GSM1057942_JD.ALD634.v5.U133A.CEL	A1	GSE43176	healthy	CONTROL
GSM106167.CEL	A1	GSE4698	ALL	CONTROL
GSM106168.CEL	A1	GSE4698	ALL	CONTROL
GSM106169.CEL	A1	GSE4698	ALL	CONTROL
GSM106170.CEL	A1	GSE4698	ALL	CONTROL
GSM106171.CEL	A1	GSE4698	ALL	CONTROL
GSM106172.CEL	A1	GSE4698	ALL	CONTROL
GSM106173.CEL	A1	GSE4698	ALL	CONTROL
GSM106174.CEL	A1	GSE4698	ALL	CONTROL
GSM106175.CEL	A1	GSE4698	ALL	CONTROL
GSM106176.CEL	A1	GSE4698	ALL	CONTROL
GSM106177.CEL	A1	GSE4698	ALL	CONTROL
GSM106178.CEL	A1	GSE4698	ALL	CONTROL
GSM106179.CEL	A1	GSE4698	ALL	CONTROL
GSM106180.CEL	A1	GSE4698	ALL	CONTROL
GSM106181.CEL	A1	GSE4698	ALL	CONTROL
GSM106182.CEL	A1	GSE4698	ALL	CONTROL
GSM106183.CEL	A1	GSE4698	ALL	CONTROL
GSM106184.CEL	A1	GSE4698	ALL	CONTROL
GSM106185.CEL	A1	GSE4698	ALL	CONTROL
GSM106186.CEL	A1	GSE4698	ALL	CONTROL
GSM106187.CEL	A1	GSE4698	ALL	CONTROL
GSM106188.CEL	A1	GSE4698	ALL	CONTROL
GSM106189.CEL	A1	GSE4698	ALL	CONTROL
GSM106190.CEL	A1	GSE4698	ALL	CONTROL
GSM106191.CEL	A1	GSE4698	ALL	CONTROL
GSM106192.CEL	A1	GSE4698	ALL	CONTROL
GSM106193.CEL	A1	GSE4698	ALL	CONTROL
GSM106194.CEL	A1	GSE4698	ALL	CONTROL
GSM106195.CEL	A1	GSE4698	ALL	CONTROL
GSM106196.CEL	A1	GSE4698	ALL	CONTROL
GSM106197.CEL	A1	GSE4698	ALL	CONTROL
GSM106198.CEL	A1	GSE4698	ALL	CONTROL
GSM106199.CEL	A1	GSE4698	ALL	CONTROL
GSM106200.CEL	A1	GSE4698	ALL	CONTROL
GSM106201.CEL	A1	GSE4698	ALL	CONTROL
GSM106202.CEL	A1	GSE4698	ALL	CONTROL
GSM106203.CEL	A1	GSE4698	ALL	CONTROL
GSM106204.CEL	A1	GSE4698	ALL	CONTROL
GSM106205.CEL	A1	GSE4698	ALL	CONTROL
GSM106206.CEL	A1	GSE4698	ALL	CONTROL
GSM106207.CEL	A1	GSE4698	ALL	CONTROL
GSM106208.CEL	A1	GSE4698	ALL	CONTROL
GSM106209.CEL	A1	GSE4698	ALL	CONTROL
GSM106210.CEL	A1	GSE4698	ALL	CONTROL
GSM106211.CEL	A1	GSE4698	ALL	CONTROL
GSM106212.CEL	A1	GSE4698	ALL	CONTROL
GSM106213.CEL	A1	GSE4698	ALL	CONTROL
GSM106214.CEL	A1	GSE4698	ALL	CONTROL
GSM106215.CEL	A1	GSE4698	ALL	CONTROL
GSM106216.CEL	A1	GSE4698	ALL	CONTROL
GSM106217.CEL	A1	GSE4698	ALL	CONTROL
GSM106218.CEL	A1	GSE4698	ALL	CONTROL
GSM106219.CEL	A1	GSE4698	ALL	CONTROL
GSM106220.CEL	A1	GSE4698	ALL	CONTROL
GSM106221.CEL	A1	GSE4698	ALL	CONTROL
GSM106222.CEL	A1	GSE4698	ALL	CONTROL
GSM106223.CEL	A1	GSE4698	ALL	CONTROL
GSM106224.CEL	A1	GSE4698	ALL	CONTROL
GSM106225.CEL	A1	GSE4698	ALL	CONTROL
GSM106226.CEL	A1	GSE4698	ALL	CONTROL
GSM1237808_103855hg133a11.CEL	A1	GSE51082	AML	CASE
GSM1237809_104904hg133a11.CEL	A1	GSE51082	AML	CASE
GSM1237811_104905hg133a11.CEL	A1	GSE51082	AML	CASE
GSM1237813_104906hg133a11.CEL	A1	GSE51082	AML	CASE
GSM1237814_104907hg133a11.CEL	A1	GSE51082	AML	CASE
GSM1237816_104908hg133a11.CEL	A1	GSE51082	AML	CASE
GSM1237818_104909hg133a11.CEL	A1	GSE51082	AML	CASE
GSM1237820_104910hg133a11.CEL	A1	GSE51082	AML	CASE
GSM1237822_104911hg133a11.CEL	A1	GSE51082	AML	CASE
GSM1237823_104912hg133a11.CEL	A1	GSE51082	AML	CASE
GSM1237825_104913hg133a11.CEL	A1	GSE51082	AML	CASE
GSM1237827_104914hg133a11.CEL	A1	GSE51082	AML	CASE
GSM1237829_40613hg133a11.CEL	A1	GSE51082	AML	CASE
GSM1237830_40614hg133a11.CEL	A1	GSE51082	AML	CASE
GSM1237831_40615hg133a11.CEL	A1	GSE51082	AML	CASE
GSM1237832_40617hg133a21.CEL	A1	GSE51082	AML	CASE
GSM1237833_46883hg133a11.CEL	A1	GSE51082	AML	CASE
GSM1237834_48854hg133a11.CEL	A1	GSE51082	AML	CASE
GSM1237835_48855hg133a11.CEL	A1	GSE51082	AML	CASE
GSM1237836_48856hg133a11.CEL	A1	GSE51082	AML	CASE
GSM1237837_48857hg133a11.CEL	A1	GSE51082	AML	CASE
GSM1237838_48858hg133a11.CEL	A1	GSE51082	AML	CASE
GSM1237839_48859hg133a11.CEL	A1	GSE51082	AML	CASE
GSM1237840_48860hg133a11.CEL	A1	GSE51082	AML	CASE
GSM1237841_48861hg133a21.CEL	A1	GSE51082	AML	CASE
GSM1237842_48862hg133a11.CEL	A1	GSE51082	AML	CASE
GSM1237843_48863hg133a11.CEL	A1	GSE51082	AML	CASE
GSM1237844_48864hg133a11.CEL	A1	GSE51082	AML	CASE
GSM1237845_48865hg133a21.CEL	A1	GSE51082	AML	CASE
GSM1237846_48866hg133a11.CEL	A1	GSE51082	AML	CASE
GSM1237847_48867hg133a11.CEL	A1	GSE51082	AML	CASE
GSM1237848_48868hg133a11.CEL	A1	GSE51082	AML	CASE
GSM1237849_48870hg133a11.CEL	A1	GSE51082	AML	CASE
GSM1237850_48871hg133a11.CEL	A1	GSE51082	AML	CASE
GSM1237851_48872hg133a11.CEL	A1	GSE51082	AML	CASE
GSM1237852_48873hg133a11.CEL	A1	GSE51082	AML	CASE
GSM1237853_53819hg133a11.CEL	A1	GSE51082	AML	CASE
GSM1237854_103619hg133a11.CEL	A1	GSE51082	CLL	CONTROL
GSM1237855_103847hg133a11.CEL	A1	GSE51082	CLL	CONTROL
GSM1237856_110528hg133a11.CEL	A1	GSE51082	CLL	CONTROL
GSM1237857_49074hg133a11.CEL	A1	GSE51082	CLL	CONTROL
GSM1237858_49075hg133a11.CEL	A1	GSE51082	CLL	CONTROL
GSM1237859_49076hg133a11.CEL	A1	GSE51082	CLL	CONTROL
GSM1237861_49079hg133a11.CEL	A1	GSE51082	CLL	CONTROL
GSM1237862_49080hg133a11.CEL	A1	GSE51082	CLL	CONTROL
GSM1237863_49081hg133a11.CEL	A1	GSE51082	CLL	CONTROL
GSM1237864_49082hg133a11.CEL	A1	GSE51082	CLL	CONTROL
GSM1237865_49083hg133a11.CEL	A1	GSE51082	CLL	CONTROL
GSM1237866_49084hg133a11.CEL	A1	GSE51082	CLL	CONTROL
GSM1237867_49085hg133a11.CEL	A1	GSE51082	CLL	CONTROL
GSM1237868_49086hg133a31.CEL	A1	GSE51082	CLL	CONTROL
GSM1237869_49087hg133a11.CEL	A1	GSE51082	CLL	CONTROL
GSM1237870_49528hg133a11.CEL	A1	GSE51082	CLL	CONTROL
GSM1237871_49529hg133a11.CEL	A1	GSE51082	CLL	CONTROL
GSM1237872_49530hg133a11.CEL	A1	GSE51082	CLL	CONTROL
GSM1237873_49531hg133a11.CEL	A1	GSE51082	CLL	CONTROL
GSM1237874_49532hg133a11.CEL	A1	GSE51082	CLL	CONTROL
GSM1237875_49534hg133a11.CEL	A1	GSE51082	CLL	CONTROL
GSM1237876_49535hg133a11.CEL	A1	GSE51082	CLL	CONTROL
GSM1237877_49536hg133a11.CEL	A1	GSE51082	CLL	CONTROL
GSM1237878_49537hg133a11.CEL	A1	GSE51082	CLL	CONTROL
GSM1237879_57697hg133a11.CEL	A1	GSE51082	CLL	CONTROL
GSM1237880_57699hg133a11.CEL	A1	GSE51082	CLL	CONTROL
GSM1237881_57700hg133a11.CEL	A1	GSE51082	CLL	CONTROL
GSM1237882_57702hg133a11.CEL	A1	GSE51082	CLL	CONTROL
GSM1237883_57706hg133a11.CEL	A1	GSE51082	CLL	CONTROL
GSM1237884_57707hg133a11.CEL	A1	GSE51082	CLL	CONTROL
GSM1237885_57708hg133a11.CEL	A1	GSE51082	CLL	CONTROL
GSM1237886_57709hg133a11.CEL	A1	GSE51082	CLL	CONTROL
GSM1237887_57710hg133a11.CEL	A1	GSE51082	CLL	CONTROL
GSM1237888_57711hg133a11.CEL	A1	GSE51082	CLL	CONTROL
GSM1237889_57712hg133a11.CEL	A1	GSE51082	CLL	CONTROL
GSM1237890_58218hg133a11.CEL	A1	GSE51082	CLL	CONTROL
GSM1237891_58219hg133a11.CEL	A1	GSE51082	CLL	CONTROL
GSM1237892_58220hg133a11.CEL	A1	GSE51082	CLL	CONTROL
GSM1237893_58222hg133a11.CEL	A1	GSE51082	CLL	CONTROL
GSM1237894_58224hg133a11.CEL	A1	GSE51082	CLL	CONTROL
GSM1237895_103849hg133a11.CEL	A1	GSE51082	CML	CONTROL
GSM1237896_103853hg133a11.CEL	A1	GSE51082	CML	CONTROL
GSM1237897_104897hg133a11.CEL	A1	GSE51082	CML	CONTROL
GSM1237898_104900hg133a11.CEL	A1	GSE51082	CML	CONTROL
GSM1237899_104902hg133a11.CEL	A1	GSE51082	CML	CONTROL
GSM1237900_52580hg133a11.CEL	A1	GSE51082	CML	CONTROL
GSM1237901_52581hg133a11.CEL	A1	GSE51082	CML	CONTROL
GSM1237902_52582hg133a11.CEL	A1	GSE51082	CML	CONTROL
GSM1237903_52586hg133a11.CEL	A1	GSE51082	CML	CONTROL
GSM1237904_52588hg133a11.CEL	A1	GSE51082	CML	CONTROL
GSM1237905_52590hg133a11.CEL	A1	GSE51082	CML	CONTROL
GSM1237906_52592hg133a11.CEL	A1	GSE51082	CML	CONTROL
GSM1237907_53832hg133a11.CEL	A1	GSE51082	CML	CONTROL
GSM1237908_53833hg133a11.CEL	A1	GSE51082	CML	CONTROL
GSM1237909_53834hg133a11.CEL	A1	GSE51082	CML	CONTROL
GSM1237910_54069hg133a11.CEL	A1	GSE51082	CML	CONTROL
GSM1237911_54072hg133a11.CEL	A1	GSE51082	CML	CONTROL
GSM1237912_54075hg133a11.CEL	A1	GSE51082	CML	CONTROL
GSM1237913_54076hg133a11.CEL	A1	GSE51082	CML	CONTROL
GSM1237914_54077hg133a11.CEL	A1	GSE51082	CML	CONTROL
GSM1237915_54079hg133a11.CEL	A1	GSE51082	CML	CONTROL
GSM1237916_54080hg133a11.CEL	A1	GSE51082	CML	CONTROL
GSM1237917_58849hg133a11.CEL	A1	GSE51082	MDS	CONTROL
GSM1237918_58850hg133a11.CEL	A1	GSE51082	MDS	CONTROL
GSM1237919_58851hg133a11.CEL	A1	GSE51082	MDS	CONTROL
GSM1237920_58852hg133a11.CEL	A1	GSE51082	MDS	CONTROL
GSM1237921_58853hg133a11.CEL	A1	GSE51082	MDS	CONTROL
GSM1237922_58854hg133a11.CEL	A1	GSE51082	MDS	CONTROL
GSM1237923_58855hg133a11.CEL	A1	GSE51082	MDS	CONTROL
GSM1237924_58856hg133a11.CEL	A1	GSE51082	MDS	CONTROL
GSM1237925_58857hg133a11.CEL	A1	GSE51082	MDS	CONTROL
GSM1237926_58858hg133a21.CEL	A1	GSE51082	MDS	CONTROL
GSM1237927_101279hg133a11.CEL	A1	GSE51082	ALL	CONTROL
GSM1237928_101280hg133a11.CEL	A1	GSE51082	ALL	CONTROL
GSM1237929_101281hg133a11.CEL	A1	GSE51082	ALL	CONTROL
GSM1237930_101282hg133a11.CEL	A1	GSE51082	ALL	CONTROL
GSM1237931_101283hg133a11.CEL	A1	GSE51082	ALL	CONTROL
GSM1237932_101284hg133a11.CEL	A1	GSE51082	ALL	CONTROL
GSM1237933_101285hg133a11.CEL	A1	GSE51082	ALL	CONTROL
GSM1237934_101286hg133a11.CEL	A1	GSE51082	ALL	CONTROL
GSM1237935_101287hg133a11.CEL	A1	GSE51082	ALL	CONTROL
GSM1237936_101288hg133a11.CEL	A1	GSE51082	ALL	CONTROL
GSM1237937_101289hg133a11.CEL	A1	GSE51082	ALL	CONTROL
GSM1237938_101290hg133a11.CEL	A1	GSE51082	ALL	CONTROL
GSM1237939_101292hg133a11.CEL	A1	GSE51082	ALL	CONTROL
GSM1237940_49523hg133a11.CEL	A1	GSE51082	ALL	CONTROL
GSM1237941_49524hg133a11.CEL	A1	GSE51082	ALL	CONTROL
GSM1237942_49525hg133a11.CEL	A1	GSE51082	ALL	CONTROL
GSM1237943_49526hg133a11.CEL	A1	GSE51082	ALL	CONTROL
GSM1237944_52564hg133a11.CEL	A1	GSE51082	ALL	CONTROL
GSM1237945_52565hg133a11.CEL	A1	GSE51082	ALL	CONTROL
GSM1237946_52566hg133a11.CEL	A1	GSE51082	ALL	CONTROL
GSM1237947_52567hg133a11.CEL	A1	GSE51082	ALL	CONTROL
GSM1237948_52568hg133a11.CEL	A1	GSE51082	ALL	CONTROL
GSM1237949_52571hg133a11.CEL	A1	GSE51082	ALL	CONTROL
GSM1237950_52572hg133a11.CEL	A1	GSE51082	ALL	CONTROL
GSM1237951_52573hg133a11.CEL	A1	GSE51082	ALL	CONTROL
GSM1237952_52576hg133a11.CEL	A1	GSE51082	ALL	CONTROL
GSM1237953_52577hg133a11.CEL	A1	GSE51082	ALL	CONTROL
GSM1237954_53835hg133a11.CEL	A1	GSE51082	ALL	CONTROL
GSM1237955_53837hg133a11.CEL	A1	GSE51082	ALL	CONTROL
GSM1653808_2_D0.CEL	A1	GSE67684	ALL	CONTROL
GSM1653809_3_D0.CEL	A1	GSE67684	ALL	CONTROL
GSM1653824_9_D0.CEL	A1	GSE67684	ALL	CONTROL
GSM1653825_9_D8.CEL	A1	GSE67684	ALL	CONTROL
GSM1653828_10_D0.CEL	A1	GSE67684	ALL	CONTROL
GSM1653829_10_D8.CEL	A1	GSE67684	ALL	CONTROL
GSM1653831_11_D0.CEL	A1	GSE67684	ALL	CONTROL
GSM1653832_11_D8.CEL	A1	GSE67684	ALL	CONTROL
GSM1653853_18_D0.CEL	A1	GSE67684	ALL	CONTROL
GSM1653854_18_D8.CEL	A1	GSE67684	ALL	CONTROL
GSM1653856_19_D0.CEL	A1	GSE67684	ALL	CONTROL
GSM1653857_19_D8.CEL	A1	GSE67684	ALL	CONTROL
GSM1653860_20_D0.CEL	A1	GSE67684	ALL	CONTROL
GSM1653861_20_D8.CEL	A1	GSE67684	ALL	CONTROL
GSM1653862_21_D0.CEL	A1	GSE67684	ALL	CONTROL
GSM1653890_31_D0.CEL	A1	GSE67684	ALL	CONTROL
GSM1653891_31_D8.CEL	A1	GSE67684	ALL	CONTROL
GSM1653892_32_D0.CEL	A1	GSE67684	ALL	CONTROL
GSM1653893_32_D8.CEL	A1	GSE67684	ALL	CONTROL
GSM1653894_33_D0.CEL	A1	GSE67684	ALL	CONTROL
GSM1653895_33_D8.CEL	A1	GSE67684	ALL	CONTROL
GSM1653905_37_D0.CEL	A1	GSE67684	ALL	CONTROL
GSM1653906_37_D8.CEL	A1	GSE67684	ALL	CONTROL
GSM1653926_44_D0.CEL	A1	GSE67684	ALL	CONTROL
GSM1653927_44_D8.CEL	A1	GSE67684	ALL	CONTROL
GSM1653928_45_D8.CEL	A1	GSE67684	ALL	CONTROL
GSM1653946_51_D0.CEL	A1	GSE67684	ALL	CONTROL
GSM1653947_51_D8.CEL	A1	GSE67684	ALL	CONTROL
GSM1653962_57_D0.CEL	A1	GSE67684	ALL	CONTROL
GSM1653963_57_D8.CEL	A1	GSE67684	ALL	CONTROL
GSM1653984_63_D0.CEL	A1	GSE67684	ALL	CONTROL
GSM1653985_63_D8.CEL	A1	GSE67684	ALL	CONTROL
GSM1653987_64_D0.CEL	A1	GSE67684	ALL	CONTROL
GSM1653988_64_D8.CEL	A1	GSE67684	ALL	CONTROL
GSM1653990_65_D0.CEL	A1	GSE67684	ALL	CONTROL
GSM1653991_65_D8.CEL	A1	GSE67684	ALL	CONTROL
GSM1654061_87_D0.CEL	A1	GSE67684	ALL	CONTROL
GSM1654062_87_D8.CEL	A1	GSE67684	ALL	CONTROL
GSM1654064_88_D0.CEL	A1	GSE67684	ALL	CONTROL
GSM1654065_88_D8.CEL	A1	GSE67684	ALL	CONTROL
GSM1654084_94_D0.CEL	A1	GSE67684	ALL	CONTROL
GSM1654085_94_D8.CEL	A1	GSE67684	ALL	CONTROL
GSM1654121_110_D8.CEL	A1	GSE67684	ALL	CONTROL
GSM173179.CEL	A1	GSE6269	Infection	CONTROL
GSM173180.CEL	A1	GSE6269	Infection	CONTROL
GSM173181.CEL	A1	GSE6269	Infection	CONTROL
GSM173183.CEL	A1	GSE6269	Infection	CONTROL
GSM173185.CEL	A1	GSE6269	Infection	CONTROL
GSM173186.CEL	A1	GSE6269	Infection	CONTROL
GSM173188.CEL	A1	GSE6269	Infection	CONTROL
GSM173190.CEL	A1	GSE6269	Infection	CONTROL
GSM173191.CEL	A1	GSE6269	Infection	CONTROL
GSM173192.CEL	A1	GSE6269	Infection	CONTROL
GSM173194.CEL	A1	GSE6269	Infection	CONTROL
GSM173197.CEL	A1	GSE6269	Infection	CONTROL
GSM173198.CEL	A1	GSE6269	Infection	CONTROL
GSM173199.CEL	A1	GSE6269	Infection	CONTROL
GSM173200.CEL	A1	GSE6269	Infection	CONTROL
GSM173201.CEL	A1	GSE6269	Infection	CONTROL
GSM173202.CEL	A1	GSE6269	Infection	CONTROL
GSM173203.CEL	A1	GSE6269	Infection	CONTROL
GSM173205.CEL	A1	GSE6269	Infection	CONTROL
GSM173207.CEL	A1	GSE6269	Infection	CONTROL
GSM173208.CEL	A1	GSE6269	Infection	CONTROL
GSM173209.CEL	A1	GSE6269	Infection	CONTROL
GSM173211.CEL	A1	GSE6269	Infection	CONTROL
GSM173212.CEL	A1	GSE6269	Infection	CONTROL
GSM173213.CEL	A1	GSE6269	Infection	CONTROL
GSM173214.CEL	A1	GSE6269	Infection	CONTROL
GSM173215.CEL	A1	GSE6269	Infection	CONTROL
GSM173216.CEL	A1	GSE6269	Infection	CONTROL
GSM173217.CEL	A1	GSE6269	Infection	CONTROL
GSM173218.CEL	A1	GSE6269	Infection	CONTROL
GSM173219.CEL	A1	GSE6269	Infection	CONTROL
GSM173220.CEL	A1	GSE6269	Infection	CONTROL
GSM173221.CEL	A1	GSE6269	Infection	CONTROL
GSM173222.CEL	A1	GSE6269	Infection	CONTROL
GSM173223.CEL	A1	GSE6269	Infection	CONTROL
GSM173224.CEL	A1	GSE6269	Infection	CONTROL
GSM173225.CEL	A1	GSE6269	healthy	CONTROL
GSM173226.CEL	A1	GSE6269	Infection	CONTROL
GSM173227.CEL	A1	GSE6269	Infection	CONTROL
GSM173228.CEL	A1	GSE6269	Infection	CONTROL
GSM173229.CEL	A1	GSE6269	Infection	CONTROL
GSM173230.CEL	A1	GSE6269	Infection	CONTROL
GSM173231.CEL	A1	GSE6269	Infection	CONTROL
GSM173232.CEL	A1	GSE6269	Infection	CONTROL
GSM173233.CEL	A1	GSE6269	Infection	CONTROL
GSM173234.CEL	A1	GSE6269	Infection	CONTROL
GSM173235.CEL	A1	GSE6269	Infection	CONTROL
GSM173236.CEL	A1	GSE6269	Infection	CONTROL
GSM173237.CEL	A1	GSE6269	Infection	CONTROL
GSM173238.CEL	A1	GSE6269	Infection	CONTROL
GSM173240.CEL	A1	GSE6269	Infection	CONTROL
GSM173241.CEL	A1	GSE6269	Infection	CONTROL
GSM173242.CEL	A1	GSE6269	Infection	CONTROL
GSM173243.CEL	A1	GSE6269	Infection	CONTROL
GSM173244.CEL	A1	GSE6269	Infection	CONTROL
GSM173245.CEL	A1	GSE6269	healthy	CONTROL
GSM173246.CEL	A1	GSE6269	healthy	CONTROL
GSM173248.CEL	A1	GSE6269	Infection	CONTROL
GSM173250.CEL	A1	GSE6269	healthy	CONTROL
GSM173252.CEL	A1	GSE6269	Infection	CONTROL
GSM173255.CEL	A1	GSE6269	Infection	CONTROL
GSM173257.CEL	A1	GSE6269	Infection	CONTROL
GSM173261.CEL	A1	GSE6269	Infection	CONTROL
GSM173262.CEL	A1	GSE6269	healthy	CONTROL
GSM173263.CEL	A1	GSE6269	Infection	CONTROL
GSM173267.CEL	A1	GSE6269	Infection	CONTROL
GSM173268.CEL	A1	GSE6269	Infection	CONTROL
GSM173270.CEL	A1	GSE6269	Infection	CONTROL
GSM173273.CEL	A1	GSE6269	Infection	CONTROL
GSM173274.CEL	A1	GSE6269	healthy	CONTROL
GSM173275.CEL	A1	GSE6269	Infection	CONTROL
GSM173277.CEL	A1	GSE6269	Infection	CONTROL
GSM173280.CEL	A1	GSE6269	Infection	CONTROL
GSM173284.CEL	A1	GSE6269	Infection	CONTROL
GSM19382.CEL	A1	GSE1159	AML	CASE
GSM19383.CEL	A1	GSE1159	AML	CASE
GSM20684.CEL	A1	GSE1159	AML	CASE
GSM20685.CEL	A1	GSE1159	AML	CASE
GSM20686.CEL	A1	GSE1159	AML	CASE
GSM20687.CEL	A1	GSE1159	AML	CASE
GSM20688.CEL	A1	GSE1159	AML	CASE
GSM20689.CEL	A1	GSE1159	AML	CASE
GSM20690.CEL	A1	GSE1159	AML	CASE
GSM20691.CEL	A1	GSE1159	AML	CASE
GSM20692.CEL	A1	GSE1159	AML	CASE
GSM20693.CEL	A1	GSE1159	AML	CASE
GSM20694.CEL	A1	GSE1159	AML	CASE
GSM20695.CEL	A1	GSE1159	AML	CASE
GSM20696.CEL	A1	GSE1159	AML	CASE
GSM20697.CEL	A1	GSE1159	AML	CASE
GSM20698.CEL	A1	GSE1159	AML	CASE
GSM20699.CEL	A1	GSE1159	AML	CASE
GSM20700.CEL	A1	GSE1159	AML	CASE
GSM20701.CEL	A1	GSE1159	AML	CASE
GSM20702.CEL	A1	GSE1159	AML	CASE
GSM20703.CEL	A1	GSE1159	AML	CASE
GSM20704.CEL	A1	GSE1159	AML	CASE
GSM20705.CEL	A1	GSE1159	AML	CASE
GSM20706.CEL	A1	GSE1159	AML	CASE
GSM20707.CEL	A1	GSE1159	AML	CASE
GSM20708.CEL	A1	GSE1159	AML	CASE
GSM20709.CEL	A1	GSE1159	AML	CASE
GSM20710.CEL	A1	GSE1159	AML	CASE
GSM20711.CEL	A1	GSE1159	AML	CASE
GSM20712.CEL	A1	GSE1159	AML	CASE
GSM20713.CEL	A1	GSE1159	AML	CASE
GSM20714.CEL	A1	GSE1159	AML	CASE
GSM20715.CEL	A1	GSE1159	AML	CASE
GSM20716.CEL	A1	GSE1159	AML	CASE
GSM20717.CEL	A1	GSE1159	AML	CASE
GSM20718.CEL	A1	GSE1159	AML	CASE
GSM20719.CEL	A1	GSE1159	AML	CASE
GSM20720.CEL	A1	GSE1159	AML	CASE
GSM20721.CEL	A1	GSE1159	AML	CASE
GSM20722.CEL	A1	GSE1159	AML	CASE
GSM20723.CEL	A1	GSE1159	AML	CASE
GSM20724.CEL	A1	GSE1159	AML	CASE
GSM20725.CEL	A1	GSE1159	AML	CASE
GSM20726.CEL	A1	GSE1159	AML	CASE
GSM20727.CEL	A1	GSE1159	AML	CASE
GSM20728.CEL	A1	GSE1159	AML	CASE
GSM20729.CEL	A1	GSE1159	AML	CASE
GSM20730.CEL	A1	GSE1159	AML	CASE
GSM20731.CEL	A1	GSE1159	AML	CASE
GSM20732.CEL	A1	GSE1159	AML	CASE
GSM20733.CEL	A1	GSE1159	AML	CASE
GSM20735.CEL	A1	GSE1159	AML	CASE
GSM20736.CEL	A1	GSE1159	AML	CASE
GSM20737.CEL	A1	GSE1159	AML	CASE
GSM20738.CEL	A1	GSE1159	AML	CASE
GSM20739.CEL	A1	GSE1159	AML	CASE
GSM20740.CEL	A1	GSE1159	AML	CASE
GSM20741.CEL	A1	GSE1159	AML	CASE
GSM20742.CEL	A1	GSE1159	AML	CASE
GSM20743.CEL	A1	GSE1159	AML	CASE
GSM20744.CEL	A1	GSE1159	AML	CASE
GSM20745.CEL	A1	GSE1159	AML	CASE
GSM20746.CEL	A1	GSE1159	AML	CASE
GSM20747.CEL	A1	GSE1159	AML	CASE
GSM20748.CEL	A1	GSE1159	AML	CASE
GSM20749.CEL	A1	GSE1159	AML	CASE
GSM20750.CEL	A1	GSE1159	AML	CASE
GSM20751.CEL	A1	GSE1159	AML	CASE
GSM20752.CEL	A1	GSE1159	AML	CASE
GSM20753.CEL	A1	GSE1159	AML	CASE
GSM20754.CEL	A1	GSE1159	AML	CASE
GSM20755.CEL	A1	GSE1159	AML	CASE
GSM20756.CEL	A1	GSE1159	AML	CASE
GSM20757.CEL	A1	GSE1159	AML	CASE
GSM20758.CEL	A1	GSE1159	AML	CASE
GSM20759.CEL	A1	GSE1159	AML	CASE
GSM20760.CEL	A1	GSE1159	AML	CASE
GSM20761.CEL	A1	GSE1159	AML	CASE
GSM20762.CEL	A1	GSE1159	AML	CASE
GSM20763.CEL	A1	GSE1159	AML	CASE
GSM20764.CEL	A1	GSE1159	AML	CASE
GSM20765.CEL	A1	GSE1159	AML	CASE
GSM20766.CEL	A1	GSE1159	AML	CASE
GSM20767.CEL	A1	GSE1159	AML	CASE
GSM20768.CEL	A1	GSE1159	AML	CASE
GSM20769.CEL	A1	GSE1159	AML	CASE
GSM20770.CEL	A1	GSE1159	AML	CASE
GSM20771.CEL	A1	GSE1159	AML	CASE
GSM20772.CEL	A1	GSE1159	AML	CASE
GSM20773.CEL	A1	GSE1159	AML	CASE
GSM20774.CEL	A1	GSE1159	AML	CASE
GSM20775.CEL	A1	GSE1159	AML	CASE
GSM20776.CEL	A1	GSE1159	AML	CASE
GSM20777.CEL	A1	GSE1159	AML	CASE
GSM20778.CEL	A1	GSE1159	AML	CASE
GSM20779.CEL	A1	GSE1159	AML	CASE
GSM20780.CEL	A1	GSE1159	AML	CASE
GSM20781.CEL	A1	GSE1159	AML	CASE
GSM20782.CEL	A1	GSE1159	AML	CASE
GSM20783.CEL	A1	GSE1159	AML	CASE
GSM20784.CEL	A1	GSE1159	AML	CASE
GSM20785.CEL	A1	GSE1159	AML	CASE
GSM20786.CEL	A1	GSE1159	AML	CASE
GSM20787.CEL	A1	GSE1159	AML	CASE
GSM20788.CEL	A1	GSE1159	AML	CASE
GSM20789.CEL	A1	GSE1159	AML	CASE
GSM20790.CEL	A1	GSE1159	AML	CASE
GSM20791.CEL	A1	GSE1159	AML	CASE
GSM20792.CEL	A1	GSE1159	AML	CASE
GSM20793.CEL	A1	GSE1159	AML	CASE
GSM20794.CEL	A1	GSE1159	AML	CASE
GSM20795.CEL	A1	GSE1159	AML	CASE
GSM20796.CEL	A1	GSE1159	AML	CASE
GSM20797.CEL	A1	GSE1159	AML	CASE
GSM20798.CEL	A1	GSE1159	AML	CASE
GSM20799.CEL	A1	GSE1159	AML	CASE
GSM20800.CEL	A1	GSE1159	AML	CASE
GSM20802.CEL	A1	GSE1159	AML	CASE
GSM20803.CEL	A1	GSE1159	AML	CASE
GSM20804.CEL	A1	GSE1159	AML	CASE
GSM20805.CEL	A1	GSE1159	AML	CASE
GSM20806.CEL	A1	GSE1159	AML	CASE
GSM20807.CEL	A1	GSE1159	AML	CASE
GSM20808.CEL	A1	GSE1159	AML	CASE
GSM20809.CEL	A1	GSE1159	AML	CASE
GSM20810.CEL	A1	GSE1159	AML	CASE
GSM20811.CEL	A1	GSE1159	AML	CASE
GSM20812.CEL	A1	GSE1159	AML	CASE
GSM20813.CEL	A1	GSE1159	AML	CASE
GSM20814.CEL	A1	GSE1159	AML	CASE
GSM20815.CEL	A1	GSE1159	AML	CASE
GSM20816.CEL	A1	GSE1159	AML	CASE
GSM20817.CEL	A1	GSE1159	AML	CASE
GSM20818.CEL	A1	GSE1159	AML	CASE
GSM20819.CEL	A1	GSE1159	AML	CASE
GSM20820.CEL	A1	GSE1159	AML	CASE
GSM20821.CEL	A1	GSE1159	AML	CASE
GSM20822.CEL	A1	GSE1159	AML	CASE
GSM20823.CEL	A1	GSE1159	AML	CASE
GSM20824.CEL	A1	GSE1159	AML	CASE
GSM20825.CEL	A1	GSE1159	AML	CASE
GSM20826.CEL	A1	GSE1159	AML	CASE
GSM20827.CEL	A1	GSE1159	AML	CASE
GSM20828.CEL	A1	GSE1159	AML	CASE
GSM20829.CEL	A1	GSE1159	AML	CASE
GSM20830.CEL	A1	GSE1159	AML	CASE
GSM20831.CEL	A1	GSE1159	AML	CASE
GSM20832.CEL	A1	GSE1159	AML	CASE
GSM20833.CEL	A1	GSE1159	AML	CASE
GSM20834.CEL	A1	GSE1159	AML	CASE
GSM20835.CEL	A1	GSE1159	AML	CASE
GSM20836.CEL	A1	GSE1159	AML	CASE
GSM20838.CEL	A1	GSE1159	AML	CASE
GSM20839.CEL	A1	GSE1159	AML	CASE
GSM20840.CEL	A1	GSE1159	AML	CASE
GSM20841.CEL	A1	GSE1159	AML	CASE
GSM20842.CEL	A1	GSE1159	AML	CASE
GSM20843.CEL	A1	GSE1159	AML	CASE
GSM20844.CEL	A1	GSE1159	AML	CASE
GSM20845.CEL	A1	GSE1159	AML	CASE
GSM20846.CEL	A1	GSE1159	AML	CASE
GSM20847.CEL	A1	GSE1159	AML	CASE
GSM20848.CEL	A1	GSE1159	AML	CASE
GSM20849.CEL	A1	GSE1159	AML	CASE
GSM20850.CEL	A1	GSE1159	AML	CASE
GSM20851.CEL	A1	GSE1159	AML	CASE
GSM20852.CEL	A1	GSE1159	AML	CASE
GSM20853.CEL	A1	GSE1159	AML	CASE
GSM20854.CEL	A1	GSE1159	AML	CASE
GSM20855.CEL	A1	GSE1159	AML	CASE
GSM20856.CEL	A1	GSE1159	AML	CASE
GSM20857.CEL	A1	GSE1159	AML	CASE
GSM20858.CEL	A1	GSE1159	AML	CASE
GSM20859.CEL	A1	GSE1159	AML	CASE
GSM20860.CEL	A1	GSE1159	AML	CASE
GSM20861.CEL	A1	GSE1159	AML	CASE
GSM20862.CEL	A1	GSE1159	AML	CASE
GSM20863.CEL	A1	GSE1159	AML	CASE
GSM20864.CEL	A1	GSE1159	AML	CASE
GSM20865.CEL	A1	GSE1159	AML	CASE
GSM20866.CEL	A1	GSE1159	AML	CASE
GSM20867.CEL	A1	GSE1159	AML	CASE
GSM20868.CEL	A1	GSE1159	AML	CASE
GSM20869.CEL	A1	GSE1159	AML	CASE
GSM20870.CEL	A1	GSE1159	AML	CASE
GSM20871.CEL	A1	GSE1159	AML	CASE
GSM20872.CEL	A1	GSE1159	AML	CASE
GSM20873.CEL	A1	GSE1159	AML	CASE
GSM20874.CEL	A1	GSE1159	AML	CASE
GSM20875.CEL	A1	GSE1159	AML	CASE
GSM20876.CEL	A1	GSE1159	AML	CASE
GSM20877.CEL	A1	GSE1159	AML	CASE
GSM20878.CEL	A1	GSE1159	AML	CASE
GSM20879.CEL	A1	GSE1159	AML	CASE
GSM20880.CEL	A1	GSE1159	AML	CASE
GSM20881.CEL	A1	GSE1159	AML	CASE
GSM20882.CEL	A1	GSE1159	AML	CASE
GSM20884.CEL	A1	GSE1159	AML	CASE
GSM20885.CEL	A1	GSE1159	AML	CASE
GSM20886.CEL	A1	GSE1159	AML	CASE
GSM20887.CEL	A1	GSE1159	AML	CASE
GSM20888.CEL	A1	GSE1159	AML	CASE
GSM20889.CEL	A1	GSE1159	AML	CASE
GSM20890.CEL	A1	GSE1159	AML	CASE
GSM20891.CEL	A1	GSE1159	AML	CASE
GSM20892.CEL	A1	GSE1159	AML	CASE
GSM20893.CEL	A1	GSE1159	AML	CASE
GSM20894.CEL	A1	GSE1159	AML	CASE
GSM20895.CEL	A1	GSE1159	AML	CASE
GSM20896.CEL	A1	GSE1159	AML	CASE
GSM20897.CEL	A1	GSE1159	AML	CASE
GSM20898.CEL	A1	GSE1159	AML	CASE
GSM20899.CEL	A1	GSE1159	AML	CASE
GSM20900.CEL	A1	GSE1159	AML	CASE
GSM20901.CEL	A1	GSE1159	AML	CASE
GSM20902.CEL	A1	GSE1159	AML	CASE
GSM20903.CEL	A1	GSE1159	AML	CASE
GSM20904.CEL	A1	GSE1159	AML	CASE
GSM20905.CEL	A1	GSE1159	AML	CASE
GSM20906.CEL	A1	GSE1159	AML	CASE
GSM20907.CEL	A1	GSE1159	AML	CASE
GSM20908.CEL	A1	GSE1159	AML	CASE
GSM20909.CEL	A1	GSE1159	AML	CASE
GSM20910.CEL	A1	GSE1159	AML	CASE
GSM20911.CEL	A1	GSE1159	AML	CASE
GSM20912.CEL	A1	GSE1159	AML	CASE
GSM20913.CEL	A1	GSE1159	AML	CASE
GSM20914.CEL	A1	GSE1159	AML	CASE
GSM20915.CEL	A1	GSE1159	AML	CASE
GSM20916.CEL	A1	GSE1159	AML	CASE
GSM20917.CEL	A1	GSE1159	AML	CASE
GSM20918.CEL	A1	GSE1159	AML	CASE
GSM20919.CEL	A1	GSE1159	AML	CASE
GSM20920.CEL	A1	GSE1159	AML	CASE
GSM20921.CEL	A1	GSE1159	AML	CASE
GSM20922.CEL	A1	GSE1159	AML	CASE
GSM20923.CEL	A1	GSE1159	AML	CASE
GSM20924.CEL	A1	GSE1159	AML	CASE
GSM20925.CEL	A1	GSE1159	AML	CASE
GSM20926.CEL	A1	GSE1159	AML	CASE
GSM20927.CEL	A1	GSE1159	AML	CASE
GSM20928.CEL	A1	GSE1159	AML	CASE
GSM20929.CEL	A1	GSE1159	AML	CASE
GSM20930.CEL	A1	GSE1159	AML	CASE
GSM20931.CEL	A1	GSE1159	AML	CASE
GSM20932.CEL	A1	GSE1159	AML	CASE
GSM20933.CEL	A1	GSE1159	AML	CASE
GSM20934.CEL	A1	GSE1159	AML	CASE
GSM20935.CEL	A1	GSE1159	AML	CASE
GSM20936.CEL	A1	GSE1159	AML	CASE
GSM20937.CEL	A1	GSE1159	AML	CASE
GSM20938.CEL	A1	GSE1159	AML	CASE
GSM20939.CEL	A1	GSE1159	AML	CASE
GSM20940.CEL	A1	GSE1159	AML	CASE
GSM20941.CEL	A1	GSE1159	AML	CASE
GSM20942.CEL	A1	GSE1159	AML	CASE
GSM20943.CEL	A1	GSE1159	AML	CASE
GSM20944.CEL	A1	GSE1159	AML	CASE
GSM20945.CEL	A1	GSE1159	AML	CASE
GSM20946.CEL	A1	GSE1159	AML	CASE
GSM20947.CEL	A1	GSE1159	AML	CASE
GSM20948.CEL	A1	GSE1159	AML	CASE
GSM20949.CEL	A1	GSE1159	AML	CASE
GSM20950.CEL	A1	GSE1159	AML	CASE
GSM20951.CEL	A1	GSE1159	AML	CASE
GSM20952.CEL	A1	GSE1159	AML	CASE
GSM20953.CEL	A1	GSE1159	AML	CASE
GSM20954.CEL	A1	GSE1159	AML	CASE
GSM20955.CEL	A1	GSE1159	AML	CASE
GSM20956.CEL	A1	GSE1159	AML	CASE
GSM20957.CEL	A1	GSE1159	AML	CASE
GSM20958.CEL	A1	GSE1159	AML	CASE
GSM20959.CEL	A1	GSE1159	AML	CASE
GSM20961.CEL	A1	GSE1159	AML	CASE
GSM20962.CEL	A1	GSE1159	AML	CASE
GSM20963.CEL	A1	GSE1159	AML	CASE
GSM20964.CEL	A1	GSE1159	AML	CASE
GSM20965.CEL	A1	GSE1159	AML	CASE
GSM20966.CEL	A1	GSE1159	AML	CASE
GSM20967.CEL	A1	GSE1159	healthy	CONTROL
GSM20968.CEL	A1	GSE1159	healthy	CONTROL
GSM20969.CEL	A1	GSE1159	healthy	CONTROL
GSM20970.CEL	A1	GSE1159	healthy	CONTROL
GSM20971.CEL	A1	GSE1159	healthy	CONTROL
GSM20972.CEL	A1	GSE1159	healthy	CONTROL
GSM20973.CEL	A1	GSE1159	healthy	CONTROL
GSM20974.CEL	A1	GSE1159	healthy	CONTROL
GSM2203168_AMKL024.CEL	A1	GSE83449	AMKL	CASE
GSM2203169_AMKL028.CEL	A1	GSE83449	AMKL	CASE
GSM2203170_AMKL029.CEL	A1	GSE83449	AMKL	CASE
GSM2203171_AMKL031.CEL	A1	GSE83449	AMKL	CASE
GSM2203172_AMKL033.CEL	A1	GSE83449	AMKL	CASE
GSM2203173_AMKL035.CEL	A1	GSE83449	AMKL	CASE
GSM2203174_AMKL036.CEL	A1	GSE83449	AMKL	CASE
GSM2203175_AMKL049.CEL	A1	GSE83449	AMKL	CASE
GSM2203176_AMKL037.CEL	A1	GSE83449	AMKL	CASE
GSM2203177_AMKL038.CEL	A1	GSE83449	AMKL	CASE
GSM2203178_AMKL040.CEL	A1	GSE83449	AMKL	CASE
GSM2203179_AMKL041.CEL	A1	GSE83449	AMKL	CASE
GSM2203180_AMKL044.CEL	A1	GSE83449	AMKL	CASE
GSM2203181_AMKL045.CEL	A1	GSE83449	AMKL	CASE
GSM2203182_AMKL046.CEL	A1	GSE83449	AMKL	CASE
GSM2203183_AMKL047.CEL	A1	GSE83449	AMKL	CASE
GSM2203184_AMKL048.CEL	A1	GSE83449	AMKL	CASE
GSM2203185_AMKL050.CEL	A1	GSE83449	AMKL	CASE
GSM2203186_AMKL054.CEL	A1	GSE83449	AMKL	CASE
GSM2203187_AMKL066.CEL	A1	GSE83449	AMKL	CASE
GSM2203188_AMKL072.CEL	A1	GSE83449	AMKL	CASE
GSM2203189_AMKL073.CEL	A1	GSE83449	AMKL	CASE
GSM2203190_AMKL082.CEL	A1	GSE83449	AMKL	CASE
GSM2203191_AMKL083.CEL	A1	GSE83449	AMKL	CASE
GSM2203192_AMKL084.CEL	A1	GSE83449	AMKL	CASE
GSM2203193_AMKL086.CEL	A1	GSE83449	AMKL	CASE
GSM2203194_AMKL094.CEL	A1	GSE83449	AMKL	CASE
GSM2203195_AMKL096.CEL	A1	GSE83449	AMKL	CASE
GSM2203196_AMKL097.CEL	A1	GSE83449	AMKL	CASE
GSM2203197_AMKL074.CEL	A1	GSE83449	AMKL	CASE
GSM2203198_AMKL070.CEL	A1	GSE83449	AMKL	CASE
GSM2203199_AMKL025.CEL	A1	GSE83449	AMKL	CASE
GSM2203200_AMKL026.CEL	A1	GSE83449	AMKL	CASE
GSM2203201_AMKL032.CEL	A1	GSE83449	AMKL	CASE
GSM2203202_AMKL042.CEL	A1	GSE83449	AMKL	CASE
GSM2203203_AMKL067.CEL	A1	GSE83449	AMKL	CASE
GSM2203204_AMKL039.CEL	A1	GSE83449	AMKL	CASE
GSM2203205_AMKL069.CEL	A1	GSE83449	AMKL	CASE
GSM2203206_AMKL085.CEL	A1	GSE83449	AMKL	CASE
GSM2203207_DSAMKL011.CEL	A1	GSE83449	AMKL	CASE
GSM2203208_DSAMKL015.CEL	A1	GSE83449	AMKL	CASE
GSM2203209_DSAMKL016.CEL	A1	GSE83449	AMKL	CASE
GSM2203210_DSAMKL018.CEL	A1	GSE83449	AMKL	CASE
GSM2203211_DSAMKL019.CEL	A1	GSE83449	AMKL	CASE
GSM2203212_DSAMKL020.CEL	A1	GSE83449	AMKL	CASE
GSM2203213_DSAMKL030.CEL	A1	GSE83449	AMKL	CASE
GSM2203214_AMKL057.CEL	A1	GSE83449	AMKL	CASE
GSM2203215_DSAMKL068.CEL	A1	GSE83449	AMKL	CASE
GSM2203216_DSAMKL070.CEL	A1	GSE83449	AMKL	CASE
GSM2203217_DSAMKL120.CEL	A1	GSE83449	AMKL	CASE
GSM2203218_DSAMKL121.CEL	A1	GSE83449	AMKL	CASE
GSM2203219_DSAMKL122.CEL	A1	GSE83449	AMKL	CASE
GSM2203220_DSAMKL124.CEL	A1	GSE83449	AMKL	CASE
GSM2203221_DSAMKL125.CEL	A1	GSE83449	AMKL	CASE
GSM2203222_DSAMKL126.CEL	A1	GSE83449	AMKL	CASE
GSM2203223_DSAMKL127.CEL	A1	GSE83449	AMKL	CASE
GSM2203224_DSAMKL128.CEL	A1	GSE83449	AMKL	CASE
GSM2203225_DSAMKL129.CEL	A1	GSE83449	AMKL	CASE
GSM2203226_DSAMKL130.CEL	A1	GSE83449	AMKL	CASE
GSM2203227_DSAMKL132.CEL	A1	GSE83449	AMKL	CASE
GSM2203228_DSAMKL133.CEL	A1	GSE83449	AMKL	CASE
GSM2203229_AMKL060.CEL	A1	GSE83449	AMKL	CASE
GSM2203230_AMKL063.CEL	A1	GSE83449	AMKL	CASE
GSM2203231_DSTMD012.CEL	A1	GSE83449	DS transient myeloproliferative disorder	CONTROL
GSM2203232_DSTMD013.CEL	A1	GSE83449	DS transient myeloproliferative disorder	CONTROL
GSM2203233_DSTMD014.CEL	A1	GSE83449	DS transient myeloproliferative disorder	CONTROL
GSM2203234_DSTMD017.CEL	A1	GSE83449	DS transient myeloproliferative disorder	CONTROL
GSM2203235_DSTMD052.CEL	A1	GSE83449	DS transient myeloproliferative disorder	CONTROL
GSM2203236_DSTMD053.CEL	A1	GSE83449	DS transient myeloproliferative disorder	CONTROL
GSM2203237_DSTMD058.CEL	A1	GSE83449	DS transient myeloproliferative disorder	CONTROL
GSM2203238_DSTMD148.CEL	A1	GSE83449	DS transient myeloproliferative disorder	CONTROL
GSM2203239_AML001.CEL	A1	GSE83449	AML	CASE
GSM2203240_AML002.CEL	A1	GSE83449	AML	CASE
GSM2203241_AML003.CEL	A1	GSE83449	AML	CASE
GSM2203242_AML004.CEL	A1	GSE83449	AML	CASE
GSM2203243_AML005.CEL	A1	GSE83449	AML	CASE
GSM2203244_AML006.CEL	A1	GSE83449	AML	CASE
GSM2203245_AML007.CEL	A1	GSE83449	AML	CASE
GSM2203246_AML008.CEL	A1	GSE83449	AML	CASE
GSM2203247_AML009.CEL	A1	GSE83449	AML	CASE
GSM224958.CEL	A1	GSE8879	ALL	CONTROL
GSM224960.CEL	A1	GSE8879	ALL	CONTROL
GSM224983.CEL	A1	GSE8879	ALL	CONTROL
GSM228562.CEL	A1	GSE9006	Diabetes Type I	CONTROL
GSM228563.CEL	A1	GSE9006	Diabetes Type I	CONTROL
GSM228564.CEL	A1	GSE9006	Diabetes Type I	CONTROL
GSM228565.CEL	A1	GSE9006	Diabetes Type I	CONTROL
GSM228566.CEL	A1	GSE9006	Diabetes Type I	CONTROL
GSM228567.CEL	A1	GSE9006	Diabetes Type I	CONTROL
GSM228568.CEL	A1	GSE9006	Diabetes Type I	CONTROL
GSM228569.CEL	A1	GSE9006	Diabetes Type I	CONTROL
GSM228570.CEL	A1	GSE9006	Diabetes Type I	CONTROL
GSM228571.CEL	A1	GSE9006	Diabetes Type I	CONTROL
GSM228573.CEL	A1	GSE9006	Diabetes Type I	CONTROL
GSM228574.CEL	A1	GSE9006	Diabetes Type I	CONTROL
GSM228575.CEL	A1	GSE9006	Diabetes Type I	CONTROL
GSM228576.CEL	A1	GSE9006	Diabetes Type I	CONTROL
GSM228577.CEL	A1	GSE9006	Diabetes Type I	CONTROL
GSM228578.CEL	A1	GSE9006	Diabetes Type I	CONTROL
GSM228579.CEL	A1	GSE9006	Diabetes Type I	CONTROL
GSM228580.CEL	A1	GSE9006	Diabetes Type I	CONTROL
GSM228581.CEL	A1	GSE9006	Diabetes Type I	CONTROL
GSM228582.CEL	A1	GSE9006	Diabetes Type I	CONTROL
GSM228584.CEL	A1	GSE9006	Diabetes Type I	CONTROL
GSM228585.CEL	A1	GSE9006	Diabetes Type I	CONTROL
GSM228586.CEL	A1	GSE9006	Diabetes Type I	CONTROL
GSM228587.CEL	A1	GSE9006	Diabetes Type I	CONTROL
GSM228588.CEL	A1	GSE9006	Diabetes Type I	CONTROL
GSM228589.CEL	A1	GSE9006	Diabetes Type I	CONTROL
GSM228590.CEL	A1	GSE9006	Diabetes Type I	CONTROL
GSM228591.CEL	A1	GSE9006	Diabetes Type I	CONTROL
GSM228592.CEL	A1	GSE9006	Diabetes Type I	CONTROL
GSM228593.CEL	A1	GSE9006	Diabetes Type I	CONTROL
GSM228594.CEL	A1	GSE9006	Diabetes Type I	CONTROL
GSM228595.CEL	A1	GSE9006	Diabetes Type I	CONTROL
GSM228596.CEL	A1	GSE9006	Diabetes Type I	CONTROL
GSM228597.CEL	A1	GSE9006	Diabetes Type I	CONTROL
GSM228598.CEL	A1	GSE9006	Diabetes Type I	CONTROL
GSM228599.CEL	A1	GSE9006	Diabetes Type I	CONTROL
GSM228600.CEL	A1	GSE9006	Diabetes Type I	CONTROL
GSM228601.CEL	A1	GSE9006	Diabetes Type I	CONTROL
GSM228602.CEL	A1	GSE9006	Diabetes Type I	CONTROL
GSM228605.CEL	A1	GSE9006	Diabetes Type I	CONTROL
GSM228606.CEL	A1	GSE9006	Diabetes Type I	CONTROL
GSM228607.CEL	A1	GSE9006	Diabetes Type I	CONTROL
GSM228608.CEL	A1	GSE9006	Diabetes Type I	CONTROL
GSM228609.CEL	A1	GSE9006	Diabetes Type I	CONTROL
GSM228610.CEL	A1	GSE9006	Diabetes Type I	CONTROL
GSM228611.CEL	A1	GSE9006	Diabetes Type I	CONTROL
GSM228612.CEL	A1	GSE9006	Diabetes Type I	CONTROL
GSM228613.CEL	A1	GSE9006	Diabetes Type I	CONTROL
GSM228614.CEL	A1	GSE9006	Diabetes Type I	CONTROL
GSM228615.CEL	A1	GSE9006	Diabetes Type I	CONTROL
GSM228616.CEL	A1	GSE9006	Diabetes Type I	CONTROL
GSM228618.CEL	A1	GSE9006	Diabetes Type I	CONTROL
GSM228620.CEL	A1	GSE9006	Diabetes Type I	CONTROL
GSM228621.CEL	A1	GSE9006	Diabetes Type I	CONTROL
GSM228622.CEL	A1	GSE9006	Diabetes Type I	CONTROL
GSM228623.CEL	A1	GSE9006	Diabetes Type I	CONTROL
GSM228624.CEL	A1	GSE9006	Diabetes Type I	CONTROL
GSM228625.CEL	A1	GSE9006	Diabetes Type I	CONTROL
GSM228627.CEL	A1	GSE9006	Diabetes Type I	CONTROL
GSM228628.CEL	A1	GSE9006	Diabetes Type I	CONTROL
GSM228629.CEL	A1	GSE9006	Diabetes Type I	CONTROL
GSM228630.CEL	A1	GSE9006	Diabetes Type I	CONTROL
GSM228631.CEL	A1	GSE9006	Diabetes Type I	CONTROL
GSM228632.CEL	A1	GSE9006	Diabetes Type I	CONTROL
GSM228633.CEL	A1	GSE9006	Diabetes Type I	CONTROL
GSM228634.CEL	A1	GSE9006	Diabetes Type I	CONTROL
GSM228635.CEL	A1	GSE9006	Diabetes Type I	CONTROL
GSM228636.CEL	A1	GSE9006	Diabetes Type I	CONTROL
GSM228637.CEL	A1	GSE9006	Diabetes Type I	CONTROL
GSM228638.CEL	A1	GSE9006	Diabetes Type I	CONTROL
GSM228639.CEL	A1	GSE9006	Diabetes Type I	CONTROL
GSM228640.CEL	A1	GSE9006	Diabetes Type I	CONTROL
GSM228641.CEL	A1	GSE9006	Diabetes Type I	CONTROL
GSM228642.CEL	A1	GSE9006	Diabetes Type I	CONTROL
GSM228643.CEL	A1	GSE9006	healthy	CONTROL
GSM228644.CEL	A1	GSE9006	healthy	CONTROL
GSM228645.CEL	A1	GSE9006	healthy	CONTROL
GSM228646.CEL	A1	GSE9006	healthy	CONTROL
GSM228647.CEL	A1	GSE9006	Diabetes Type II	CONTROL
GSM228648.CEL	A1	GSE9006	Diabetes Type II	CONTROL
GSM228649.CEL	A1	GSE9006	Diabetes Type II	CONTROL
GSM228650.CEL	A1	GSE9006	Diabetes Type II	CONTROL
GSM228651.CEL	A1	GSE9006	Diabetes Type II	CONTROL
GSM228652.CEL	A1	GSE9006	Diabetes Type II	CONTROL
GSM228654.CEL	A1	GSE9006	Diabetes Type II	CONTROL
GSM228655.CEL	A1	GSE9006	Diabetes Type II	CONTROL
GSM228656.CEL	A1	GSE9006	Diabetes Type II	CONTROL
GSM228657.CEL	A1	GSE9006	Diabetes Type II	CONTROL
GSM228658.CEL	A1	GSE9006	Diabetes Type II	CONTROL
GSM228659.CEL	A1	GSE9006	Diabetes Type II	CONTROL
GSM228661.CEL	A1	GSE9006	Diabetes Type II	CONTROL
GSM228662.CEL	A1	GSE9006	Diabetes Type II	CONTROL
GSM228663.CEL	A1	GSE9006	Diabetes Type II	CONTROL
GSM228664.CEL	A1	GSE9006	Diabetes Type II	CONTROL
GSM228665.CEL	A1	GSE9006	Diabetes Type II	CONTROL
GSM228666.CEL	A1	GSE9006	Diabetes Type II	CONTROL
GSM228667.CEL	A1	GSE9006	Diabetes Type II	CONTROL
GSM228668.CEL	A1	GSE9006	Diabetes Type II	CONTROL
GSM228669.CEL	A1	GSE9006	Diabetes Type II	CONTROL
GSM228670.CEL	A1	GSE9006	Diabetes Type II	CONTROL
GSM228672.CEL	A1	GSE9006	Diabetes Type II	CONTROL
GSM228673.CEL	A1	GSE9006	Diabetes Type II	CONTROL
GSM228674.CEL	A1	GSE9006	Diabetes Type II	CONTROL
GSM228675.CEL	A1	GSE9006	Diabetes Type II	CONTROL
GSM228676.CEL	A1	GSE9006	Diabetes Type II	CONTROL
GSM228677.CEL	A1	GSE9006	Diabetes Type II	CONTROL
GSM228678.CEL	A1	GSE9006	Diabetes Type II	CONTROL
GSM239170.CEL	A1	GSE9476	healthy	CONTROL
GSM239323.CEL	A1	GSE9476	healthy	CONTROL
GSM239324.CEL	A1	GSE9476	healthy	CONTROL
GSM239326.CEL	A1	GSE9476	healthy	CONTROL
GSM239328.CEL	A1	GSE9476	healthy	CONTROL
GSM239329.CEL	A1	GSE9476	healthy	CONTROL
GSM239331.CEL	A1	GSE9476	healthy	CONTROL
GSM239332.CEL	A1	GSE9476	healthy	CONTROL
GSM239333.CEL	A1	GSE9476	healthy	CONTROL
GSM239334.CEL	A1	GSE9476	healthy	CONTROL
GSM239335.CEL	A1	GSE9476	healthy	CONTROL
GSM239338.CEL	A1	GSE9476	healthy	CONTROL
GSM239339.CEL	A1	GSE9476	healthy	CONTROL
GSM239340.CEL	A1	GSE9476	healthy	CONTROL
GSM239341.CEL	A1	GSE9476	healthy	CONTROL
GSM239342.CEL	A1	GSE9476	healthy	CONTROL
GSM239343.CEL	A1	GSE9476	healthy	CONTROL
GSM239344.CEL	A1	GSE9476	healthy	CONTROL
GSM239345.CEL	A1	GSE9476	AML	CASE
GSM239346.CEL	A1	GSE9476	AML	CASE
GSM239348.CEL	A1	GSE9476	AML	CASE
GSM239363.CEL	A1	GSE9476	AML	CASE
GSM239371.CEL	A1	GSE9476	AML	CASE
GSM239460.CEL	A1	GSE9476	AML	CASE
GSM239485.CEL	A1	GSE9476	AML	CASE
GSM239487.CEL	A1	GSE9476	AML	CASE
GSM239488.CEL	A1	GSE9476	AML	CASE
GSM239489.CEL	A1	GSE9476	AML	CASE
GSM239490.CEL	A1	GSE9476	AML	CASE
GSM239491.CEL	A1	GSE9476	AML	CASE
GSM239492.CEL	A1	GSE9476	AML	CASE
GSM239493.CEL	A1	GSE9476	AML	CASE
GSM239494.CEL	A1	GSE9476	AML	CASE
GSM239495.CEL	A1	GSE9476	AML	CASE
GSM239496.CEL	A1	GSE9476	AML	CASE
GSM239497.CEL	A1	GSE9476	AML	CASE
GSM239498.CEL	A1	GSE9476	AML	CASE
GSM239516.CEL	A1	GSE9476	AML	CASE
GSM239520.CEL	A1	GSE9476	AML	CASE
GSM239580.CEL	A1	GSE9476	AML	CASE
GSM240405.CEL	A1	GSE9476	AML	CASE
GSM240406.CEL	A1	GSE9476	AML	CASE
GSM240427.CEL	A1	GSE9476	AML	CASE
GSM240429.CEL	A1	GSE9476	AML	CASE
GSM240430.CEL	A1	GSE9476	healthy	CONTROL
GSM240431.CEL	A1	GSE9476	healthy	CONTROL
GSM240432.CEL	A1	GSE9476	healthy	CONTROL
GSM240433.CEL	A1	GSE9476	healthy	CONTROL
GSM240494.CEL	A1	GSE9476	healthy	CONTROL
GSM240495.CEL	A1	GSE9476	healthy	CONTROL
GSM240496.CEL	A1	GSE9476	healthy	CONTROL
GSM240497.CEL	A1	GSE9476	healthy	CONTROL
GSM240498.CEL	A1	GSE9476	healthy	CONTROL
GSM240499.CEL	A1	GSE9476	healthy	CONTROL
GSM240500.CEL	A1	GSE9476	healthy	CONTROL
GSM240501.CEL	A1	GSE9476	healthy	CONTROL
GSM240502.CEL	A1	GSE9476	healthy	CONTROL
GSM240503.CEL	A1	GSE9476	healthy	CONTROL
GSM240504.CEL	A1	GSE9476	healthy	CONTROL
GSM240505.CEL	A1	GSE9476	healthy	CONTROL
GSM240506.CEL	A1	GSE9476	healthy	CONTROL
GSM240507.CEL	A1	GSE9476	healthy	CONTROL
GSM240508.CEL	A1	GSE9476	healthy	CONTROL
GSM240509.CEL	A1	GSE9476	healthy	CONTROL
GSM258941.CEL	A1	GSE10255	ALL	CONTROL
GSM259007.CEL	A1	GSE10255	ALL	CONTROL
GSM259008.CEL	A1	GSE10255	ALL	CONTROL
GSM259009.CEL	A1	GSE10255	ALL	CONTROL
GSM259010.CEL	A1	GSE10255	ALL	CONTROL
GSM259011.CEL	A1	GSE10255	ALL	CONTROL
GSM259012.CEL	A1	GSE10255	ALL	CONTROL
GSM259013.CEL	A1	GSE10255	ALL	CONTROL
GSM259014.CEL	A1	GSE10255	ALL	CONTROL
GSM259015.CEL	A1	GSE10255	ALL	CONTROL
GSM259016.CEL	A1	GSE10255	ALL	CONTROL
GSM259017.CEL	A1	GSE10255	ALL	CONTROL
GSM259018.CEL	A1	GSE10255	ALL	CONTROL
GSM259019.CEL	A1	GSE10255	ALL	CONTROL
GSM259020.CEL	A1	GSE10255	ALL	CONTROL
GSM259021.CEL	A1	GSE10255	ALL	CONTROL
GSM259023.CEL	A1	GSE10255	ALL	CONTROL
GSM259024.CEL	A1	GSE10255	ALL	CONTROL
GSM259025.CEL	A1	GSE10255	ALL	CONTROL
GSM259026.CEL	A1	GSE10255	ALL	CONTROL
GSM259027.CEL	A1	GSE10255	ALL	CONTROL
GSM259028.CEL	A1	GSE10255	ALL	CONTROL
GSM259029.CEL	A1	GSE10255	ALL	CONTROL
GSM259030.CEL	A1	GSE10255	ALL	CONTROL
GSM259031.CEL	A1	GSE10255	ALL	CONTROL
GSM259032.CEL	A1	GSE10255	ALL	CONTROL
GSM259033.CEL	A1	GSE10255	ALL	CONTROL
GSM259034.CEL	A1	GSE10255	ALL	CONTROL
GSM259066.CEL	A1	GSE10255	ALL	CONTROL
GSM311598.CEL	A1	GSE12417	AML	CASE
GSM311599.CEL	A1	GSE12417	AML	CASE
GSM311602.CEL	A1	GSE12417	AML	CASE
GSM311610.CEL	A1	GSE12417	AML	CASE
GSM311616.CEL	A1	GSE12417	AML	CASE
GSM311617.CEL	A1	GSE12417	AML	CASE
GSM311619.CEL	A1	GSE12417	AML	CASE
GSM311622.CEL	A1	GSE12417	AML	CASE
GSM311627.CEL	A1	GSE12417	AML	CASE
GSM311628.CEL	A1	GSE12417	AML	CASE
GSM311631.CEL	A1	GSE12417	AML	CASE
GSM311640.CEL	A1	GSE12417	AML	CASE
GSM311660.CEL	A1	GSE12417	AML	CASE
GSM311662.CEL	A1	GSE12417	AML	CASE
GSM311663.CEL	A1	GSE12417	AML	CASE
GSM311664.CEL	A1	GSE12417	AML	CASE
GSM311678.CEL	A1	GSE12417	AML	CASE
GSM311679.CEL	A1	GSE12417	AML	CASE
GSM311681.CEL	A1	GSE12417	AML	CASE
GSM311684.CEL	A1	GSE12417	AML	CASE
GSM311685.CEL	A1	GSE12417	AML	CASE
GSM311688.CEL	A1	GSE12417	AML	CASE
GSM311700.CEL	A1	GSE12417	AML	CASE
GSM311703.CEL	A1	GSE12417	AML	CASE
GSM311708.CEL	A1	GSE12417	AML	CASE
GSM311715.CEL	A1	GSE12417	AML	CASE
GSM311724.CEL	A1	GSE12417	AML	CASE
GSM311726.CEL	A1	GSE12417	AML	CASE
GSM311727.CEL	A1	GSE12417	AML	CASE
GSM311728.CEL	A1	GSE12417	AML	CASE
GSM311729.CEL	A1	GSE12417	AML	CASE
GSM311730.CEL	A1	GSE12417	AML	CASE
GSM311731.CEL	A1	GSE12417	AML	CASE
GSM311732.CEL	A1	GSE12417	AML	CASE
GSM311733.CEL	A1	GSE12417	AML	CASE
GSM311744.CEL	A1	GSE12417	AML	CASE
GSM311749.CEL	A1	GSE12417	AML	CASE
GSM311752.CEL	A1	GSE12417	AML	CASE
GSM311759.CEL	A1	GSE12417	AML	CASE
GSM311760.CEL	A1	GSE12417	AML	CASE
GSM325560.CEL	A1	GSE12995	ALL	CONTROL
GSM325572.CEL	A1	GSE12995	ALL	CONTROL
GSM325682.CEL	A1	GSE12995	ALL	CONTROL
GSM338666.CEL	A1	GSE13425	ALL	CONTROL
GSM338667.CEL	A1	GSE13425	ALL	CONTROL
GSM338668.CEL	A1	GSE13425	ALL	CONTROL
GSM338669.CEL	A1	GSE13425	ALL	CONTROL
GSM338670.CEL	A1	GSE13425	ALL	CONTROL
GSM338671.CEL	A1	GSE13425	ALL	CONTROL
GSM338672.CEL	A1	GSE13425	ALL	CONTROL
GSM338673.CEL	A1	GSE13425	ALL	CONTROL
GSM338674.CEL	A1	GSE13425	ALL	CONTROL
GSM338675.CEL	A1	GSE13425	ALL	CONTROL
GSM338676.CEL	A1	GSE13425	ALL	CONTROL
GSM338677.CEL	A1	GSE13425	ALL	CONTROL
GSM338678.CEL	A1	GSE13425	ALL	CONTROL
GSM338679.CEL	A1	GSE13425	ALL	CONTROL
GSM338680.CEL	A1	GSE13425	ALL	CONTROL
GSM338681.CEL	A1	GSE13425	ALL	CONTROL
GSM338682.CEL	A1	GSE13425	ALL	CONTROL
GSM338683.CEL	A1	GSE13425	ALL	CONTROL
GSM338684.CEL	A1	GSE13425	ALL	CONTROL
GSM338685.CEL	A1	GSE13425	ALL	CONTROL
GSM338686.CEL	A1	GSE13425	ALL	CONTROL
GSM338687.CEL	A1	GSE13425	ALL	CONTROL
GSM338688.CEL	A1	GSE13425	ALL	CONTROL
GSM338689.CEL	A1	GSE13425	ALL	CONTROL
GSM338690.CEL	A1	GSE13425	ALL	CONTROL
GSM338691.CEL	A1	GSE13425	ALL	CONTROL
GSM338692.CEL	A1	GSE13425	ALL	CONTROL
GSM338693.CEL	A1	GSE13425	ALL	CONTROL
GSM338694.CEL	A1	GSE13425	ALL	CONTROL
GSM338695.CEL	A1	GSE13425	ALL	CONTROL
GSM338696.CEL	A1	GSE13425	ALL	CONTROL
GSM338697.CEL	A1	GSE13425	ALL	CONTROL
GSM338698.CEL	A1	GSE13425	ALL	CONTROL
GSM338699.CEL	A1	GSE13425	ALL	CONTROL
GSM338700.CEL	A1	GSE13425	ALL	CONTROL
GSM338701.CEL	A1	GSE13425	ALL	CONTROL
GSM338702.CEL	A1	GSE13425	ALL	CONTROL
GSM338703.CEL	A1	GSE13425	ALL	CONTROL
GSM338704.CEL	A1	GSE13425	ALL	CONTROL
GSM338705.CEL	A1	GSE13425	ALL	CONTROL
GSM338706.CEL	A1	GSE13425	ALL	CONTROL
GSM338707.CEL	A1	GSE13425	ALL	CONTROL
GSM338708.CEL	A1	GSE13425	ALL	CONTROL
GSM338709.CEL	A1	GSE13425	ALL	CONTROL
GSM338710.CEL	A1	GSE13425	ALL	CONTROL
GSM338711.CEL	A1	GSE13425	ALL	CONTROL
GSM338712.CEL	A1	GSE13425	ALL	CONTROL
GSM338713.CEL	A1	GSE13425	ALL	CONTROL
GSM338714.CEL	A1	GSE13425	ALL	CONTROL
GSM338715.CEL	A1	GSE13425	ALL	CONTROL
GSM338716.CEL	A1	GSE13425	ALL	CONTROL
GSM338717.CEL	A1	GSE13425	ALL	CONTROL
GSM338718.CEL	A1	GSE13425	ALL	CONTROL
GSM338719.CEL	A1	GSE13425	ALL	CONTROL
GSM338720.CEL	A1	GSE13425	ALL	CONTROL
GSM338721.CEL	A1	GSE13425	ALL	CONTROL
GSM338722.CEL	A1	GSE13425	ALL	CONTROL
GSM338723.CEL	A1	GSE13425	ALL	CONTROL
GSM338724.CEL	A1	GSE13425	ALL	CONTROL
GSM338725.CEL	A1	GSE13425	ALL	CONTROL
GSM338726.CEL	A1	GSE13425	ALL	CONTROL
GSM338727.CEL	A1	GSE13425	ALL	CONTROL
GSM338728.CEL	A1	GSE13425	ALL	CONTROL
GSM338729.CEL	A1	GSE13425	ALL	CONTROL
GSM338730.CEL	A1	GSE13425	ALL	CONTROL
GSM338731.CEL	A1	GSE13425	ALL	CONTROL
GSM338732.CEL	A1	GSE13425	ALL	CONTROL
GSM338733.CEL	A1	GSE13425	ALL	CONTROL
GSM338734.CEL	A1	GSE13425	ALL	CONTROL
GSM338735.CEL	A1	GSE13425	ALL	CONTROL
GSM338736.CEL	A1	GSE13425	ALL	CONTROL
GSM338737.CEL	A1	GSE13425	ALL	CONTROL
GSM338738.CEL	A1	GSE13425	ALL	CONTROL
GSM338739.CEL	A1	GSE13425	ALL	CONTROL
GSM338740.CEL	A1	GSE13425	ALL	CONTROL
GSM338741.CEL	A1	GSE13425	ALL	CONTROL
GSM338742.CEL	A1	GSE13425	ALL	CONTROL
GSM338743.CEL	A1	GSE13425	ALL	CONTROL
GSM338744.CEL	A1	GSE13425	ALL	CONTROL
GSM338745.CEL	A1	GSE13425	ALL	CONTROL
GSM338746.CEL	A1	GSE13425	ALL	CONTROL
GSM338747.CEL	A1	GSE13425	ALL	CONTROL
GSM338748.CEL	A1	GSE13425	ALL	CONTROL
GSM338749.CEL	A1	GSE13425	ALL	CONTROL
GSM338750.CEL	A1	GSE13425	ALL	CONTROL
GSM338751.CEL	A1	GSE13425	ALL	CONTROL
GSM338752.CEL	A1	GSE13425	ALL	CONTROL
GSM338753.CEL	A1	GSE13425	ALL	CONTROL
GSM338754.CEL	A1	GSE13425	ALL	CONTROL
GSM338755.CEL	A1	GSE13425	ALL	CONTROL
GSM338756.CEL	A1	GSE13425	ALL	CONTROL
GSM338757.CEL	A1	GSE13425	ALL	CONTROL
GSM338758.CEL	A1	GSE13425	ALL	CONTROL
GSM338759.CEL	A1	GSE13425	ALL	CONTROL
GSM338760.CEL	A1	GSE13425	ALL	CONTROL
GSM338761.CEL	A1	GSE13425	ALL	CONTROL
GSM338762.CEL	A1	GSE13425	ALL	CONTROL
GSM338763.CEL	A1	GSE13425	ALL	CONTROL
GSM338764.CEL	A1	GSE13425	ALL	CONTROL
GSM338765.CEL	A1	GSE13425	ALL	CONTROL
GSM338766.CEL	A1	GSE13425	ALL	CONTROL
GSM338767.CEL	A1	GSE13425	ALL	CONTROL
GSM338768.CEL	A1	GSE13425	ALL	CONTROL
GSM338769.CEL	A1	GSE13425	ALL	CONTROL
GSM338770.CEL	A1	GSE13425	ALL	CONTROL
GSM338771.CEL	A1	GSE13425	ALL	CONTROL
GSM338772.CEL	A1	GSE13425	ALL	CONTROL
GSM338773.CEL	A1	GSE13425	ALL	CONTROL
GSM338774.CEL	A1	GSE13425	ALL	CONTROL
GSM338775.CEL	A1	GSE13425	ALL	CONTROL
GSM338776.CEL	A1	GSE13425	ALL	CONTROL
GSM338777.CEL	A1	GSE13425	ALL	CONTROL
GSM338778.CEL	A1	GSE13425	ALL	CONTROL
GSM338779.CEL	A1	GSE13425	ALL	CONTROL
GSM338780.CEL	A1	GSE13425	ALL	CONTROL
GSM338781.CEL	A1	GSE13425	ALL	CONTROL
GSM338782.CEL	A1	GSE13425	ALL	CONTROL
GSM338783.CEL	A1	GSE13425	ALL	CONTROL
GSM338784.CEL	A1	GSE13425	ALL	CONTROL
GSM338785.CEL	A1	GSE13425	ALL	CONTROL
GSM338786.CEL	A1	GSE13425	ALL	CONTROL
GSM338787.CEL	A1	GSE13425	ALL	CONTROL
GSM338788.CEL	A1	GSE13425	ALL	CONTROL
GSM338789.CEL	A1	GSE13425	ALL	CONTROL
GSM338790.CEL	A1	GSE13425	ALL	CONTROL
GSM338791.CEL	A1	GSE13425	ALL	CONTROL
GSM338792.CEL	A1	GSE13425	ALL	CONTROL
GSM338793.CEL	A1	GSE13425	ALL	CONTROL
GSM338794.CEL	A1	GSE13425	ALL	CONTROL
GSM338795.CEL	A1	GSE13425	ALL	CONTROL
GSM338796.CEL	A1	GSE13425	ALL	CONTROL
GSM338797.CEL	A1	GSE13425	ALL	CONTROL
GSM338798.CEL	A1	GSE13425	ALL	CONTROL
GSM338799.CEL	A1	GSE13425	ALL	CONTROL
GSM338800.CEL	A1	GSE13425	ALL	CONTROL
GSM338801.CEL	A1	GSE13425	ALL	CONTROL
GSM338802.CEL	A1	GSE13425	ALL	CONTROL
GSM338803.CEL	A1	GSE13425	ALL	CONTROL
GSM338804.CEL	A1	GSE13425	ALL	CONTROL
GSM338805.CEL	A1	GSE13425	ALL	CONTROL
GSM338806.CEL	A1	GSE13425	ALL	CONTROL
GSM338807.CEL	A1	GSE13425	ALL	CONTROL
GSM338808.CEL	A1	GSE13425	ALL	CONTROL
GSM338809.CEL	A1	GSE13425	ALL	CONTROL
GSM338810.CEL	A1	GSE13425	ALL	CONTROL
GSM338811.CEL	A1	GSE13425	ALL	CONTROL
GSM338812.CEL	A1	GSE13425	ALL	CONTROL
GSM338813.CEL	A1	GSE13425	ALL	CONTROL
GSM338814.CEL	A1	GSE13425	ALL	CONTROL
GSM338815.CEL	A1	GSE13425	ALL	CONTROL
GSM338816.CEL	A1	GSE13425	ALL	CONTROL
GSM338817.CEL	A1	GSE13425	ALL	CONTROL
GSM338818.CEL	A1	GSE13425	ALL	CONTROL
GSM338819.CEL	A1	GSE13425	ALL	CONTROL
GSM338820.CEL	A1	GSE13425	ALL	CONTROL
GSM338821.CEL	A1	GSE13425	ALL	CONTROL
GSM338822.CEL	A1	GSE13425	ALL	CONTROL
GSM338823.CEL	A1	GSE13425	ALL	CONTROL
GSM338824.CEL	A1	GSE13425	ALL	CONTROL
GSM338825.CEL	A1	GSE13425	ALL	CONTROL
GSM338826.CEL	A1	GSE13425	ALL	CONTROL
GSM338827.CEL	A1	GSE13425	ALL	CONTROL
GSM338828.CEL	A1	GSE13425	ALL	CONTROL
GSM338829.CEL	A1	GSE13425	ALL	CONTROL
GSM338830.CEL	A1	GSE13425	ALL	CONTROL
GSM338831.CEL	A1	GSE13425	ALL	CONTROL
GSM338832.CEL	A1	GSE13425	ALL	CONTROL
GSM338833.CEL	A1	GSE13425	ALL	CONTROL
GSM338834.CEL	A1	GSE13425	ALL	CONTROL
GSM338835.CEL	A1	GSE13425	ALL	CONTROL
GSM338836.CEL	A1	GSE13425	ALL	CONTROL
GSM338837.CEL	A1	GSE13425	ALL	CONTROL
GSM338838.CEL	A1	GSE13425	ALL	CONTROL
GSM338839.CEL	A1	GSE13425	ALL	CONTROL
GSM338840.CEL	A1	GSE13425	ALL	CONTROL
GSM338841.CEL	A1	GSE13425	ALL	CONTROL
GSM338842.CEL	A1	GSE13425	ALL	CONTROL
GSM338843.CEL	A1	GSE13425	ALL	CONTROL
GSM338844.CEL	A1	GSE13425	ALL	CONTROL
GSM338845.CEL	A1	GSE13425	ALL	CONTROL
GSM338846.CEL	A1	GSE13425	ALL	CONTROL
GSM338847.CEL	A1	GSE13425	ALL	CONTROL
GSM338848.CEL	A1	GSE13425	ALL	CONTROL
GSM338849.CEL	A1	GSE13425	ALL	CONTROL
GSM338850.CEL	A1	GSE13425	ALL	CONTROL
GSM338851.CEL	A1	GSE13425	ALL	CONTROL
GSM338852.CEL	A1	GSE13425	ALL	CONTROL
GSM338853.CEL	A1	GSE13425	ALL	CONTROL
GSM338854.CEL	A1	GSE13425	ALL	CONTROL
GSM338855.CEL	A1	GSE13425	ALL	CONTROL
GSM361445.CEL	A1	GSE14471	AML	CASE
GSM361459.CEL	A1	GSE14471	AML	CASE
GSM361461.CEL	A1	GSE14471	AML	CASE
GSM361462.CEL	A1	GSE14471	AML	CASE
GSM361465.CEL	A1	GSE14471	AML	CASE
GSM361480.CEL	A1	GSE14471	AML	CASE
GSM361481.CEL	A1	GSE14471	AML	CASE
GSM361482.CEL	A1	GSE14471	AML	CASE
GSM361496.CEL	A1	GSE14471	AML	CASE
GSM361504.CEL	A1	GSE14471	AML	CASE
GSM361506.CEL	A1	GSE14471	AML	CASE
GSM361514.CEL	A1	GSE14471	AML	CASE
GSM361527.CEL	A1	GSE14471	AML	CASE
GSM372220.CEL	A1	GSE14895	clinically isolated syndrome	CONTROL
GSM372221.CEL	A1	GSE14895	clinically isolated syndrome	CONTROL
GSM372222.CEL	A1	GSE14895	clinically isolated syndrome	CONTROL
GSM372223.CEL	A1	GSE14895	healthy	CONTROL
GSM372224.CEL	A1	GSE14895	healthy	CONTROL
GSM372225.CEL	A1	GSE14895	clinically isolated syndrome	CONTROL
GSM372226.CEL	A1	GSE14895	clinically isolated syndrome	CONTROL
GSM372227.CEL	A1	GSE14895	healthy	CONTROL
GSM372228.CEL	A1	GSE14895	healthy	CONTROL
GSM372229.CEL	A1	GSE14895	healthy	CONTROL
GSM372230.CEL	A1	GSE14895	clinically isolated syndrome	CONTROL
GSM372231.CEL	A1	GSE14895	clinically isolated syndrome	CONTROL
GSM372232.CEL	A1	GSE14895	healthy	CONTROL
GSM372233.CEL	A1	GSE14895	healthy	CONTROL
GSM372234.CEL	A1	GSE14895	clinically isolated syndrome	CONTROL
GSM372235.CEL	A1	GSE14895	healthy	CONTROL
GSM372236.CEL	A1	GSE14895	clinically isolated syndrome	CONTROL
GSM372237.CEL	A1	GSE14895	clinically isolated syndrome	CONTROL
GSM372238.CEL	A1	GSE14895	clinically isolated syndrome	CONTROL
GSM372239.CEL	A1	GSE14895	healthy	CONTROL
GSM372240.CEL	A1	GSE14895	clinically isolated syndrome	CONTROL
GSM372241.CEL	A1	GSE14895	clinically isolated syndrome	CONTROL
GSM372242.CEL	A1	GSE14895	clinically isolated syndrome	CONTROL
GSM372243.CEL	A1	GSE14895	clinically isolated syndrome	CONTROL
GSM372244.CEL	A1	GSE14895	clinically isolated syndrome	CONTROL
GSM372245.CEL	A1	GSE14895	clinically isolated syndrome	CONTROL
GSM372246.CEL	A1	GSE14895	clinically isolated syndrome	CONTROL
GSM403282.CEL	A1	GSE16129	Infection	CONTROL
GSM403284.CEL	A1	GSE16129	healthy	CONTROL
GSM403286.CEL	A1	GSE16129	Infection	CONTROL
GSM403288.CEL	A1	GSE16129	Infection	CONTROL
GSM403290.CEL	A1	GSE16129	Infection	CONTROL
GSM403292.CEL	A1	GSE16129	Infection	CONTROL
GSM403294.CEL	A1	GSE16129	Infection	CONTROL
GSM403296.CEL	A1	GSE16129	Infection	CONTROL
GSM403298.CEL	A1	GSE16129	Infection	CONTROL
GSM403300.CEL	A1	GSE16129	Infection	CONTROL
GSM403302.CEL	A1	GSE16129	Infection	CONTROL
GSM403304.CEL	A1	GSE16129	healthy	CONTROL
GSM403306.CEL	A1	GSE16129	Infection	CONTROL
GSM403308.CEL	A1	GSE16129	Infection	CONTROL
GSM403310.CEL	A1	GSE16129	Infection	CONTROL
GSM403312.CEL	A1	GSE16129	healthy	CONTROL
GSM403314.CEL	A1	GSE16129	Infection	CONTROL
GSM403316.CEL	A1	GSE16129	Infection	CONTROL
GSM403318.CEL	A1	GSE16129	Infection	CONTROL
GSM403320.CEL	A1	GSE16129	Infection	CONTROL
GSM403322.CEL	A1	GSE16129	healthy	CONTROL
GSM403324.CEL	A1	GSE16129	Infection	CONTROL
GSM403328.CEL	A1	GSE16129	healthy	CONTROL
GSM403330.CEL	A1	GSE16129	healthy	CONTROL
GSM403393.CEL	A1	GSE16129	Infection	CONTROL
GSM403395.CEL	A1	GSE16129	Infection	CONTROL
GSM403397.CEL	A1	GSE16129	Infection	CONTROL
GSM403399.CEL	A1	GSE16129	Infection	CONTROL
GSM403403.CEL	A1	GSE16129	Infection	CONTROL
GSM403405.CEL	A1	GSE16129	Infection	CONTROL
GSM403407.CEL	A1	GSE16129	Infection	CONTROL
GSM403409.CEL	A1	GSE16129	Infection	CONTROL
GSM403411.CEL	A1	GSE16129	healthy	CONTROL
GSM403413.CEL	A1	GSE16129	Infection	CONTROL
GSM403415.CEL	A1	GSE16129	Infection	CONTROL
GSM403417.CEL	A1	GSE16129	Infection	CONTROL
GSM403419.CEL	A1	GSE16129	Infection	CONTROL
GSM403421.CEL	A1	GSE16129	Infection	CONTROL
GSM403423.CEL	A1	GSE16129	Infection	CONTROL
GSM403424.CEL	A1	GSE16129	Infection	CONTROL
GSM403426.CEL	A1	GSE16129	Infection	CONTROL
GSM403427.CEL	A1	GSE16129	Infection	CONTROL
GSM403429.CEL	A1	GSE16129	Infection	CONTROL
GSM403431.CEL	A1	GSE16129	Infection	CONTROL
GSM403432.CEL	A1	GSE16129	Infection	CONTROL
GSM403433.CEL	A1	GSE16129	Infection	CONTROL
GSM403435.CEL	A1	GSE16129	Infection	CONTROL
GSM403437.CEL	A1	GSE16129	Infection	CONTROL
GSM403439.CEL	A1	GSE16129	Infection	CONTROL
GSM403441.CEL	A1	GSE16129	Infection	CONTROL
GSM403546.CEL	A1	GSE16129	healthy	CONTROL
GSM403548.CEL	A1	GSE16129	Infection	CONTROL
GSM403551.CEL	A1	GSE16129	healthy	CONTROL
GSM403553.CEL	A1	GSE16129	Infection	CONTROL
GSM628273_GED001_A.CEL	A1	GSE25571	CLL	CONTROL
GSM628274_GED003_A.CEL	A1	GSE25571	CLL	CONTROL
GSM628275_GED007_A.CEL	A1	GSE25571	CLL	CONTROL
GSM628276_GED011_A.CEL	A1	GSE25571	CLL	CONTROL
GSM628277_GED013_A.CEL	A1	GSE25571	CLL	CONTROL
GSM628278_GED014_A.CEL	A1	GSE25571	CLL	CONTROL
GSM628279_GED017_A.CEL	A1	GSE25571	CLL	CONTROL
GSM628280_GED021_A.CEL	A1	GSE25571	CLL	CONTROL
GSM628281_GED022_A.CEL	A1	GSE25571	CLL	CONTROL
GSM628282_GED027_A.CEL	A1	GSE25571	CLL	CONTROL
GSM628283_GED030_A.CEL	A1	GSE25571	CLL	CONTROL
GSM628284_GED033_A.CEL	A1	GSE25571	CLL	CONTROL
GSM628285_GED035_A.CEL	A1	GSE25571	CLL	CONTROL
GSM628286_GED036_A.CEL	A1	GSE25571	CLL	CONTROL
GSM628287_GED038_A.CEL	A1	GSE25571	CLL	CONTROL
GSM628288_GED040_A.CEL	A1	GSE25571	CLL	CONTROL
GSM628289_GED044_A.CEL	A1	GSE25571	CLL	CONTROL
GSM628290_GED045_A.CEL	A1	GSE25571	CLL	CONTROL
GSM628291_GED046_A.CEL	A1	GSE25571	CLL	CONTROL
GSM628292_GED049_A.CEL	A1	GSE25571	CLL	CONTROL
GSM628293_GED050_A.CEL	A1	GSE25571	CLL	CONTROL
GSM628294_GED053_A.CEL	A1	GSE25571	CLL	CONTROL
GSM628295_GED054_A.CEL	A1	GSE25571	CLL	CONTROL
GSM628296_GED058_A.CEL	A1	GSE25571	CLL	CONTROL
GSM628297_GED063_A.CEL	A1	GSE25571	CLL	CONTROL
GSM628298_GED064_A.CEL	A1	GSE25571	CLL	CONTROL
GSM628299_GED066_A.CEL	A1	GSE25571	CLL	CONTROL
GSM628300_GED069_A.CEL	A1	GSE25571	CLL	CONTROL
GSM628301_GED078_A.CEL	A1	GSE25571	CLL	CONTROL
GSM628302_GED083_A.CEL	A1	GSE25571	CLL	CONTROL
GSM628303_GED085_A.CEL	A1	GSE25571	CLL	CONTROL
GSM628304_GED086_A.CEL	A1	GSE25571	CLL	CONTROL
GSM628305_GED101_A.CEL	A1	GSE25571	CLL	CONTROL
GSM628306_GED108_A.CEL	A1	GSE25571	CLL	CONTROL
GSM628307_GED116_A.CEL	A1	GSE25571	CLL	CONTROL
GSM628308_GED122_A.CEL	A1	GSE25571	CLL	CONTROL
GSM628309_GED127_A.CEL	A1	GSE25571	CLL	CONTROL
GSM628310_GED128_A.CEL	A1	GSE25571	CLL	CONTROL
GSM628311_GED131_A.CEL	A1	GSE25571	CLL	CONTROL
GSM628312_GED141_A.CEL	A1	GSE25571	CLL	CONTROL
GSM628313_GED142_A.CEL	A1	GSE25571	CLL	CONTROL
GSM628314_GED144_A.CEL	A1	GSE25571	CLL	CONTROL
GSM628315_GED145_A.CEL	A1	GSE25571	CLL	CONTROL
GSM628316_GED150_A.CEL	A1	GSE25571	CLL	CONTROL
GSM628317_GED152_A.CEL	A1	GSE25571	CLL	CONTROL
GSM645360_JD0168.B.ALL.v5.U133A.CEL	A1	GSE26281	ALL	CONTROL
GSM645364_JD0255.ALL.v5.U133A.CEL	A1	GSE26281	ALL	CONTROL
GSM645372_JD0395.ALL.v5.U133A.CEL	A1	GSE26281	ALL	CONTROL
GSM645373_JD0423.ALL.v5.U133A.CEL	A1	GSE26281	ALL	CONTROL
GSM645384_JD0341.ALL.v5.U133A.CEL	A1	GSE26281	ALL	CONTROL
GSM645388_JD0246.ALL.v5.U133A.CEL	A1	GSE26281	ALL	CONTROL
GSM645406_JD0193.ALL.v5.U133A.CEL	A1	GSE26281	ALL	CONTROL
GSM645422_JD.ALD009.v5.U133A.CEL	A1	GSE26281	ALL	CONTROL
GSM645438_JD0192.ALL.v5.U133A.CEL	A1	GSE26281	ALL	CONTROL
GSM645439_JD0206.ALL.v5.U133A.CEL	A1	GSE26281	ALL	CONTROL
GSM645454_JD0181.ALL.v5.U133A.CEL	A1	GSE26281	ALL	CONTROL
GSM645455_JD0186B.ALL.v5.U133A.CEL	A1	GSE26281	ALL	CONTROL
GSM645457_JD0336.ALL.v5.U133A.CEL	A1	GSE26281	ALL	CONTROL
GSM645460_JD0361.ALL.v5.U133A.CEL	A1	GSE26281	ALL	CONTROL
GSM645463_JD0173.ALL.v5.U133A.CEL	A1	GSE26281	ALL	CONTROL
GSM645477_JD0185B.ALL.v5.U133A.CEL	A1	GSE26281	ALL	CONTROL
GSM645478_JD0188.ALL.v5.U133A.CEL	A1	GSE26281	ALL	CONTROL
GSM645498_JD0169.ALL.v5.U133A.CEL	A1	GSE26281	ALL	CONTROL
GSM645499_JD0194.ALL.v5.U133A.CEL	A1	GSE26281	ALL	CONTROL
GSM645511_JD0176.ALL.v5.U133A.CEL	A1	GSE26281	ALL	CONTROL
GSM705467.CEL	A1	GSE33315	ALL	CONTROL
GSM705468.CEL	A1	GSE33315	ALL	CONTROL
GSM705469.CEL	A1	GSE33315	ALL	CONTROL
GSM705470.CEL	A1	GSE33315	ALL	CONTROL
GSM705471.CEL	A1	GSE33315	ALL	CONTROL
GSM705472.CEL	A1	GSE33315	ALL	CONTROL
GSM705473.CEL	A1	GSE33315	ALL	CONTROL
GSM705475.CEL	A1	GSE33315	ALL	CONTROL
GSM705476.CEL	A1	GSE33315	ALL	CONTROL
GSM705477.CEL	A1	GSE33315	ALL	CONTROL
GSM705478.CEL	A1	GSE33315	ALL	CONTROL
GSM705479.CEL	A1	GSE33315	ALL	CONTROL
GSM705480.CEL	A1	GSE33315	ALL	CONTROL
GSM705481.CEL	A1	GSE33315	ALL	CONTROL
GSM705482.CEL	A1	GSE33315	ALL	CONTROL
GSM705483.CEL	A1	GSE33315	ALL	CONTROL
GSM705484.CEL	A1	GSE33315	ALL	CONTROL
GSM705485.CEL	A1	GSE33315	ALL	CONTROL
GSM705486.CEL	A1	GSE33315	ALL	CONTROL
GSM705487.CEL	A1	GSE33315	ALL	CONTROL
GSM705488.CEL	A1	GSE33315	ALL	CONTROL
GSM705490.CEL	A1	GSE33315	ALL	CONTROL
GSM705491.CEL	A1	GSE33315	ALL	CONTROL
GSM705492.CEL	A1	GSE33315	ALL	CONTROL
GSM705494.CEL	A1	GSE33315	ALL	CONTROL
GSM705495.CEL	A1	GSE33315	ALL	CONTROL
GSM705496.CEL	A1	GSE33315	ALL	CONTROL
GSM705497.CEL	A1	GSE33315	ALL	CONTROL
GSM705498.CEL	A1	GSE33315	ALL	CONTROL
GSM705499.CEL	A1	GSE33315	ALL	CONTROL
GSM705500.CEL	A1	GSE33315	ALL	CONTROL
GSM705501.CEL	A1	GSE33315	ALL	CONTROL
GSM705502.CEL	A1	GSE33315	ALL	CONTROL
GSM705503.CEL	A1	GSE33315	ALL	CONTROL
GSM705504.CEL	A1	GSE33315	ALL	CONTROL
GSM705505.CEL	A1	GSE33315	ALL	CONTROL
GSM705506.CEL	A1	GSE33315	ALL	CONTROL
GSM705507.CEL	A1	GSE33315	ALL	CONTROL
GSM705508.CEL	A1	GSE33315	ALL	CONTROL
GSM705509.CEL	A1	GSE33315	ALL	CONTROL
GSM705510.CEL	A1	GSE33315	ALL	CONTROL
GSM705511.CEL	A1	GSE33315	ALL	CONTROL
GSM705512.CEL	A1	GSE33315	ALL	CONTROL
GSM705513.CEL	A1	GSE33315	ALL	CONTROL
GSM705514.CEL	A1	GSE33315	ALL	CONTROL
GSM705515.CEL	A1	GSE33315	ALL	CONTROL
GSM705516.CEL	A1	GSE33315	ALL	CONTROL
GSM705517.CEL	A1	GSE33315	ALL	CONTROL
GSM705518.CEL	A1	GSE33315	ALL	CONTROL
GSM705519.CEL	A1	GSE33315	ALL	CONTROL
GSM705521.CEL	A1	GSE33315	ALL	CONTROL
GSM705523.CEL	A1	GSE33315	ALL	CONTROL
GSM705524.CEL	A1	GSE33315	ALL	CONTROL
GSM705525.CEL	A1	GSE33315	ALL	CONTROL
GSM705526.CEL	A1	GSE33315	ALL	CONTROL
GSM705527.CEL	A1	GSE33315	ALL	CONTROL
GSM705529.CEL	A1	GSE33315	ALL	CONTROL
GSM705530.CEL	A1	GSE33315	ALL	CONTROL
GSM705531.CEL	A1	GSE33315	ALL	CONTROL
GSM705532.CEL	A1	GSE33315	ALL	CONTROL
GSM705533.CEL	A1	GSE33315	ALL	CONTROL
GSM705534.CEL	A1	GSE33315	ALL	CONTROL
GSM705536.CEL	A1	GSE33315	ALL	CONTROL
GSM705537.CEL	A1	GSE33315	ALL	CONTROL
GSM705538.CEL	A1	GSE33315	ALL	CONTROL
GSM705539.CEL	A1	GSE33315	ALL	CONTROL
GSM705540.CEL	A1	GSE33315	ALL	CONTROL
GSM705541.CEL	A1	GSE33315	ALL	CONTROL
GSM705542.CEL	A1	GSE33315	ALL	CONTROL
GSM705543.CEL	A1	GSE33315	ALL	CONTROL
GSM705544.CEL	A1	GSE33315	ALL	CONTROL
GSM705545.CEL	A1	GSE33315	ALL	CONTROL
GSM705547.CEL	A1	GSE33315	ALL	CONTROL
GSM705548.CEL	A1	GSE33315	ALL	CONTROL
GSM705549.CEL	A1	GSE33315	ALL	CONTROL
GSM705550.CEL	A1	GSE33315	ALL	CONTROL
GSM705551.CEL	A1	GSE33315	ALL	CONTROL
GSM705552.CEL	A1	GSE33315	ALL	CONTROL
GSM705553.CEL	A1	GSE33315	ALL	CONTROL
GSM705554.CEL	A1	GSE33315	ALL	CONTROL
GSM705555.CEL	A1	GSE33315	ALL	CONTROL
GSM705557.CEL	A1	GSE33315	ALL	CONTROL
GSM705558.CEL	A1	GSE33315	ALL	CONTROL
GSM705559.CEL	A1	GSE33315	ALL	CONTROL
GSM705560.CEL	A1	GSE33315	ALL	CONTROL
GSM705561.CEL	A1	GSE33315	ALL	CONTROL
GSM705563.CEL	A1	GSE33315	ALL	CONTROL
GSM705564.CEL	A1	GSE33315	ALL	CONTROL
GSM705565.CEL	A1	GSE33315	ALL	CONTROL
GSM705567.CEL	A1	GSE33315	ALL	CONTROL
GSM705568.CEL	A1	GSE33315	ALL	CONTROL
GSM705569.CEL	A1	GSE33315	ALL	CONTROL
GSM705570.CEL	A1	GSE33315	ALL	CONTROL
GSM705571.CEL	A1	GSE33315	ALL	CONTROL
GSM705572.CEL	A1	GSE33315	ALL	CONTROL
GSM705573.CEL	A1	GSE33315	ALL	CONTROL
GSM705574.CEL	A1	GSE33315	ALL	CONTROL
GSM705575.CEL	A1	GSE33315	ALL	CONTROL
GSM705576.CEL	A1	GSE33315	ALL	CONTROL
GSM705577.CEL	A1	GSE33315	ALL	CONTROL
GSM705578.CEL	A1	GSE33315	ALL	CONTROL
GSM705581.CEL	A1	GSE33315	ALL	CONTROL
GSM705582.CEL	A1	GSE33315	ALL	CONTROL
GSM705583.CEL	A1	GSE33315	ALL	CONTROL
GSM705584.CEL	A1	GSE33315	ALL	CONTROL
GSM705585.CEL	A1	GSE33315	ALL	CONTROL
GSM705586.CEL	A1	GSE33315	ALL	CONTROL
GSM705587.CEL	A1	GSE33315	ALL	CONTROL
GSM705588.CEL	A1	GSE33315	ALL	CONTROL
GSM705589.CEL	A1	GSE33315	ALL	CONTROL
GSM705590.CEL	A1	GSE33315	ALL	CONTROL
GSM705591.CEL	A1	GSE33315	ALL	CONTROL
GSM705592.CEL	A1	GSE33315	ALL	CONTROL
GSM705593.CEL	A1	GSE33315	ALL	CONTROL
GSM705594.CEL	A1	GSE33315	ALL	CONTROL
GSM705595.CEL	A1	GSE33315	ALL	CONTROL
GSM705596.CEL	A1	GSE33315	ALL	CONTROL
GSM705597.CEL	A1	GSE33315	ALL	CONTROL
GSM705598.CEL	A1	GSE33315	ALL	CONTROL
GSM705600.CEL	A1	GSE33315	ALL	CONTROL
GSM705601.CEL	A1	GSE33315	ALL	CONTROL
GSM705602.CEL	A1	GSE33315	ALL	CONTROL
GSM705603.CEL	A1	GSE33315	ALL	CONTROL
GSM705604.CEL	A1	GSE33315	ALL	CONTROL
GSM705605.CEL	A1	GSE33315	ALL	CONTROL
GSM705606.CEL	A1	GSE33315	ALL	CONTROL
GSM705607.CEL	A1	GSE33315	ALL	CONTROL
GSM705608.CEL	A1	GSE33315	ALL	CONTROL
GSM705609.CEL	A1	GSE33315	ALL	CONTROL
GSM705611.CEL	A1	GSE33315	ALL	CONTROL
GSM705612.CEL	A1	GSE33315	ALL	CONTROL
GSM705613.CEL	A1	GSE33315	ALL	CONTROL
GSM705614.CEL	A1	GSE33315	ALL	CONTROL
GSM705615.CEL	A1	GSE33315	ALL	CONTROL
GSM705616.CEL	A1	GSE33315	ALL	CONTROL
GSM705617.CEL	A1	GSE33315	ALL	CONTROL
GSM705618.CEL	A1	GSE33315	ALL	CONTROL
GSM705619.CEL	A1	GSE33315	ALL	CONTROL
GSM705620.CEL	A1	GSE33315	ALL	CONTROL
GSM705621.CEL	A1	GSE33315	ALL	CONTROL
GSM705622.CEL	A1	GSE33315	ALL	CONTROL
GSM705623.CEL	A1	GSE33315	ALL	CONTROL
GSM705624.CEL	A1	GSE33315	ALL	CONTROL
GSM705625.CEL	A1	GSE33315	ALL	CONTROL
GSM705626.CEL	A1	GSE33315	ALL	CONTROL
GSM705627.CEL	A1	GSE33315	ALL	CONTROL
GSM705628.CEL	A1	GSE33315	ALL	CONTROL
GSM705629.CEL	A1	GSE33315	ALL	CONTROL
GSM705630.CEL	A1	GSE33315	ALL	CONTROL
GSM705631.CEL	A1	GSE33315	ALL	CONTROL
GSM705632.CEL	A1	GSE33315	ALL	CONTROL
GSM705633.CEL	A1	GSE33315	ALL	CONTROL
GSM705634.CEL	A1	GSE33315	ALL	CONTROL
GSM705635.CEL	A1	GSE33315	ALL	CONTROL
GSM705636.CEL	A1	GSE33315	ALL	CONTROL
GSM705637.CEL	A1	GSE33315	ALL	CONTROL
GSM705638.CEL	A1	GSE33315	ALL	CONTROL
GSM705639.CEL	A1	GSE33315	ALL	CONTROL
GSM705640.CEL	A1	GSE33315	ALL	CONTROL
GSM705641.CEL	A1	GSE33315	ALL	CONTROL
GSM705642.CEL	A1	GSE33315	ALL	CONTROL
GSM705643.CEL	A1	GSE33315	ALL	CONTROL
GSM705644.CEL	A1	GSE33315	ALL	CONTROL
GSM705645.CEL	A1	GSE33315	ALL	CONTROL
GSM705646.CEL	A1	GSE33315	ALL	CONTROL
GSM705647.CEL	A1	GSE33315	ALL	CONTROL
GSM705648.CEL	A1	GSE33315	ALL	CONTROL
GSM705649.CEL	A1	GSE33315	ALL	CONTROL
GSM705650.CEL	A1	GSE33315	ALL	CONTROL
GSM705651.CEL	A1	GSE33315	ALL	CONTROL
GSM705652.CEL	A1	GSE33315	ALL	CONTROL
GSM705653.CEL	A1	GSE33315	ALL	CONTROL
GSM705654.CEL	A1	GSE33315	ALL	CONTROL
GSM705655.CEL	A1	GSE33315	ALL	CONTROL
GSM705656.CEL	A1	GSE33315	ALL	CONTROL
GSM705657.CEL	A1	GSE33315	ALL	CONTROL
GSM705658.CEL	A1	GSE33315	ALL	CONTROL
GSM705659.CEL	A1	GSE33315	ALL	CONTROL
GSM705660.CEL	A1	GSE33315	ALL	CONTROL
GSM705661.CEL	A1	GSE33315	ALL	CONTROL
GSM705662.CEL	A1	GSE33315	ALL	CONTROL
GSM705663.CEL	A1	GSE33315	ALL	CONTROL
GSM705664.CEL	A1	GSE33315	ALL	CONTROL
GSM705665.CEL	A1	GSE33315	ALL	CONTROL
GSM705666.CEL	A1	GSE33315	ALL	CONTROL
GSM705667.CEL	A1	GSE33315	ALL	CONTROL
GSM705669.CEL	A1	GSE33315	ALL	CONTROL
GSM705670.CEL	A1	GSE33315	ALL	CONTROL
GSM705671.CEL	A1	GSE33315	ALL	CONTROL
GSM705672.CEL	A1	GSE33315	ALL	CONTROL
GSM705673.CEL	A1	GSE33315	ALL	CONTROL
GSM705674.CEL	A1	GSE33315	ALL	CONTROL
GSM705675.CEL	A1	GSE33315	ALL	CONTROL
GSM705676.CEL	A1	GSE33315	ALL	CONTROL
GSM705677.CEL	A1	GSE33315	ALL	CONTROL
GSM705678.CEL	A1	GSE33315	ALL	CONTROL
GSM705679.CEL	A1	GSE33315	ALL	CONTROL
GSM705680.CEL	A1	GSE33315	ALL	CONTROL
GSM705681.CEL	A1	GSE33315	ALL	CONTROL
GSM705682.CEL	A1	GSE33315	ALL	CONTROL
GSM705683.CEL	A1	GSE33315	ALL	CONTROL
GSM705684.CEL	A1	GSE33315	ALL	CONTROL
GSM705685.CEL	A1	GSE33315	ALL	CONTROL
GSM705686.CEL	A1	GSE33315	ALL	CONTROL
GSM705687.CEL	A1	GSE33315	ALL	CONTROL
GSM705689.CEL	A1	GSE33315	ALL	CONTROL
GSM705690.CEL	A1	GSE33315	ALL	CONTROL
GSM705691.CEL	A1	GSE33315	ALL	CONTROL
GSM705692.CEL	A1	GSE33315	ALL	CONTROL
GSM705693.CEL	A1	GSE33315	ALL	CONTROL
GSM705694.CEL	A1	GSE33315	ALL	CONTROL
GSM705695.CEL	A1	GSE33315	ALL	CONTROL
GSM705696.CEL	A1	GSE33315	ALL	CONTROL
GSM705697.CEL	A1	GSE33315	ALL	CONTROL
GSM705699.CEL	A1	GSE33315	ALL	CONTROL
GSM705700.CEL	A1	GSE33315	ALL	CONTROL
GSM705701.CEL	A1	GSE33315	ALL	CONTROL
GSM705702.CEL	A1	GSE33315	ALL	CONTROL
GSM705703.CEL	A1	GSE33315	ALL	CONTROL
GSM705704.CEL	A1	GSE33315	ALL	CONTROL
GSM705705.CEL	A1	GSE33315	ALL	CONTROL
GSM705706.CEL	A1	GSE33315	ALL	CONTROL
GSM705707.CEL	A1	GSE33315	ALL	CONTROL
GSM705708.CEL	A1	GSE33315	ALL	CONTROL
GSM705709.CEL	A1	GSE33315	ALL	CONTROL
GSM705710.CEL	A1	GSE33315	ALL	CONTROL
GSM705711.CEL	A1	GSE33315	ALL	CONTROL
GSM705712.CEL	A1	GSE33315	ALL	CONTROL
GSM705714.CEL	A1	GSE33315	ALL	CONTROL
GSM705715.CEL	A1	GSE33315	ALL	CONTROL
GSM705716.CEL	A1	GSE33315	ALL	CONTROL
GSM705717.CEL	A1	GSE33315	ALL	CONTROL
GSM705718.CEL	A1	GSE33315	ALL	CONTROL
GSM705719.CEL	A1	GSE33315	ALL	CONTROL
GSM705720.CEL	A1	GSE33315	ALL	CONTROL
GSM705721.CEL	A1	GSE33315	ALL	CONTROL
GSM705722.CEL	A1	GSE33315	ALL	CONTROL
GSM705723.CEL	A1	GSE33315	ALL	CONTROL
GSM705724.CEL	A1	GSE33315	ALL	CONTROL
GSM705725.CEL	A1	GSE33315	ALL	CONTROL
GSM705726.CEL	A1	GSE33315	ALL	CONTROL
GSM705727.CEL	A1	GSE33315	ALL	CONTROL
GSM705728.CEL	A1	GSE33315	ALL	CONTROL
GSM705729.CEL	A1	GSE33315	ALL	CONTROL
GSM705730.CEL	A1	GSE33315	ALL	CONTROL
GSM705731.CEL	A1	GSE33315	ALL	CONTROL
GSM705732.CEL	A1	GSE33315	ALL	CONTROL
GSM705733.CEL	A1	GSE33315	ALL	CONTROL
GSM705734.CEL	A1	GSE33315	ALL	CONTROL
GSM705735.CEL	A1	GSE33315	ALL	CONTROL
GSM705736.CEL	A1	GSE33315	ALL	CONTROL
GSM705737.CEL	A1	GSE33315	ALL	CONTROL
GSM705738.CEL	A1	GSE33315	ALL	CONTROL
GSM705740.CEL	A1	GSE33315	ALL	CONTROL
GSM705741.CEL	A1	GSE33315	ALL	CONTROL
GSM705742.CEL	A1	GSE33315	ALL	CONTROL
GSM705743.CEL	A1	GSE33315	ALL	CONTROL
GSM705744.CEL	A1	GSE33315	ALL	CONTROL
GSM705745.CEL	A1	GSE33315	ALL	CONTROL
GSM705746.CEL	A1	GSE33315	ALL	CONTROL
GSM705747.CEL	A1	GSE33315	ALL	CONTROL
GSM705749.CEL	A1	GSE33315	ALL	CONTROL
GSM705750.CEL	A1	GSE33315	ALL	CONTROL
GSM705751.CEL	A1	GSE33315	ALL	CONTROL
GSM705752.CEL	A1	GSE33315	ALL	CONTROL
GSM705753.CEL	A1	GSE33315	ALL	CONTROL
GSM705754.CEL	A1	GSE33315	ALL	CONTROL
GSM705755.CEL	A1	GSE33315	ALL	CONTROL
GSM705756.CEL	A1	GSE33315	ALL	CONTROL
GSM705757.CEL	A1	GSE33315	ALL	CONTROL
GSM705758.CEL	A1	GSE33315	ALL	CONTROL
GSM705759.CEL	A1	GSE33315	ALL	CONTROL
GSM705760.CEL	A1	GSE33315	ALL	CONTROL
GSM705761.CEL	A1	GSE33315	ALL	CONTROL
GSM705762.CEL	A1	GSE33315	ALL	CONTROL
GSM705763.CEL	A1	GSE33315	ALL	CONTROL
GSM705764.CEL	A1	GSE33315	ALL	CONTROL
GSM705765.CEL	A1	GSE33315	ALL	CONTROL
GSM705766.CEL	A1	GSE33315	ALL	CONTROL
GSM705767.CEL	A1	GSE33315	ALL	CONTROL
GSM705768.CEL	A1	GSE33315	ALL	CONTROL
GSM705769.CEL	A1	GSE33315	ALL	CONTROL
GSM705770.CEL	A1	GSE33315	ALL	CONTROL
GSM705771.CEL	A1	GSE33315	ALL	CONTROL
GSM705772.CEL	A1	GSE33315	ALL	CONTROL
GSM705773.CEL	A1	GSE33315	ALL	CONTROL
GSM705774.CEL	A1	GSE33315	ALL	CONTROL
GSM705775.CEL	A1	GSE33315	ALL	CONTROL
GSM705776.CEL	A1	GSE33315	ALL	CONTROL
GSM705777.CEL	A1	GSE33315	ALL	CONTROL
GSM705778.CEL	A1	GSE33315	ALL	CONTROL
GSM705779.CEL	A1	GSE33315	ALL	CONTROL
GSM705780.CEL	A1	GSE33315	ALL	CONTROL
GSM705781.CEL	A1	GSE33315	ALL	CONTROL
GSM705782.CEL	A1	GSE33315	ALL	CONTROL
GSM705783.CEL	A1	GSE33315	ALL	CONTROL
GSM705784.CEL	A1	GSE33315	ALL	CONTROL
GSM705785.CEL	A1	GSE33315	ALL	CONTROL
GSM705786.CEL	A1	GSE33315	ALL	CONTROL
GSM705787.CEL	A1	GSE33315	ALL	CONTROL
GSM705788.CEL	A1	GSE33315	ALL	CONTROL
GSM705789.CEL	A1	GSE33315	ALL	CONTROL
GSM705790.CEL	A1	GSE33315	ALL	CONTROL
GSM705791.CEL	A1	GSE33315	ALL	CONTROL
GSM705793.CEL	A1	GSE33315	ALL	CONTROL
GSM705794.CEL	A1	GSE33315	ALL	CONTROL
GSM705795.CEL	A1	GSE33315	ALL	CONTROL
GSM705796.CEL	A1	GSE33315	ALL	CONTROL
GSM705797.CEL	A1	GSE33315	ALL	CONTROL
GSM705798.CEL	A1	GSE33315	ALL	CONTROL
GSM705799.CEL	A1	GSE33315	ALL	CONTROL
GSM705801.CEL	A1	GSE33315	ALL	CONTROL
GSM705802.CEL	A1	GSE33315	ALL	CONTROL
GSM705803.CEL	A1	GSE33315	ALL	CONTROL
GSM705804.CEL	A1	GSE33315	ALL	CONTROL
GSM705805.CEL	A1	GSE33315	ALL	CONTROL
GSM705806.CEL	A1	GSE33315	ALL	CONTROL
GSM705808.CEL	A1	GSE33315	ALL	CONTROL
GSM705809.CEL	A1	GSE33315	ALL	CONTROL
GSM705810.CEL	A1	GSE33315	ALL	CONTROL
GSM705811.CEL	A1	GSE33315	ALL	CONTROL
GSM705812.CEL	A1	GSE33315	ALL	CONTROL
GSM705813.CEL	A1	GSE33315	ALL	CONTROL
GSM705814.CEL	A1	GSE33315	ALL	CONTROL
GSM705815.CEL	A1	GSE33315	ALL	CONTROL
GSM705816.CEL	A1	GSE33315	ALL	CONTROL
GSM705817.CEL	A1	GSE33315	ALL	CONTROL
GSM705819.CEL	A1	GSE33315	ALL	CONTROL
GSM705820.CEL	A1	GSE33315	ALL	CONTROL
GSM705822.CEL	A1	GSE33315	ALL	CONTROL
GSM705823.CEL	A1	GSE33315	ALL	CONTROL
GSM705824.CEL	A1	GSE33315	ALL	CONTROL
GSM705825.CEL	A1	GSE33315	ALL	CONTROL
GSM705826.CEL	A1	GSE33315	ALL	CONTROL
GSM705827.CEL	A1	GSE33315	ALL	CONTROL
GSM705828.CEL	A1	GSE33315	ALL	CONTROL
GSM705829.CEL	A1	GSE33315	ALL	CONTROL
GSM705830.CEL	A1	GSE33315	ALL	CONTROL
GSM705831.CEL	A1	GSE33315	ALL	CONTROL
GSM705832.CEL	A1	GSE33315	ALL	CONTROL
GSM705833.CEL	A1	GSE33315	ALL	CONTROL
GSM705834.CEL	A1	GSE33315	ALL	CONTROL
GSM705835.CEL	A1	GSE33315	ALL	CONTROL
GSM705836.CEL	A1	GSE33315	ALL	CONTROL
GSM705837.CEL	A1	GSE33315	ALL	CONTROL
GSM705838.CEL	A1	GSE33315	ALL	CONTROL
GSM705839.CEL	A1	GSE33315	ALL	CONTROL
GSM705840.CEL	A1	GSE33315	ALL	CONTROL
GSM705841.CEL	A1	GSE33315	ALL	CONTROL
GSM705842.CEL	A1	GSE33315	ALL	CONTROL
GSM705843.CEL	A1	GSE33315	ALL	CONTROL
GSM705844.CEL	A1	GSE33315	ALL	CONTROL
GSM705845.CEL	A1	GSE33315	ALL	CONTROL
GSM705846.CEL	A1	GSE33315	ALL	CONTROL
GSM705847.CEL	A1	GSE33315	ALL	CONTROL
GSM705848.CEL	A1	GSE33315	ALL	CONTROL
GSM705849.CEL	A1	GSE33315	ALL	CONTROL
GSM705850.CEL	A1	GSE33315	ALL	CONTROL
GSM705851.CEL	A1	GSE33315	ALL	CONTROL
GSM705852.CEL	A1	GSE33315	ALL	CONTROL
GSM705853.CEL	A1	GSE33315	ALL	CONTROL
GSM705854.CEL	A1	GSE33315	ALL	CONTROL
GSM705855.CEL	A1	GSE33315	ALL	CONTROL
GSM705856.CEL	A1	GSE33315	ALL	CONTROL
GSM705857.CEL	A1	GSE33315	ALL	CONTROL
GSM705858.CEL	A1	GSE33315	ALL	CONTROL
GSM705859.CEL	A1	GSE33315	ALL	CONTROL
GSM705860.CEL	A1	GSE33315	ALL	CONTROL
GSM705862.CEL	A1	GSE33315	ALL	CONTROL
GSM705864.CEL	A1	GSE33315	ALL	CONTROL
GSM705865.CEL	A1	GSE33315	ALL	CONTROL
GSM705866.CEL	A1	GSE33315	ALL	CONTROL
GSM705867.CEL	A1	GSE33315	ALL	CONTROL
GSM705868.CEL	A1	GSE33315	ALL	CONTROL
GSM705869.CEL	A1	GSE33315	ALL	CONTROL
GSM705870.CEL	A1	GSE33315	ALL	CONTROL
GSM705871.CEL	A1	GSE33315	ALL	CONTROL
GSM705872.CEL	A1	GSE33315	ALL	CONTROL
GSM705873.CEL	A1	GSE33315	ALL	CONTROL
GSM705874.CEL	A1	GSE33315	ALL	CONTROL
GSM705875.CEL	A1	GSE33315	ALL	CONTROL
GSM705876.CEL	A1	GSE33315	ALL	CONTROL
GSM705877.CEL	A1	GSE33315	ALL	CONTROL
GSM705878.CEL	A1	GSE33315	ALL	CONTROL
GSM705879.CEL	A1	GSE33315	ALL	CONTROL
GSM705880.CEL	A1	GSE33315	ALL	CONTROL
GSM705881.CEL	A1	GSE33315	ALL	CONTROL
GSM705882.CEL	A1	GSE33315	ALL	CONTROL
GSM705883.CEL	A1	GSE33315	ALL	CONTROL
GSM705884.CEL	A1	GSE33315	ALL	CONTROL
GSM705885.CEL	A1	GSE33315	ALL	CONTROL
GSM705887.CEL	A1	GSE33315	ALL	CONTROL
GSM705888.CEL	A1	GSE33315	ALL	CONTROL
GSM705889.CEL	A1	GSE33315	ALL	CONTROL
GSM705890.CEL	A1	GSE33315	ALL	CONTROL
GSM705891.CEL	A1	GSE33315	ALL	CONTROL
GSM705892.CEL	A1	GSE33315	ALL	CONTROL
GSM705893.CEL	A1	GSE33315	ALL	CONTROL
GSM705894.CEL	A1	GSE33315	ALL	CONTROL
GSM705895.CEL	A1	GSE33315	ALL	CONTROL
GSM705896.CEL	A1	GSE33315	ALL	CONTROL
GSM705897.CEL	A1	GSE33315	ALL	CONTROL
GSM705898.CEL	A1	GSE33315	ALL	CONTROL
GSM705899.CEL	A1	GSE33315	ALL	CONTROL
GSM705900.CEL	A1	GSE33315	ALL	CONTROL
GSM705901.CEL	A1	GSE33315	ALL	CONTROL
GSM705902.CEL	A1	GSE33315	ALL	CONTROL
GSM705903.CEL	A1	GSE33315	ALL	CONTROL
GSM705904.CEL	A1	GSE33315	ALL	CONTROL
GSM705905.CEL	A1	GSE33315	ALL	CONTROL
GSM705906.CEL	A1	GSE33315	ALL	CONTROL
GSM705907.CEL	A1	GSE33315	ALL	CONTROL
GSM705908.CEL	A1	GSE33315	ALL	CONTROL
GSM705909.CEL	A1	GSE33315	ALL	CONTROL
GSM705911.CEL	A1	GSE33315	ALL	CONTROL
GSM705912.CEL	A1	GSE33315	ALL	CONTROL
GSM705913.CEL	A1	GSE33315	ALL	CONTROL
GSM705915.CEL	A1	GSE33315	ALL	CONTROL
GSM705916.CEL	A1	GSE33315	ALL	CONTROL
GSM705917.CEL	A1	GSE33315	ALL	CONTROL
GSM705918.CEL	A1	GSE33315	ALL	CONTROL
GSM705919.CEL	A1	GSE33315	ALL	CONTROL
GSM705920.CEL	A1	GSE33315	ALL	CONTROL
GSM705921.CEL	A1	GSE33315	ALL	CONTROL
GSM705922.CEL	A1	GSE33315	ALL	CONTROL
GSM705923.CEL	A1	GSE33315	ALL	CONTROL
GSM705924.CEL	A1	GSE33315	ALL	CONTROL
GSM705925.CEL	A1	GSE33315	ALL	CONTROL
GSM705926.CEL	A1	GSE33315	ALL	CONTROL
GSM705927.CEL	A1	GSE33315	ALL	CONTROL
GSM705928.CEL	A1	GSE33315	ALL	CONTROL
GSM705929.CEL	A1	GSE33315	ALL	CONTROL
GSM705931.CEL	A1	GSE33315	ALL	CONTROL
GSM705932.CEL	A1	GSE33315	ALL	CONTROL
GSM705933.CEL	A1	GSE33315	ALL	CONTROL
GSM705934.CEL	A1	GSE33315	ALL	CONTROL
GSM705935.CEL	A1	GSE33315	ALL	CONTROL
GSM705936.CEL	A1	GSE33315	ALL	CONTROL
GSM705937.CEL	A1	GSE33315	ALL	CONTROL
GSM705938.CEL	A1	GSE33315	ALL	CONTROL
GSM705939.CEL	A1	GSE33315	ALL	CONTROL
GSM705940.CEL	A1	GSE33315	ALL	CONTROL
GSM705941.CEL	A1	GSE33315	ALL	CONTROL
GSM705942.CEL	A1	GSE33315	ALL	CONTROL
GSM705943.CEL	A1	GSE33315	ALL	CONTROL
GSM705944.CEL	A1	GSE33315	ALL	CONTROL
GSM705945.CEL	A1	GSE33315	ALL	CONTROL
GSM705946.CEL	A1	GSE33315	ALL	CONTROL
GSM705947.CEL	A1	GSE33315	ALL	CONTROL
GSM705948.CEL	A1	GSE33315	ALL	CONTROL
GSM705949.CEL	A1	GSE33315	ALL	CONTROL
GSM705950.CEL	A1	GSE33315	ALL	CONTROL
GSM705951.CEL	A1	GSE33315	ALL	CONTROL
GSM705952.CEL	A1	GSE33315	ALL	CONTROL
GSM705953.CEL	A1	GSE33315	ALL	CONTROL
GSM705954.CEL	A1	GSE33315	ALL	CONTROL
GSM705955.CEL	A1	GSE33315	ALL	CONTROL
GSM705956.CEL	A1	GSE33315	ALL	CONTROL
GSM705957.CEL	A1	GSE33315	ALL	CONTROL
GSM705958.CEL	A1	GSE33315	ALL	CONTROL
GSM705959.CEL	A1	GSE33315	ALL	CONTROL
GSM705960.CEL	A1	GSE33315	ALL	CONTROL
GSM705961.CEL	A1	GSE33315	ALL	CONTROL
GSM705963.CEL	A1	GSE33315	ALL	CONTROL
GSM705964.CEL	A1	GSE33315	ALL	CONTROL
GSM705965.CEL	A1	GSE33315	ALL	CONTROL
GSM705966.CEL	A1	GSE33315	ALL	CONTROL
GSM705968.CEL	A1	GSE33315	ALL	CONTROL
GSM705969.CEL	A1	GSE33315	ALL	CONTROL
GSM705970.CEL	A1	GSE33315	ALL	CONTROL
GSM705971.CEL	A1	GSE33315	ALL	CONTROL
GSM705972.CEL	A1	GSE33315	ALL	CONTROL
GSM705973.CEL	A1	GSE33315	ALL	CONTROL
GSM705974.CEL	A1	GSE33315	ALL	CONTROL
GSM705975.CEL	A1	GSE33315	ALL	CONTROL
GSM705976.CEL	A1	GSE33315	ALL	CONTROL
GSM705977.CEL	A1	GSE33315	ALL	CONTROL
GSM705978.CEL	A1	GSE33315	ALL	CONTROL
GSM705979.CEL	A1	GSE33315	ALL	CONTROL
GSM705980.CEL	A1	GSE33315	ALL	CONTROL
GSM705981.CEL	A1	GSE33315	ALL	CONTROL
GSM705982.CEL	A1	GSE33315	ALL	CONTROL
GSM705983.CEL	A1	GSE33315	ALL	CONTROL
GSM705984.CEL	A1	GSE33315	ALL	CONTROL
GSM705985.CEL	A1	GSE33315	ALL	CONTROL
GSM705986.CEL	A1	GSE33315	ALL	CONTROL
GSM705987.CEL	A1	GSE33315	ALL	CONTROL
GSM705988.CEL	A1	GSE33315	ALL	CONTROL
GSM705989.CEL	A1	GSE33315	ALL	CONTROL
GSM705990.CEL	A1	GSE33315	ALL	CONTROL
GSM705991.CEL	A1	GSE33315	ALL	CONTROL
GSM705992.CEL	A1	GSE33315	ALL	CONTROL
GSM705993.CEL	A1	GSE33315	ALL	CONTROL
GSM705994.CEL	A1	GSE33315	ALL	CONTROL
GSM705995.CEL	A1	GSE33315	ALL	CONTROL
GSM705996.CEL	A1	GSE33315	ALL	CONTROL
[truncated: 10,030 more rows]

## Sheet: Dataset B
SampleID	Dataset	StudyID	Disease	setting_activeTB	setting_active_and_latentTB
GSM3057237	B	GSE112087	Autoimmune Disease	CONTROL	CONTROL
GSM3057238	B	GSE112087	Autoimmune Disease	CONTROL	CONTROL
GSM3057239	B	GSE112087	Autoimmune Disease	CONTROL	CONTROL
GSM3057240	B	GSE112087	Autoimmune Disease	CONTROL	CONTROL
GSM3057241	B	GSE112087	Autoimmune Disease	CONTROL	CONTROL
GSM3057242	B	GSE112087	Autoimmune Disease	CONTROL	CONTROL
GSM3057243	B	GSE112087	Autoimmune Disease	CONTROL	CONTROL
GSM3057244	B	GSE112087	Autoimmune Disease	CONTROL	CONTROL
GSM3057245	B	GSE112087	Autoimmune Disease	CONTROL	CONTROL
GSM3057246	B	GSE112087	Autoimmune Disease	CONTROL	CONTROL
GSM3057247	B	GSE112087	Autoimmune Disease	CONTROL	CONTROL
GSM3057248	B	GSE112087	Autoimmune Disease	CONTROL	CONTROL
GSM3057249	B	GSE112087	Autoimmune Disease	CONTROL	CONTROL
GSM3057250	B	GSE112087	Autoimmune Disease	CONTROL	CONTROL
GSM3057251	B	GSE112087	Autoimmune Disease	CONTROL	CONTROL
GSM3057252	B	GSE112087	Autoimmune Disease	CONTROL	CONTROL
GSM3057253	B	GSE112087	Autoimmune Disease	CONTROL	CONTROL
GSM3057254	B	GSE112087	Autoimmune Disease	CONTROL	CONTROL
GSM3057255	B	GSE112087	Autoimmune Disease	CONTROL	CONTROL
GSM3057256	B	GSE112087	Autoimmune Disease	CONTROL	CONTROL
GSM3057257	B	GSE112087	Autoimmune Disease	CONTROL	CONTROL
GSM3057258	B	GSE112087	Autoimmune Disease	CONTROL	CONTROL
GSM3057259	B	GSE112087	Autoimmune Disease	CONTROL	CONTROL
GSM3057260	B	GSE112087	Autoimmune Disease	CONTROL	CONTROL
GSM3057261	B	GSE112087	Autoimmune Disease	CONTROL	CONTROL
GSM3057262	B	GSE112087	Autoimmune Disease	CONTROL	CONTROL
GSM3057263	B	GSE112087	Autoimmune Disease	CONTROL	CONTROL
GSM3057264	B	GSE112087	Autoimmune Disease	CONTROL	CONTROL
GSM3057265	B	GSE112087	Autoimmune Disease	CONTROL	CONTROL
GSM3057266	B	GSE112087	Autoimmune Disease	CONTROL	CONTROL
GSM3057267	B	GSE112087	Autoimmune Disease	CONTROL	CONTROL
GSM3057268	B	GSE112087	Autoimmune Disease	CONTROL	CONTROL
GSM3057269	B	GSE112087	Autoimmune Disease	CONTROL	CONTROL
GSM3057270	B	GSE112087	Autoimmune Disease	CONTROL	CONTROL
GSM3057271	B	GSE112087	Autoimmune Disease	CONTROL	CONTROL
GSM3057272	B	GSE112087	Autoimmune Disease	CONTROL	CONTROL
GSM3057273	B	GSE112087	Autoimmune Disease	CONTROL	CONTROL
GSM3057274	B	GSE112087	Autoimmune Disease	CONTROL	CONTROL
GSM3057275	B	GSE112087	Autoimmune Disease	CONTROL	CONTROL
GSM3057276	B	GSE112087	Autoimmune Disease	CONTROL	CONTROL
GSM3057277	B	GSE112087	Autoimmune Disease	CONTROL	CONTROL
GSM3057278	B	GSE112087	Autoimmune Disease	CONTROL	CONTROL
GSM3057279	B	GSE112087	Autoimmune Disease	CONTROL	CONTROL
GSM3057280	B	GSE112087	Autoimmune Disease	CONTROL	CONTROL
GSM3057281	B	GSE112087	Autoimmune Disease	CONTROL	CONTROL
GSM3057282	B	GSE112087	Autoimmune Disease	CONTROL	CONTROL
GSM3057283	B	GSE112087	Autoimmune Disease	CONTROL	CONTROL
GSM3057284	B	GSE112087	Autoimmune Disease	CONTROL	CONTROL
GSM3057285	B	GSE112087	Autoimmune Disease	CONTROL	CONTROL
GSM3057286	B	GSE112087	Autoimmune Disease	CONTROL	CONTROL
GSM3057287	B	GSE112087	Autoimmune Disease	CONTROL	CONTROL
GSM3057288	B	GSE112087	Autoimmune Disease	CONTROL	CONTROL
GSM3057289	B	GSE112087	Autoimmune Disease	CONTROL	CONTROL
GSM3057290	B	GSE112087	Autoimmune Disease	CONTROL	CONTROL
GSM3057291	B	GSE112087	Autoimmune Disease	CONTROL	CONTROL
GSM3057292	B	GSE112087	Autoimmune Disease	CONTROL	CONTROL
GSM3057293	B	GSE112087	Autoimmune Disease	CONTROL	CONTROL
GSM3057294	B	GSE112087	Autoimmune Disease	CONTROL	CONTROL
GSM3057295	B	GSE112087	Autoimmune Disease	CONTROL	CONTROL
GSM3057296	B	GSE112087	Autoimmune Disease	CONTROL	CONTROL
GSM3057297	B	GSE112087	Autoimmune Disease	CONTROL	CONTROL
GSM3057298	B	GSE112087	Autoimmune Disease	CONTROL	CONTROL
GSM1625676	B	GSE66573	Autoimmune Disease	CONTROL	CONTROL
GSM1625677	B	GSE66573	Autoimmune Disease	CONTROL	CONTROL
GSM1625679	B	GSE66573	Autoimmune Disease	CONTROL	CONTROL
GSM1625680	B	GSE66573	Autoimmune Disease	CONTROL	CONTROL
GSM1625681	B	GSE66573	Autoimmune Disease	CONTROL	CONTROL
GSM1625682	B	GSE66573	Autoimmune Disease	CONTROL	CONTROL
GSM3057299	B	GSE112087	control	CONTROL	CONTROL
GSM3057300	B	GSE112087	control	CONTROL	CONTROL
GSM3057301	B	GSE112087	control	CONTROL	CONTROL
GSM3057302	B	GSE112087	control	CONTROL	CONTROL
GSM3057303	B	GSE112087	control	CONTROL	CONTROL
GSM3057304	B	GSE112087	control	CONTROL	CONTROL
GSM3057305	B	GSE112087	control	CONTROL	CONTROL
GSM3057306	B	GSE112087	control	CONTROL	CONTROL
GSM3057307	B	GSE112087	control	CONTROL	CONTROL
GSM3057308	B	GSE112087	control	CONTROL	CONTROL
GSM3057309	B	GSE112087	control	CONTROL	CONTROL
GSM3057310	B	GSE112087	control	CONTROL	CONTROL
GSM3057311	B	GSE112087	control	CONTROL	CONTROL
GSM3057312	B	GSE112087	control	CONTROL	CONTROL
GSM3057313	B	GSE112087	control	CONTROL	CONTROL
GSM3057314	B	GSE112087	control	CONTROL	CONTROL
GSM3057315	B	GSE112087	control	CONTROL	CONTROL
GSM3057316	B	GSE112087	control	CONTROL	CONTROL
GSM3057317	B	GSE112087	control	CONTROL	CONTROL
GSM3057318	B	GSE112087	control	CONTROL	CONTROL
GSM3057319	B	GSE112087	control	CONTROL	CONTROL
GSM3057320	B	GSE112087	control	CONTROL	CONTROL
GSM3057321	B	GSE112087	control	CONTROL	CONTROL
GSM3057322	B	GSE112087	control	CONTROL	CONTROL
GSM3057323	B	GSE112087	control	CONTROL	CONTROL
GSM3057324	B	GSE112087	control	CONTROL	CONTROL
GSM3057325	B	GSE112087	control	CONTROL	CONTROL
GSM3057326	B	GSE112087	control	CONTROL	CONTROL
GSM3057327	B	GSE112087	control	CONTROL	CONTROL
GSM3057328	B	GSE112087	control	CONTROL	CONTROL
GSM3057329	B	GSE112087	control	CONTROL	CONTROL
GSM3057330	B	GSE112087	control	CONTROL	CONTROL
GSM3057331	B	GSE112087	control	CONTROL	CONTROL
GSM3057332	B	GSE112087	control	CONTROL	CONTROL
GSM3057333	B	GSE112087	control	CONTROL	CONTROL
GSM3057334	B	GSE112087	control	CONTROL	CONTROL
GSM3057335	B	GSE112087	control	CONTROL	CONTROL
GSM3057336	B	GSE112087	control	CONTROL	CONTROL
GSM3057337	B	GSE112087	control	CONTROL	CONTROL
GSM3057338	B	GSE112087	control	CONTROL	CONTROL
GSM3057339	B	GSE112087	control	CONTROL	CONTROL
GSM3057340	B	GSE112087	control	CONTROL	CONTROL
GSM3057341	B	GSE112087	control	CONTROL	CONTROL
GSM3057342	B	GSE112087	control	CONTROL	CONTROL
GSM3057343	B	GSE112087	control	CONTROL	CONTROL
GSM3057344	B	GSE112087	control	CONTROL	CONTROL
GSM3057345	B	GSE112087	control	CONTROL	CONTROL
GSM3057346	B	GSE112087	control	CONTROL	CONTROL
GSM3057347	B	GSE112087	control	CONTROL	CONTROL
GSM3057348	B	GSE112087	control	CONTROL	CONTROL
GSM3057349	B	GSE112087	control	CONTROL	CONTROL
GSM3057350	B	GSE112087	control	CONTROL	CONTROL
GSM3057351	B	GSE112087	control	CONTROL	CONTROL
GSM3057352	B	GSE112087	control	CONTROL	CONTROL
GSM3057353	B	GSE112087	control	CONTROL	CONTROL
GSM3057354	B	GSE112087	control	CONTROL	CONTROL
GSM3057355	B	GSE112087	control	CONTROL	CONTROL
GSM3057356	B	GSE112087	control	CONTROL	CONTROL
GSM3664578	B	GSE128078	control	CONTROL	CONTROL
GSM3664579	B	GSE128078	control	CONTROL	CONTROL
GSM3664580	B	GSE128078	control	CONTROL	CONTROL
GSM3664581	B	GSE128078	control	CONTROL	CONTROL
GSM3664582	B	GSE128078	control	CONTROL	CONTROL
GSM3664583	B	GSE128078	control	CONTROL	CONTROL
GSM3664584	B	GSE128078	control	CONTROL	CONTROL
GSM3664585	B	GSE128078	control	CONTROL	CONTROL
GSM3664586	B	GSE128078	control	CONTROL	CONTROL
GSM3664587	B	GSE128078	control	CONTROL	CONTROL
GSM3664588	B	GSE128078	control	CONTROL	CONTROL
GSM3664589	B	GSE128078	control	CONTROL	CONTROL
GSM3664590	B	GSE128078	control	CONTROL	CONTROL
GSM3664591	B	GSE128078	control	CONTROL	CONTROL
GSM3664592	B	GSE128078	control	CONTROL	CONTROL
GSM3664593	B	GSE128078	control	CONTROL	CONTROL
GSM3664594	B	GSE128078	control	CONTROL	CONTROL
GSM3664595	B	GSE128078	control	CONTROL	CONTROL
GSM3664596	B	GSE128078	control	CONTROL	CONTROL
GSM3664597	B	GSE128078	control	CONTROL	CONTROL
GSM3664630	B	GSE128078	control	CONTROL	CONTROL
GSM3664631	B	GSE128078	control	CONTROL	CONTROL
GSM3664632	B	GSE128078	control	CONTROL	CONTROL
GSM3664633	B	GSE128078	control	CONTROL	CONTROL
GSM3664634	B	GSE128078	control	CONTROL	CONTROL
GSM3664635	B	GSE128078	control	CONTROL	CONTROL
GSM3664636	B	GSE128078	control	CONTROL	CONTROL
GSM3664637	B	GSE128078	control	CONTROL	CONTROL
GSM3664638	B	GSE128078	control	CONTROL	CONTROL
GSM3664639	B	GSE128078	control	CONTROL	CONTROL
GSM3664640	B	GSE128078	control	CONTROL	CONTROL
GSM3664641	B	GSE128078	control	CONTROL	CONTROL
GSM3664642	B	GSE128078	control	CONTROL	CONTROL
GSM3664643	B	GSE128078	control	CONTROL	CONTROL
GSM3664644	B	GSE128078	control	CONTROL	CONTROL
GSM3664645	B	GSE128078	control	CONTROL	CONTROL
GSM3664646	B	GSE128078	control	CONTROL	CONTROL
GSM3664647	B	GSE128078	control	CONTROL	CONTROL
GSM3664648	B	GSE128078	control	CONTROL	CONTROL
GSM3664649	B	GSE128078	control	CONTROL	CONTROL
GSM3664650	B	GSE128078	control	CONTROL	CONTROL
GSM3664651	B	GSE128078	control	CONTROL	CONTROL
GSM3664652	B	GSE128078	control	CONTROL	CONTROL
GSM3664653	B	GSE128078	control	CONTROL	CONTROL
GSM2226808	B	GSE84076	control	CONTROL	CONTROL
GSM2226815	B	GSE84076	control	CONTROL	CONTROL
GSM2226821	B	GSE84076	control	CONTROL	CONTROL
GSM2226824	B	GSE84076	control	CONTROL	CONTROL
GSM2226825	B	GSE84076	control	CONTROL	CONTROL
GSM2226828	B	GSE84076	control	CONTROL	CONTROL
GSM2226829	B	GSE84076	control	CONTROL	CONTROL
GSM2226830	B	GSE84076	control	CONTROL	CONTROL
GSM2226832	B	GSE84076	control	CONTROL	CONTROL
GSM2226834	B	GSE84076	control	CONTROL	CONTROL
GSM2226836	B	GSE84076	control	CONTROL	CONTROL
GSM2226839	B	GSE84076	control	CONTROL	CONTROL
GSM2370217	B	GSE89403	control	CONTROL	CONTROL
GSM2370218	B	GSE89403	control	CONTROL	CONTROL
GSM2370219	B	GSE89403	control	CONTROL	CONTROL
GSM2370220	B	GSE89403	control	CONTROL	CONTROL
GSM2370221	B	GSE89403	control	CONTROL	CONTROL
GSM2370222	B	GSE89403	control	CONTROL	CONTROL
GSM2370223	B	GSE89403	control	CONTROL	CONTROL
GSM2370224	B	GSE89403	control	CONTROL	CONTROL
GSM2370225	B	GSE89403	control	CONTROL	CONTROL
GSM2370226	B	GSE89403	control	CONTROL	CONTROL
GSM2370227	B	GSE89403	control	CONTROL	CONTROL
GSM2370228	B	GSE89403	control	CONTROL	CONTROL
GSM2370229	B	GSE89403	control	CONTROL	CONTROL
GSM2370230	B	GSE89403	control	CONTROL	CONTROL
GSM2370231	B	GSE89403	control	CONTROL	CONTROL
GSM2370232	B	GSE89403	control	CONTROL	CONTROL
GSM2370233	B	GSE89403	control	CONTROL	CONTROL
GSM2370234	B	GSE89403	control	CONTROL	CONTROL
GSM2370235	B	GSE89403	control	CONTROL	CONTROL
GSM2370236	B	GSE89403	control	CONTROL	CONTROL
GSM2370237	B	GSE89403	control	CONTROL	CONTROL
GSM2370238	B	GSE89403	control	CONTROL	CONTROL
GSM2370239	B	GSE89403	control	CONTROL	CONTROL
GSM2370240	B	GSE89403	control	CONTROL	CONTROL
GSM2370249	B	GSE89403	control	CONTROL	CONTROL
GSM2370250	B	GSE89403	control	CONTROL	CONTROL
GSM2370251	B	GSE89403	control	CONTROL	CONTROL
GSM2370252	B	GSE89403	control	CONTROL	CONTROL
GSM2370253	B	GSE89403	control	CONTROL	CONTROL
GSM2370254	B	GSE89403	control	CONTROL	CONTROL
GSM2370255	B	GSE89403	control	CONTROL	CONTROL
GSM2370256	B	GSE89403	control	CONTROL	CONTROL
GSM2370257	B	GSE89403	control	CONTROL	CONTROL
GSM2370258	B	GSE89403	control	CONTROL	CONTROL
GSM2370259	B	GSE89403	control	CONTROL	CONTROL
GSM2370260	B	GSE89403	control	CONTROL	CONTROL
GSM2370261	B	GSE89403	control	CONTROL	CONTROL
GSM2370262	B	GSE89403	control	CONTROL	CONTROL
GSM2370263	B	GSE89403	control	CONTROL	CONTROL
GSM2370264	B	GSE89403	control	CONTROL	CONTROL
GSM2370265	B	GSE89403	control	CONTROL	CONTROL
GSM2370266	B	GSE89403	control	CONTROL	CONTROL
GSM2370267	B	GSE89403	control	CONTROL	CONTROL
GSM2370268	B	GSE89403	control	CONTROL	CONTROL
GSM2370269	B	GSE89403	control	CONTROL	CONTROL
GSM2370270	B	GSE89403	control	CONTROL	CONTROL
GSM2370271	B	GSE89403	control	CONTROL	CONTROL
GSM2370272	B	GSE89403	control	CONTROL	CONTROL
GSM2370181	B	GSE89403	control	CONTROL	CONTROL
GSM2370182	B	GSE89403	control	CONTROL	CONTROL
GSM2370183	B	GSE89403	control	CONTROL	CONTROL
GSM2370184	B	GSE89403	control	CONTROL	CONTROL
GSM2370185	B	GSE89403	control	CONTROL	CONTROL
GSM2370186	B	GSE89403	control	CONTROL	CONTROL
GSM2370187	B	GSE89403	control	CONTROL	CONTROL
GSM2370188	B	GSE89403	control	CONTROL	CONTROL
GSM2370189	B	GSE89403	control	CONTROL	CONTROL
GSM2370190	B	GSE89403	control	CONTROL	CONTROL
GSM2370209	B	GSE89403	control	CONTROL	CONTROL
GSM2370210	B	GSE89403	control	CONTROL	CONTROL
GSM2370211	B	GSE89403	control	CONTROL	CONTROL
GSM2370212	B	GSE89403	control	CONTROL	CONTROL
GSM2370213	B	GSE89403	control	CONTROL	CONTROL
GSM2370214	B	GSE89403	control	CONTROL	CONTROL
GSM2370215	B	GSE89403	control	CONTROL	CONTROL
GSM2370216	B	GSE89403	control	CONTROL	CONTROL
GSM2370017	B	GSE89403	control	CONTROL	CONTROL
GSM2370018	B	GSE89403	control	CONTROL	CONTROL
GSM2370019	B	GSE89403	control	CONTROL	CONTROL
GSM2370020	B	GSE89403	control	CONTROL	CONTROL
GSM2370021	B	GSE89403	control	CONTROL	CONTROL
GSM2370022	B	GSE89403	control	CONTROL	CONTROL
GSM2370023	B	GSE89403	control	CONTROL	CONTROL
GSM2370024	B	GSE89403	control	CONTROL	CONTROL
GSM2093162	B	GSE79362	Latent_Tuberculosis	CONTROL	CASE
GSM2093163	B	GSE79362	Latent_Tuberculosis	CONTROL	CASE
GSM2093164	B	GSE79362	Latent_Tuberculosis	CONTROL	CASE
GSM2093167	B	GSE79362	Latent_Tuberculosis	CONTROL	CASE
GSM2093168	B	GSE79362	Latent_Tuberculosis	CONTROL	CASE
GSM2093169	B	GSE79362	Latent_Tuberculosis	CONTROL	CASE
GSM2093170	B	GSE79362	Latent_Tuberculosis	CONTROL	CASE
GSM2093171	B	GSE79362	Latent_Tuberculosis	CONTROL	CASE
GSM2093172	B	GSE79362	Latent_Tuberculosis	CONTROL	CASE
GSM2093176	B	GSE79362	Latent_Tuberculosis	CONTROL	CASE
GSM2093177	B	GSE79362	Latent_Tuberculosis	CONTROL	CASE
GSM2093178	B	GSE79362	Latent_Tuberculosis	CONTROL	CASE
GSM2093179	B	GSE79362	Latent_Tuberculosis	CONTROL	CASE
GSM2093180	B	GSE79362	Latent_Tuberculosis	CONTROL	CASE
GSM2093181	B	GSE79362	Latent_Tuberculosis	CONTROL	CASE
GSM2093182	B	GSE79362	Latent_Tuberculosis	CONTROL	CASE
GSM2093183	B	GSE79362	Latent_Tuberculosis	CONTROL	CASE
GSM2093184	B	GSE79362	Latent_Tuberculosis	CONTROL	CASE
GSM2093185	B	GSE79362	Latent_Tuberculosis	CONTROL	CASE
GSM2093186	B	GSE79362	Latent_Tuberculosis	CONTROL	CASE
GSM2093187	B	GSE79362	Latent_Tuberculosis	CONTROL	CASE
GSM2093188	B	GSE79362	Latent_Tuberculosis	CONTROL	CASE
GSM2093189	B	GSE79362	Latent_Tuberculosis	CONTROL	CASE
GSM2093190	B	GSE79362	Latent_Tuberculosis	CONTROL	CASE
GSM2093191	B	GSE79362	Latent_Tuberculosis	CONTROL	CASE
GSM2093192	B	GSE79362	Latent_Tuberculosis	CONTROL	CASE
GSM2093193	B	GSE79362	Latent_Tuberculosis	CONTROL	CASE
GSM2093194	B	GSE79362	Latent_Tuberculosis	CONTROL	CASE
GSM2093195	B	GSE79362	Latent_Tuberculosis	CONTROL	CASE
GSM2093198	B	GSE79362	Latent_Tuberculosis	CONTROL	CASE
GSM2093199	B	GSE79362	Latent_Tuberculosis	CONTROL	CASE
GSM2093200	B	GSE79362	Latent_Tuberculosis	CONTROL	CASE
GSM2093201	B	GSE79362	Latent_Tuberculosis	CONTROL	CASE
GSM2093202	B	GSE79362	Latent_Tuberculosis	CONTROL	CASE
GSM2093203	B	GSE79362	Latent_Tuberculosis	CONTROL	CASE
GSM2093204	B	GSE79362	Latent_Tuberculosis	CONTROL	CASE
GSM2093205	B	GSE79362	Latent_Tuberculosis	CONTROL	CASE
GSM2093206	B	GSE79362	Latent_Tuberculosis	CONTROL	CASE
GSM2093207	B	GSE79362	Latent_Tuberculosis	CONTROL	CASE
GSM2093208	B	GSE79362	Latent_Tuberculosis	CONTROL	CASE
GSM2093209	B	GSE79362	Latent_Tuberculosis	CONTROL	CASE
GSM2093210	B	GSE79362	Latent_Tuberculosis	CONTROL	CASE
GSM2093211	B	GSE79362	Latent_Tuberculosis	CONTROL	CASE
GSM2093212	B	GSE79362	Latent_Tuberculosis	CONTROL	CASE
GSM2093213	B	GSE79362	Latent_Tuberculosis	CONTROL	CASE
GSM2093219	B	GSE79362	Latent_Tuberculosis	CONTROL	CASE
GSM2093220	B	GSE79362	Latent_Tuberculosis	CONTROL	CASE
GSM2093221	B	GSE79362	Latent_Tuberculosis	CONTROL	CASE
GSM2093222	B	GSE79362	Latent_Tuberculosis	CONTROL	CASE
GSM2093223	B	GSE79362	Latent_Tuberculosis	CONTROL	CASE
GSM2093224	B	GSE79362	Latent_Tuberculosis	CONTROL	CASE
GSM2093225	B	GSE79362	Latent_Tuberculosis	CONTROL	CASE
GSM2093226	B	GSE79362	Latent_Tuberculosis	CONTROL	CASE
GSM2093227	B	GSE79362	Latent_Tuberculosis	CONTROL	CASE
GSM2093228	B	GSE79362	Latent_Tuberculosis	CONTROL	CASE
GSM2093229	B	GSE79362	Latent_Tuberculosis	CONTROL	CASE
GSM2093230	B	GSE79362	Latent_Tuberculosis	CONTROL	CASE
GSM2093231	B	GSE79362	Latent_Tuberculosis	CONTROL	CASE
GSM2093232	B	GSE79362	Latent_Tuberculosis	CONTROL	CASE
GSM2093234	B	GSE79362	Latent_Tuberculosis	CONTROL	CASE
GSM2093235	B	GSE79362	Latent_Tuberculosis	CONTROL	CASE
GSM2093236	B	GSE79362	Latent_Tuberculosis	CONTROL	CASE
GSM2093237	B	GSE79362	Latent_Tuberculosis	CONTROL	CASE
GSM2093238	B	GSE79362	Latent_Tuberculosis	CONTROL	CASE
GSM2093239	B	GSE79362	Latent_Tuberculosis	CONTROL	CASE
GSM2093240	B	GSE79362	Latent_Tuberculosis	CONTROL	CASE
GSM2093241	B	GSE79362	Latent_Tuberculosis	CONTROL	CASE
GSM2093242	B	GSE79362	Latent_Tuberculosis	CONTROL	CASE
GSM2093243	B	GSE79362	Latent_Tuberculosis	CONTROL	CASE
GSM2093244	B	GSE79362	Latent_Tuberculosis	CONTROL	CASE
GSM2093245	B	GSE79362	Latent_Tuberculosis	CONTROL	CASE
GSM2093246	B	GSE79362	Latent_Tuberculosis	CONTROL	CASE
GSM2093247	B	GSE79362	Latent_Tuberculosis	CONTROL	CASE
GSM2093249	B	GSE79362	Latent_Tuberculosis	CONTROL	CASE
GSM2093250	B	GSE79362	Latent_Tuberculosis	CONTROL	CASE
GSM2093251	B	GSE79362	Latent_Tuberculosis	CONTROL	CASE
GSM2093252	B	GSE79362	Latent_Tuberculosis	CONTROL	CASE
GSM2093253	B	GSE79362	Latent_Tuberculosis	CONTROL	CASE
GSM2093254	B	GSE79362	Latent_Tuberculosis	CONTROL	CASE
GSM2093255	B	GSE79362	Latent_Tuberculosis	CONTROL	CASE
GSM2093256	B	GSE79362	Latent_Tuberculosis	CONTROL	CASE
GSM2093257	B	GSE79362	Latent_Tuberculosis	CONTROL	CASE
GSM2093258	B	GSE79362	Latent_Tuberculosis	CONTROL	CASE
GSM2449130	B	GSE79362	Latent_Tuberculosis	CONTROL	CASE
GSM2093060	B	GSE79362	Latent_Tuberculosis	CONTROL	CASE
GSM2093061	B	GSE79362	Latent_Tuberculosis	CONTROL	CASE
GSM2093062	B	GSE79362	Latent_Tuberculosis	CONTROL	CASE
GSM2093063	B	GSE79362	Latent_Tuberculosis	CONTROL	CASE
GSM2093064	B	GSE79362	Latent_Tuberculosis	CONTROL	CASE
GSM2093065	B	GSE79362	Latent_Tuberculosis	CONTROL	CASE
GSM2093066	B	GSE79362	Latent_Tuberculosis	CONTROL	CASE
GSM2093067	B	GSE79362	Latent_Tuberculosis	CONTROL	CASE
GSM2093068	B	GSE79362	Latent_Tuberculosis	CONTROL	CASE
GSM2093069	B	GSE79362	Latent_Tuberculosis	CONTROL	CASE
GSM2093070	B	GSE79362	Latent_Tuberculosis	CONTROL	CASE
GSM2093071	B	GSE79362	Latent_Tuberculosis	CONTROL	CASE
GSM2093078	B	GSE79362	Latent_Tuberculosis	CONTROL	CASE
GSM2093079	B	GSE79362	Latent_Tuberculosis	CONTROL	CASE
GSM2093080	B	GSE79362	Latent_Tuberculosis	CONTROL	CASE
GSM2093081	B	GSE79362	Latent_Tuberculosis	CONTROL	CASE
GSM2093082	B	GSE79362	Latent_Tuberculosis	CONTROL	CASE
GSM2093083	B	GSE79362	Latent_Tuberculosis	CONTROL	CASE
GSM2093088	B	GSE79362	Latent_Tuberculosis	CONTROL	CASE
GSM2093093	B	GSE79362	Latent_Tuberculosis	CONTROL	CASE
GSM2093094	B	GSE79362	Latent_Tuberculosis	CONTROL	CASE
GSM2093095	B	GSE79362	Latent_Tuberculosis	CONTROL	CASE
GSM2093096	B	GSE79362	Latent_Tuberculosis	CONTROL	CASE
GSM2093112	B	GSE79362	Latent_Tuberculosis	CONTROL	CASE
GSM2093113	B	GSE79362	Latent_Tuberculosis	CONTROL	CASE
GSM2093114	B	GSE79362	Latent_Tuberculosis	CONTROL	CASE
GSM2093115	B	GSE79362	Latent_Tuberculosis	CONTROL	CASE
GSM2093116	B	GSE79362	Latent_Tuberculosis	CONTROL	CASE
GSM2093117	B	GSE79362	Latent_Tuberculosis	CONTROL	CASE
GSM2093118	B	GSE79362	Latent_Tuberculosis	CONTROL	CASE
GSM2093119	B	GSE79362	Latent_Tuberculosis	CONTROL	CASE
GSM2093120	B	GSE79362	Latent_Tuberculosis	CONTROL	CASE
GSM2093121	B	GSE79362	Latent_Tuberculosis	CONTROL	CASE
GSM2093122	B	GSE79362	Latent_Tuberculosis	CONTROL	CASE
GSM2093123	B	GSE79362	Latent_Tuberculosis	CONTROL	CASE
GSM2093124	B	GSE79362	Latent_Tuberculosis	CONTROL	CASE
GSM2093125	B	GSE79362	Latent_Tuberculosis	CONTROL	CASE
GSM2093126	B	GSE79362	Latent_Tuberculosis	CONTROL	CASE
GSM2093127	B	GSE79362	Latent_Tuberculosis	CONTROL	CASE
GSM2093133	B	GSE79362	Latent_Tuberculosis	CONTROL	CASE
GSM2093134	B	GSE79362	Latent_Tuberculosis	CONTROL	CASE
GSM2093135	B	GSE79362	Latent_Tuberculosis	CONTROL	CASE
GSM2093136	B	GSE79362	Latent_Tuberculosis	CONTROL	CASE
GSM2093137	B	GSE79362	Latent_Tuberculosis	CONTROL	CASE
GSM2093140	B	GSE79362	Latent_Tuberculosis	CONTROL	CASE
GSM2093141	B	GSE79362	Latent_Tuberculosis	CONTROL	CASE
GSM2093142	B	GSE79362	Latent_Tuberculosis	CONTROL	CASE
GSM2093143	B	GSE79362	Latent_Tuberculosis	CONTROL	CASE
GSM2093144	B	GSE79362	Latent_Tuberculosis	CONTROL	CASE
GSM2093145	B	GSE79362	Latent_Tuberculosis	CONTROL	CASE
GSM2093146	B	GSE79362	Latent_Tuberculosis	CONTROL	CASE
GSM2093147	B	GSE79362	Latent_Tuberculosis	CONTROL	CASE
GSM2093148	B	GSE79362	Latent_Tuberculosis	CONTROL	CASE
GSM2093149	B	GSE79362	Latent_Tuberculosis	CONTROL	CASE
GSM2093152	B	GSE79362	Latent_Tuberculosis	CONTROL	CASE
GSM2093153	B	GSE79362	Latent_Tuberculosis	CONTROL	CASE
GSM2093154	B	GSE79362	Latent_Tuberculosis	CONTROL	CASE
GSM2093155	B	GSE79362	Latent_Tuberculosis	CONTROL	CASE
GSM2093158	B	GSE79362	Latent_Tuberculosis	CONTROL	CASE
GSM2093159	B	GSE79362	Latent_Tuberculosis	CONTROL	CASE
GSM2092960	B	GSE79362	Latent_Tuberculosis	CONTROL	CASE
GSM2092961	B	GSE79362	Latent_Tuberculosis	CONTROL	CASE
GSM2092962	B	GSE79362	Latent_Tuberculosis	CONTROL	CASE
GSM2092963	B	GSE79362	Latent_Tuberculosis	CONTROL	CASE
GSM2092964	B	GSE79362	Latent_Tuberculosis	CONTROL	CASE
GSM2092965	B	GSE79362	Latent_Tuberculosis	CONTROL	CASE
GSM2092968	B	GSE79362	Latent_Tuberculosis	CONTROL	CASE
GSM2092969	B	GSE79362	Latent_Tuberculosis	CONTROL	CASE
GSM2092970	B	GSE79362	Latent_Tuberculosis	CONTROL	CASE
GSM2092971	B	GSE79362	Latent_Tuberculosis	CONTROL	CASE
GSM2092972	B	GSE79362	Latent_Tuberculosis	CONTROL	CASE
GSM2092973	B	GSE79362	Latent_Tuberculosis	CONTROL	CASE
GSM2092974	B	GSE79362	Latent_Tuberculosis	CONTROL	CASE
GSM2092975	B	GSE79362	Latent_Tuberculosis	CONTROL	CASE
GSM2092976	B	GSE79362	Latent_Tuberculosis	CONTROL	CASE
GSM2092977	B	GSE79362	Latent_Tuberculosis	CONTROL	CASE
GSM2092978	B	GSE79362	Latent_Tuberculosis	CONTROL	CASE
GSM2092979	B	GSE79362	Latent_Tuberculosis	CONTROL	CASE
GSM2092980	B	GSE79362	Latent_Tuberculosis	CONTROL	CASE
GSM2092981	B	GSE79362	Latent_Tuberculosis	CONTROL	CASE
GSM2092982	B	GSE79362	Latent_Tuberculosis	CONTROL	CASE
GSM2092983	B	GSE79362	Latent_Tuberculosis	CONTROL	CASE
GSM2092984	B	GSE79362	Latent_Tuberculosis	CONTROL	CASE
GSM2092985	B	GSE79362	Latent_Tuberculosis	CONTROL	CASE
GSM2092990	B	GSE79362	Latent_Tuberculosis	CONTROL	CASE
GSM2092991	B	GSE79362	Latent_Tuberculosis	CONTROL	CASE
GSM2092992	B	GSE79362	Latent_Tuberculosis	CONTROL	CASE
GSM2092993	B	GSE79362	Latent_Tuberculosis	CONTROL	CASE
GSM2092994	B	GSE79362	Latent_Tuberculosis	CONTROL	CASE
GSM2092995	B	GSE79362	Latent_Tuberculosis	CONTROL	CASE
GSM2092996	B	GSE79362	Latent_Tuberculosis	CONTROL	CASE
GSM2092997	B	GSE79362	Latent_Tuberculosis	CONTROL	CASE
GSM2093003	B	GSE79362	Latent_Tuberculosis	CONTROL	CASE
GSM2093004	B	GSE79362	Latent_Tuberculosis	CONTROL	CASE
GSM2093005	B	GSE79362	Latent_Tuberculosis	CONTROL	CASE
GSM2093009	B	GSE79362	Latent_Tuberculosis	CONTROL	CASE
GSM2093010	B	GSE79362	Latent_Tuberculosis	CONTROL	CASE
GSM2093011	B	GSE79362	Latent_Tuberculosis	CONTROL	CASE
GSM2093012	B	GSE79362	Latent_Tuberculosis	CONTROL	CASE
GSM2093013	B	GSE79362	Latent_Tuberculosis	CONTROL	CASE
GSM2093014	B	GSE79362	Latent_Tuberculosis	CONTROL	CASE
GSM2093015	B	GSE79362	Latent_Tuberculosis	CONTROL	CASE
GSM2093016	B	GSE79362	Latent_Tuberculosis	CONTROL	CASE
GSM2093017	B	GSE79362	Latent_Tuberculosis	CONTROL	CASE
GSM2093018	B	GSE79362	Latent_Tuberculosis	CONTROL	CASE
GSM2093019	B	GSE79362	Latent_Tuberculosis	CONTROL	CASE
GSM2093020	B	GSE79362	Latent_Tuberculosis	CONTROL	CASE
GSM2093021	B	GSE79362	Latent_Tuberculosis	CONTROL	CASE
GSM2093022	B	GSE79362	Latent_Tuberculosis	CONTROL	CASE
GSM2093023	B	GSE79362	Latent_Tuberculosis	CONTROL	CASE
GSM2093024	B	GSE79362	Latent_Tuberculosis	CONTROL	CASE
GSM2093025	B	GSE79362	Latent_Tuberculosis	CONTROL	CASE
GSM2093026	B	GSE79362	Latent_Tuberculosis	CONTROL	CASE
GSM2093027	B	GSE79362	Latent_Tuberculosis	CONTROL	CASE
GSM2093028	B	GSE79362	Latent_Tuberculosis	CONTROL	CASE
GSM2093029	B	GSE79362	Latent_Tuberculosis	CONTROL	CASE
GSM2093030	B	GSE79362	Latent_Tuberculosis	CONTROL	CASE
GSM2093031	B	GSE79362	Latent_Tuberculosis	CONTROL	CASE
GSM2093032	B	GSE79362	Latent_Tuberculosis	CONTROL	CASE
GSM2093033	B	GSE79362	Latent_Tuberculosis	CONTROL	CASE
GSM2093034	B	GSE79362	Latent_Tuberculosis	CONTROL	CASE
GSM2093035	B	GSE79362	Latent_Tuberculosis	CONTROL	CASE
GSM2093036	B	GSE79362	Latent_Tuberculosis	CONTROL	CASE
GSM2093037	B	GSE79362	Latent_Tuberculosis	CONTROL	CASE
GSM2093038	B	GSE79362	Latent_Tuberculosis	CONTROL	CASE
GSM2093046	B	GSE79362	Latent_Tuberculosis	CONTROL	CASE
GSM2093047	B	GSE79362	Latent_Tuberculosis	CONTROL	CASE
GSM2093048	B	GSE79362	Latent_Tuberculosis	CONTROL	CASE
GSM2093049	B	GSE79362	Latent_Tuberculosis	CONTROL	CASE
GSM2093050	B	GSE79362	Latent_Tuberculosis	CONTROL	CASE
GSM2093051	B	GSE79362	Latent_Tuberculosis	CONTROL	CASE
GSM2093052	B	GSE79362	Latent_Tuberculosis	CONTROL	CASE
GSM2093053	B	GSE79362	Latent_Tuberculosis	CONTROL	CASE
GSM2093054	B	GSE79362	Latent_Tuberculosis	CONTROL	CASE
GSM2093055	B	GSE79362	Latent_Tuberculosis	CONTROL	CASE
GSM2093056	B	GSE79362	Latent_Tuberculosis	CONTROL	CASE
GSM2093057	B	GSE79362	Latent_Tuberculosis	CONTROL	CASE
GSM2093058	B	GSE79362	Latent_Tuberculosis	CONTROL	CASE
GSM2093059	B	GSE79362	Latent_Tuberculosis	CONTROL	CASE
GSM2092911	B	GSE79362	Latent_Tuberculosis	CONTROL	CASE
GSM2092912	B	GSE79362	Latent_Tuberculosis	CONTROL	CASE
GSM2092914	B	GSE79362	Latent_Tuberculosis	CONTROL	CASE
GSM2092915	B	GSE79362	Latent_Tuberculosis	CONTROL	CASE
GSM2092916	B	GSE79362	Latent_Tuberculosis	CONTROL	CASE
GSM2092931	B	GSE79362	Latent_Tuberculosis	CONTROL	CASE
GSM2092940	B	GSE79362	Latent_Tuberculosis	CONTROL	CASE
GSM2092941	B	GSE79362	Latent_Tuberculosis	CONTROL	CASE
GSM2092942	B	GSE79362	Latent_Tuberculosis	CONTROL	CASE
GSM2092943	B	GSE79362	Latent_Tuberculosis	CONTROL	CASE
GSM2092944	B	GSE79362	Latent_Tuberculosis	CONTROL	CASE
GSM2092945	B	GSE79362	Latent_Tuberculosis	CONTROL	CASE
GSM2092946	B	GSE79362	Latent_Tuberculosis	CONTROL	CASE
GSM2092947	B	GSE79362	Latent_Tuberculosis	CONTROL	CASE
GSM2092950	B	GSE79362	Latent_Tuberculosis	CONTROL	CASE
GSM2092951	B	GSE79362	Latent_Tuberculosis	CONTROL	CASE
GSM2092954	B	GSE79362	Latent_Tuberculosis	CONTROL	CASE
GSM2092955	B	GSE79362	Latent_Tuberculosis	CONTROL	CASE
GSM2092956	B	GSE79362	Latent_Tuberculosis	CONTROL	CASE
GSM2092957	B	GSE79362	Latent_Tuberculosis	CONTROL	CASE
GSM2092958	B	GSE79362	Latent_Tuberculosis	CONTROL	CASE
GSM2092959	B	GSE79362	Latent_Tuberculosis	CONTROL	CASE
GSM1625675	B	GSE66573	control	CONTROL	CONTROL
GSM1625678	B	GSE66573	control	CONTROL	CONTROL
GSM1625683	B	GSE66573	control	CONTROL	CONTROL
GSM1625684	B	GSE66573	control	CONTROL	CONTROL
GSM1625685	B	GSE66573	control	CONTROL	CONTROL
GSM1625686	B	GSE66573	control	CONTROL	CONTROL
GSM1625687	B	GSE66573	control	CONTROL	CONTROL
GSM1625688	B	GSE66573	control	CONTROL	CONTROL
4580	B	Rheinlandstudie	control	CONTROL	CONTROL
4581	B	Rheinlandstudie	control	CONTROL	CONTROL
4582	B	Rheinlandstudie	control	CONTROL	CONTROL
4583	B	Rheinlandstudie	control	CONTROL	CONTROL
4584	B	Rheinlandstudie	control	CONTROL	CONTROL
4585	B	Rheinlandstudie	control	CONTROL	CONTROL
4586	B	Rheinlandstudie	control	CONTROL	CONTROL
4587	B	Rheinlandstudie	control	CONTROL	CONTROL
4588	B	Rheinlandstudie	control	CONTROL	CONTROL
4589	B	Rheinlandstudie	control	CONTROL	CONTROL
4590	B	Rheinlandstudie	control	CONTROL	CONTROL
4591	B	Rheinlandstudie	control	CONTROL	CONTROL
4592	B	Rheinlandstudie	control	CONTROL	CONTROL
4593	B	Rheinlandstudie	control	CONTROL	CONTROL
4594	B	Rheinlandstudie	control	CONTROL	CONTROL
4595	B	Rheinlandstudie	control	CONTROL	CONTROL
4596	B	Rheinlandstudie	control	CONTROL	CONTROL
4597	B	Rheinlandstudie	control	CONTROL	CONTROL
4598	B	Rheinlandstudie	control	CONTROL	CONTROL
4599	B	Rheinlandstudie	control	CONTROL	CONTROL
4600	B	Rheinlandstudie	control	CONTROL	CONTROL
4601	B	Rheinlandstudie	control	CONTROL	CONTROL
4602	B	Rheinlandstudie	control	CONTROL	CONTROL
4603	B	Rheinlandstudie	control	CONTROL	CONTROL
4604	B	Rheinlandstudie	control	CONTROL	CONTROL
4605	B	Rheinlandstudie	control	CONTROL	CONTROL
4606	B	Rheinlandstudie	control	CONTROL	CONTROL
4607	B	Rheinlandstudie	control	CONTROL	CONTROL
4608	B	Rheinlandstudie	control	CONTROL	CONTROL
4609	B	Rheinlandstudie	control	CONTROL	CONTROL
4610	B	Rheinlandstudie	control	CONTROL	CONTROL
4611	B	Rheinlandstudie	control	CONTROL	CONTROL
4612	B	Rheinlandstudie	control	CONTROL	CONTROL
4613	B	Rheinlandstudie	control	CONTROL	CONTROL
4614	B	Rheinlandstudie	control	CONTROL	CONTROL
4615	B	Rheinlandstudie	control	CONTROL	CONTROL
4616	B	Rheinlandstudie	control	CONTROL	CONTROL
4617	B	Rheinlandstudie	control	CONTROL	CONTROL
4618	B	Rheinlandstudie	control	CONTROL	CONTROL
4619	B	Rheinlandstudie	control	CONTROL	CONTROL
4620	B	Rheinlandstudie	control	CONTROL	CONTROL
4621	B	Rheinlandstudie	control	CONTROL	CONTROL
4622	B	Rheinlandstudie	control	CONTROL	CONTROL
4623	B	Rheinlandstudie	control	CONTROL	CONTROL
4624	B	Rheinlandstudie	control	CONTROL	CONTROL
4625	B	Rheinlandstudie	control	CONTROL	CONTROL
4626	B	Rheinlandstudie	control	CONTROL	CONTROL
4627	B	Rheinlandstudie	control	CONTROL	CONTROL
4628	B	Rheinlandstudie	control	CONTROL	CONTROL
4629	B	Rheinlandstudie	control	CONTROL	CONTROL
4630	B	Rheinlandstudie	control	CONTROL	CONTROL
4631	B	Rheinlandstudie	control	CONTROL	CONTROL
4632	B	Rheinlandstudie	control	CONTROL	CONTROL
4633	B	Rheinlandstudie	control	CONTROL	CONTROL
4634	B	Rheinlandstudie	control	CONTROL	CONTROL
4635	B	Rheinlandstudie	control	CONTROL	CONTROL
4636	B	Rheinlandstudie	control	CONTROL	CONTROL
4637	B	Rheinlandstudie	control	CONTROL	CONTROL
4638	B	Rheinlandstudie	control	CONTROL	CONTROL
4639	B	Rheinlandstudie	control	CONTROL	CONTROL
4640	B	Rheinlandstudie	control	CONTROL	CONTROL
4641	B	Rheinlandstudie	control	CONTROL	CONTROL
4642	B	Rheinlandstudie	control	CONTROL	CONTROL
4643	B	Rheinlandstudie	control	CONTROL	CONTROL
4644	B	Rheinlandstudie	control	CONTROL	CONTROL
4645	B	Rheinlandstudie	control	CONTROL	CONTROL
4646	B	Rheinlandstudie	control	CONTROL	CONTROL
4647	B	Rheinlandstudie	control	CONTROL	CONTROL
4648	B	Rheinlandstudie	control	CONTROL	CONTROL
4649	B	Rheinlandstudie	control	CONTROL	CONTROL
4650	B	Rheinlandstudie	control	CONTROL	CONTROL
4651	B	Rheinlandstudie	control	CONTROL	CONTROL
4652	B	Rheinlandstudie	control	CONTROL	CONTROL
4653	B	Rheinlandstudie	control	CONTROL	CONTROL
4654	B	Rheinlandstudie	control	CONTROL	CONTROL
4655	B	Rheinlandstudie	control	CONTROL	CONTROL
4656	B	Rheinlandstudie	control	CONTROL	CONTROL
4657	B	Rheinlandstudie	control	CONTROL	CONTROL
4658	B	Rheinlandstudie	control	CONTROL	CONTROL
4659	B	Rheinlandstudie	control	CONTROL	CONTROL
4660	B	Rheinlandstudie	control	CONTROL	CONTROL
4661	B	Rheinlandstudie	control	CONTROL	CONTROL
4662	B	Rheinlandstudie	control	CONTROL	CONTROL
4663	B	Rheinlandstudie	control	CONTROL	CONTROL
4664	B	Rheinlandstudie	control	CONTROL	CONTROL
4665	B	Rheinlandstudie	control	CONTROL	CONTROL
4666	B	Rheinlandstudie	control	CONTROL	CONTROL
4667	B	Rheinlandstudie	control	CONTROL	CONTROL
4668	B	Rheinlandstudie	control	CONTROL	CONTROL
4669	B	Rheinlandstudie	control	CONTROL	CONTROL
4670	B	Rheinlandstudie	control	CONTROL	CONTROL
4671	B	Rheinlandstudie	control	CONTROL	CONTROL
4672	B	Rheinlandstudie	control	CONTROL	CONTROL
4673	B	Rheinlandstudie	control	CONTROL	CONTROL
4674	B	Rheinlandstudie	control	CONTROL	CONTROL
4675	B	Rheinlandstudie	control	CONTROL	CONTROL
4676	B	Rheinlandstudie	control	CONTROL	CONTROL
4677	B	Rheinlandstudie	control	CONTROL	CONTROL
4678	B	Rheinlandstudie	control	CONTROL	CONTROL
4679	B	Rheinlandstudie	control	CONTROL	CONTROL
4680	B	Rheinlandstudie	control	CONTROL	CONTROL
4681	B	Rheinlandstudie	control	CONTROL	CONTROL
4682	B	Rheinlandstudie	control	CONTROL	CONTROL
4683	B	Rheinlandstudie	control	CONTROL	CONTROL
4684	B	Rheinlandstudie	control	CONTROL	CONTROL
4685	B	Rheinlandstudie	control	CONTROL	CONTROL
4686	B	Rheinlandstudie	control	CONTROL	CONTROL
4687	B	Rheinlandstudie	control	CONTROL	CONTROL
4688	B	Rheinlandstudie	control	CONTROL	CONTROL
4689	B	Rheinlandstudie	control	CONTROL	CONTROL
4690	B	Rheinlandstudie	control	CONTROL	CONTROL
4691	B	Rheinlandstudie	control	CONTROL	CONTROL
4692	B	Rheinlandstudie	control	CONTROL	CONTROL
4693	B	Rheinlandstudie	control	CONTROL	CONTROL
4694	B	Rheinlandstudie	control	CONTROL	CONTROL
4695	B	Rheinlandstudie	control	CONTROL	CONTROL
4696	B	Rheinlandstudie	control	CONTROL	CONTROL
4697	B	Rheinlandstudie	control	CONTROL	CONTROL
4698	B	Rheinlandstudie	control	CONTROL	CONTROL
4699	B	Rheinlandstudie	control	CONTROL	CONTROL
4700	B	Rheinlandstudie	control	CONTROL	CONTROL
4701	B	Rheinlandstudie	control	CONTROL	CONTROL
4702	B	Rheinlandstudie	control	CONTROL	CONTROL
4703	B	Rheinlandstudie	control	CONTROL	CONTROL
4704	B	Rheinlandstudie	control	CONTROL	CONTROL
4705	B	Rheinlandstudie	control	CONTROL	CONTROL
4706	B	Rheinlandstudie	control	CONTROL	CONTROL
4707	B	Rheinlandstudie	control	CONTROL	CONTROL
4708	B	Rheinlandstudie	control	CONTROL	CONTROL
4709	B	Rheinlandstudie	control	CONTROL	CONTROL
4710	B	Rheinlandstudie	control	CONTROL	CONTROL
4711	B	Rheinlandstudie	control	CONTROL	CONTROL
4712	B	Rheinlandstudie	control	CONTROL	CONTROL
4713	B	Rheinlandstudie	control	CONTROL	CONTROL
4714	B	Rheinlandstudie	control	CONTROL	CONTROL
4715	B	Rheinlandstudie	control	CONTROL	CONTROL
4716	B	Rheinlandstudie	control	CONTROL	CONTROL
4717	B	Rheinlandstudie	control	CONTROL	CONTROL
4718	B	Rheinlandstudie	control	CONTROL	CONTROL
4719	B	Rheinlandstudie	control	CONTROL	CONTROL
4720	B	Rheinlandstudie	control	CONTROL	CONTROL
4721	B	Rheinlandstudie	control	CONTROL	CONTROL
4722	B	Rheinlandstudie	control	CONTROL	CONTROL
4723	B	Rheinlandstudie	control	CONTROL	CONTROL
4724	B	Rheinlandstudie	control	CONTROL	CONTROL
4725	B	Rheinlandstudie	control	CONTROL	CONTROL
4726	B	Rheinlandstudie	control	CONTROL	CONTROL
4727	B	Rheinlandstudie	control	CONTROL	CONTROL
4728	B	Rheinlandstudie	control	CONTROL	CONTROL
4729	B	Rheinlandstudie	control	CONTROL	CONTROL
4730	B	Rheinlandstudie	control	CONTROL	CONTROL
4731	B	Rheinlandstudie	control	CONTROL	CONTROL
4732	B	Rheinlandstudie	control	CONTROL	CONTROL
4733	B	Rheinlandstudie	control	CONTROL	CONTROL
4734	B	Rheinlandstudie	control	CONTROL	CONTROL
4735	B	Rheinlandstudie	control	CONTROL	CONTROL
4736	B	Rheinlandstudie	control	CONTROL	CONTROL
4737	B	Rheinlandstudie	control	CONTROL	CONTROL
4738	B	Rheinlandstudie	control	CONTROL	CONTROL
4739	B	Rheinlandstudie	control	CONTROL	CONTROL
4740	B	Rheinlandstudie	control	CONTROL	CONTROL
4741	B	Rheinlandstudie	control	CONTROL	CONTROL
4742	B	Rheinlandstudie	control	CONTROL	CONTROL
4743	B	Rheinlandstudie	control	CONTROL	CONTROL
4744	B	Rheinlandstudie	control	CONTROL	CONTROL
4745	B	Rheinlandstudie	control	CONTROL	CONTROL
4746	B	Rheinlandstudie	control	CONTROL	CONTROL
4747	B	Rheinlandstudie	control	CONTROL	CONTROL
4748	B	Rheinlandstudie	control	CONTROL	CONTROL
4749	B	Rheinlandstudie	control	CONTROL	CONTROL
4750	B	Rheinlandstudie	control	CONTROL	CONTROL
4751	B	Rheinlandstudie	control	CONTROL	CONTROL
4752	B	Rheinlandstudie	control	CONTROL	CONTROL
4753	B	Rheinlandstudie	control	CONTROL	CONTROL
4754	B	Rheinlandstudie	control	CONTROL	CONTROL
4755	B	Rheinlandstudie	control	CONTROL	CONTROL
4756	B	Rheinlandstudie	control	CONTROL	CONTROL
4757	B	Rheinlandstudie	control	CONTROL	CONTROL
4758	B	Rheinlandstudie	control	CONTROL	CONTROL
4759	B	Rheinlandstudie	control	CONTROL	CONTROL
4760	B	Rheinlandstudie	control	CONTROL	CONTROL
4761	B	Rheinlandstudie	control	CONTROL	CONTROL
4762	B	Rheinlandstudie	control	CONTROL	CONTROL
4763	B	Rheinlandstudie	control	CONTROL	CONTROL
4764	B	Rheinlandstudie	control	CONTROL	CONTROL
4765	B	Rheinlandstudie	control	CONTROL	CONTROL
4766	B	Rheinlandstudie	control	CONTROL	CONTROL
4767	B	Rheinlandstudie	control	CONTROL	CONTROL
4768	B	Rheinlandstudie	control	CONTROL	CONTROL
4769	B	Rheinlandstudie	control	CONTROL	CONTROL
4770	B	Rheinlandstudie	control	CONTROL	CONTROL
4771	B	Rheinlandstudie	control	CONTROL	CONTROL
4772	B	Rheinlandstudie	control	CONTROL	CONTROL
4773	B	Rheinlandstudie	control	CONTROL	CONTROL
4774	B	Rheinlandstudie	control	CONTROL	CONTROL
4775	B	Rheinlandstudie	control	CONTROL	CONTROL
4776	B	Rheinlandstudie	control	CONTROL	CONTROL
4777	B	Rheinlandstudie	control	CONTROL	CONTROL
4778	B	Rheinlandstudie	control	CONTROL	CONTROL
4779	B	Rheinlandstudie	control	CONTROL	CONTROL
4780	B	Rheinlandstudie	control	CONTROL	CONTROL
4781	B	Rheinlandstudie	control	CONTROL	CONTROL
4782	B	Rheinlandstudie	control	CONTROL	CONTROL
4783	B	Rheinlandstudie	control	CONTROL	CONTROL
4784	B	Rheinlandstudie	control	CONTROL	CONTROL
4785	B	Rheinlandstudie	control	CONTROL	CONTROL
4786	B	Rheinlandstudie	control	CONTROL	CONTROL
4787	B	Rheinlandstudie	control	CONTROL	CONTROL
4788	B	Rheinlandstudie	control	CONTROL	CONTROL
4789	B	Rheinlandstudie	control	CONTROL	CONTROL
4790	B	Rheinlandstudie	control	CONTROL	CONTROL
4791	B	Rheinlandstudie	control	CONTROL	CONTROL
4792	B	Rheinlandstudie	control	CONTROL	CONTROL
4793	B	Rheinlandstudie	control	CONTROL	CONTROL
4794	B	Rheinlandstudie	control	CONTROL	CONTROL
4795	B	Rheinlandstudie	control	CONTROL	CONTROL
4796	B	Rheinlandstudie	control	CONTROL	CONTROL
4797	B	Rheinlandstudie	control	CONTROL	CONTROL
4798	B	Rheinlandstudie	control	CONTROL	CONTROL
4799	B	Rheinlandstudie	control	CONTROL	CONTROL
4800	B	Rheinlandstudie	control	CONTROL	CONTROL
4801	B	Rheinlandstudie	control	CONTROL	CONTROL
4802	B	Rheinlandstudie	control	CONTROL	CONTROL
4803	B	Rheinlandstudie	control	CONTROL	CONTROL
4804	B	Rheinlandstudie	control	CONTROL	CONTROL
4805	B	Rheinlandstudie	control	CONTROL	CONTROL
4806	B	Rheinlandstudie	control	CONTROL	CONTROL
4807	B	Rheinlandstudie	control	CONTROL	CONTROL
4808	B	Rheinlandstudie	control	CONTROL	CONTROL
4809	B	Rheinlandstudie	control	CONTROL	CONTROL
4810	B	Rheinlandstudie	control	CONTROL	CONTROL
4811	B	Rheinlandstudie	control	CONTROL	CONTROL
4812	B	Rheinlandstudie	control	CONTROL	CONTROL
4813	B	Rheinlandstudie	control	CONTROL	CONTROL
4814	B	Rheinlandstudie	control	CONTROL	CONTROL
4815	B	Rheinlandstudie	control	CONTROL	CONTROL
4816	B	Rheinlandstudie	control	CONTROL	CONTROL
4817	B	Rheinlandstudie	control	CONTROL	CONTROL
4818	B	Rheinlandstudie	control	CONTROL	CONTROL
4819	B	Rheinlandstudie	control	CONTROL	CONTROL
4820	B	Rheinlandstudie	control	CONTROL	CONTROL
4821	B	Rheinlandstudie	control	CONTROL	CONTROL
4822	B	Rheinlandstudie	control	CONTROL	CONTROL
4823	B	Rheinlandstudie	control	CONTROL	CONTROL
4824	B	Rheinlandstudie	control	CONTROL	CONTROL
4825	B	Rheinlandstudie	control	CONTROL	CONTROL
4826	B	Rheinlandstudie	control	CONTROL	CONTROL
4827	B	Rheinlandstudie	control	CONTROL	CONTROL
4828	B	Rheinlandstudie	control	CONTROL	CONTROL
4829	B	Rheinlandstudie	control	CONTROL	CONTROL
4830	B	Rheinlandstudie	control	CONTROL	CONTROL
4831	B	Rheinlandstudie	control	CONTROL	CONTROL
4832	B	Rheinlandstudie	control	CONTROL	CONTROL
4833	B	Rheinlandstudie	control	CONTROL	CONTROL
4834	B	Rheinlandstudie	control	CONTROL	CONTROL
4835	B	Rheinlandstudie	control	CONTROL	CONTROL
4836	B	Rheinlandstudie	control	CONTROL	CONTROL
4837	B	Rheinlandstudie	control	CONTROL	CONTROL
4838	B	Rheinlandstudie	control	CONTROL	CONTROL
4839	B	Rheinlandstudie	control	CONTROL	CONTROL
4840	B	Rheinlandstudie	control	CONTROL	CONTROL
4841	B	Rheinlandstudie	control	CONTROL	CONTROL
4842	B	Rheinlandstudie	control	CONTROL	CONTROL
4843	B	Rheinlandstudie	control	CONTROL	CONTROL
4844	B	Rheinlandstudie	control	CONTROL	CONTROL
4845	B	Rheinlandstudie	control	CONTROL	CONTROL
4846	B	Rheinlandstudie	control	CONTROL	CONTROL
4847	B	Rheinlandstudie	control	CONTROL	CONTROL
4848	B	Rheinlandstudie	control	CONTROL	CONTROL
4849	B	Rheinlandstudie	control	CONTROL	CONTROL
4850	B	Rheinlandstudie	control	CONTROL	CONTROL
4851	B	Rheinlandstudie	control	CONTROL	CONTROL
4852	B	Rheinlandstudie	control	CONTROL	CONTROL
4853	B	Rheinlandstudie	control	CONTROL	CONTROL
4854	B	Rheinlandstudie	control	CONTROL	CONTROL
4855	B	Rheinlandstudie	control	CONTROL	CONTROL
4856	B	Rheinlandstudie	control	CONTROL	CONTROL
4857	B	Rheinlandstudie	control	CONTROL	CONTROL
4858	B	Rheinlandstudie	control	CONTROL	CONTROL
4859	B	Rheinlandstudie	control	CONTROL	CONTROL
4860	B	Rheinlandstudie	control	CONTROL	CONTROL
4861	B	Rheinlandstudie	control	CONTROL	CONTROL
4862	B	Rheinlandstudie	control	CONTROL	CONTROL
4863	B	Rheinlandstudie	control	CONTROL	CONTROL
4864	B	Rheinlandstudie	control	CONTROL	CONTROL
4865	B	Rheinlandstudie	control	CONTROL	CONTROL
4866	B	Rheinlandstudie	control	CONTROL	CONTROL
4867	B	Rheinlandstudie	control	CONTROL	CONTROL
4868	B	Rheinlandstudie	control	CONTROL	CONTROL
4869	B	Rheinlandstudie	control	CONTROL	CONTROL
4870	B	Rheinlandstudie	control	CONTROL	CONTROL
4871	B	Rheinlandstudie	control	CONTROL	CONTROL
4872	B	Rheinlandstudie	control	CONTROL	CONTROL
4873	B	Rheinlandstudie	control	CONTROL	CONTROL
4874	B	Rheinlandstudie	control	CONTROL	CONTROL
4875	B	Rheinlandstudie	control	CONTROL	CONTROL
4876	B	Rheinlandstudie	control	CONTROL	CONTROL
4877	B	Rheinlandstudie	control	CONTROL	CONTROL
4878	B	Rheinlandstudie	control	CONTROL	CONTROL
4879	B	Rheinlandstudie	control	CONTROL	CONTROL
4880	B	Rheinlandstudie	control	CONTROL	CONTROL
4881	B	Rheinlandstudie	control	CONTROL	CONTROL
4882	B	Rheinlandstudie	control	CONTROL	CONTROL
4883	B	Rheinlandstudie	control	CONTROL	CONTROL
4884	B	Rheinlandstudie	control	CONTROL	CONTROL
4885	B	Rheinlandstudie	control	CONTROL	CONTROL
4886	B	Rheinlandstudie	control	CONTROL	CONTROL
4887	B	Rheinlandstudie	control	CONTROL	CONTROL
4888	B	Rheinlandstudie	control	CONTROL	CONTROL
4889	B	Rheinlandstudie	control	CONTROL	CONTROL
4890	B	Rheinlandstudie	control	CONTROL	CONTROL
4891	B	Rheinlandstudie	control	CONTROL	CONTROL
4892	B	Rheinlandstudie	control	CONTROL	CONTROL
4893	B	Rheinlandstudie	control	CONTROL	CONTROL
4894	B	Rheinlandstudie	control	CONTROL	CONTROL
4895	B	Rheinlandstudie	control	CONTROL	CONTROL
4896	B	Rheinlandstudie	control	CONTROL	CONTROL
4897	B	Rheinlandstudie	control	CONTROL	CONTROL
4898	B	Rheinlandstudie	control	CONTROL	CONTROL
4899	B	Rheinlandstudie	control	CONTROL	CONTROL
4900	B	Rheinlandstudie	control	CONTROL	CONTROL
4901	B	Rheinlandstudie	control	CONTROL	CONTROL
4902	B	Rheinlandstudie	control	CONTROL	CONTROL
4903	B	Rheinlandstudie	control	CONTROL	CONTROL
4904	B	Rheinlandstudie	control	CONTROL	CONTROL
4905	B	Rheinlandstudie	control	CONTROL	CONTROL
4906	B	Rheinlandstudie	control	CONTROL	CONTROL
4907	B	Rheinlandstudie	control	CONTROL	CONTROL
4908	B	Rheinlandstudie	control	CONTROL	CONTROL
4909	B	Rheinlandstudie	control	CONTROL	CONTROL
4910	B	Rheinlandstudie	control	CONTROL	CONTROL
4911	B	Rheinlandstudie	control	CONTROL	CONTROL
4912	B	Rheinlandstudie	control	CONTROL	CONTROL
4913	B	Rheinlandstudie	control	CONTROL	CONTROL
4914	B	Rheinlandstudie	control	CONTROL	CONTROL
4915	B	Rheinlandstudie	control	CONTROL	CONTROL
4916	B	Rheinlandstudie	control	CONTROL	CONTROL
4917	B	Rheinlandstudie	control	CONTROL	CONTROL
4918	B	Rheinlandstudie	control	CONTROL	CONTROL
4919	B	Rheinlandstudie	control	CONTROL	CONTROL
4920	B	Rheinlandstudie	control	CONTROL	CONTROL
4921	B	Rheinlandstudie	control	CONTROL	CONTROL
4922	B	Rheinlandstudie	control	CONTROL	CONTROL
4923	B	Rheinlandstudie	control	CONTROL	CONTROL
4924	B	Rheinlandstudie	control	CONTROL	CONTROL
4925	B	Rheinlandstudie	control	CONTROL	CONTROL
4926	B	Rheinlandstudie	control	CONTROL	CONTROL
4927	B	Rheinlandstudie	control	CONTROL	CONTROL
4928	B	Rheinlandstudie	control	CONTROL	CONTROL
4929	B	Rheinlandstudie	control	CONTROL	CONTROL
4930	B	Rheinlandstudie	control	CONTROL	CONTROL
4931	B	Rheinlandstudie	control	CONTROL	CONTROL
4932	B	Rheinlandstudie	control	CONTROL	CONTROL
4933	B	Rheinlandstudie	control	CONTROL	CONTROL
4934	B	Rheinlandstudie	control	CONTROL	CONTROL
4935	B	Rheinlandstudie	control	CONTROL	CONTROL
4936	B	Rheinlandstudie	control	CONTROL	CONTROL
4937	B	Rheinlandstudie	control	CONTROL	CONTROL
4938	B	Rheinlandstudie	control	CONTROL	CONTROL
4939	B	Rheinlandstudie	control	CONTROL	CONTROL
4940	B	Rheinlandstudie	control	CONTROL	CONTROL
4941	B	Rheinlandstudie	control	CONTROL	CONTROL
4942	B	Rheinlandstudie	control	CONTROL	CONTROL
4943	B	Rheinlandstudie	control	CONTROL	CONTROL
4944	B	Rheinlandstudie	control	CONTROL	CONTROL
4945	B	Rheinlandstudie	control	CONTROL	CONTROL
4946	B	Rheinlandstudie	control	CONTROL	CONTROL
4947	B	Rheinlandstudie	control	CONTROL	CONTROL
4948	B	Rheinlandstudie	control	CONTROL	CONTROL
4949	B	Rheinlandstudie	control	CONTROL	CONTROL
4950	B	Rheinlandstudie	control	CONTROL	CONTROL
4951	B	Rheinlandstudie	control	CONTROL	CONTROL
4952	B	Rheinlandstudie	control	CONTROL	CONTROL
4953	B	Rheinlandstudie	control	CONTROL	CONTROL
4954	B	Rheinlandstudie	control	CONTROL	CONTROL
4955	B	Rheinlandstudie	control	CONTROL	CONTROL
4956	B	Rheinlandstudie	control	CONTROL	CONTROL
4957	B	Rheinlandstudie	control	CONTROL	CONTROL
4958	B	Rheinlandstudie	control	CONTROL	CONTROL
4959	B	Rheinlandstudie	control	CONTROL	CONTROL
4960	B	Rheinlandstudie	control	CONTROL	CONTROL
4961	B	Rheinlandstudie	control	CONTROL	CONTROL
4962	B	Rheinlandstudie	control	CONTROL	CONTROL
4963	B	Rheinlandstudie	control	CONTROL	CONTROL
GSM3664555	B	GSE128078	Fatigue	CONTROL	CONTROL
GSM3664556	B	GSE128078	Fatigue	CONTROL	CONTROL
GSM3664557	B	GSE128078	Fatigue	CONTROL	CONTROL
GSM3664558	B	GSE128078	Fatigue	CONTROL	CONTROL
GSM3664559	B	GSE128078	Fatigue	CONTROL	CONTROL
GSM3664560	B	GSE128078	Fatigue	CONTROL	CONTROL
GSM3664561	B	GSE128078	Fatigue	CONTROL	CONTROL
GSM3664562	B	GSE128078	Fatigue	CONTROL	CONTROL
GSM3664563	B	GSE128078	Fatigue	CONTROL	CONTROL
GSM3664564	B	GSE128078	Fatigue	CONTROL	CONTROL
GSM3664565	B	GSE128078	Fatigue	CONTROL	CONTROL
GSM3664566	B	GSE128078	Fatigue	CONTROL	CONTROL
GSM3664567	B	GSE128078	Fatigue	CONTROL	CONTROL
GSM3664568	B	GSE128078	Fatigue	CONTROL	CONTROL
GSM3664569	B	GSE128078	Fatigue	CONTROL	CONTROL
GSM3664570	B	GSE128078	Fatigue	CONTROL	CONTROL
GSM3664571	B	GSE128078	Fatigue	CONTROL	CONTROL
GSM3664572	B	GSE128078	Fatigue	CONTROL	CONTROL
GSM3664573	B	GSE128078	Fatigue	CONTROL	CONTROL
GSM3664574	B	GSE128078	Fatigue	CONTROL	CONTROL
GSM3664575	B	GSE128078	Fatigue	CONTROL	CONTROL
GSM3664576	B	GSE128078	Fatigue	CONTROL	CONTROL
GSM3664577	B	GSE128078	Fatigue	CONTROL	CONTROL
GSM3664598	B	GSE128078	Fatigue	CONTROL	CONTROL
GSM3664599	B	GSE128078	Fatigue	CONTROL	CONTROL
GSM3664600	B	GSE128078	Fatigue	CONTROL	CONTROL
GSM3664601	B	GSE128078	Fatigue	CONTROL	CONTROL
GSM3664602	B	GSE128078	Fatigue	CONTROL	CONTROL
GSM3664603	B	GSE128078	Fatigue	CONTROL	CONTROL
GSM3664604	B	GSE128078	Fatigue	CONTROL	CONTROL
GSM3664605	B	GSE128078	Fatigue	CONTROL	CONTROL
GSM3664606	B	GSE128078	Fatigue	CONTROL	CONTROL
GSM3664607	B	GSE128078	Fatigue	CONTROL	CONTROL
GSM3664608	B	GSE128078	Fatigue	CONTROL	CONTROL
GSM3664609	B	GSE128078	Fatigue	CONTROL	CONTROL
GSM3664610	B	GSE128078	Fatigue	CONTROL	CONTROL
GSM3664611	B	GSE128078	Fatigue	CONTROL	CONTROL
GSM3664612	B	GSE128078	Fatigue	CONTROL	CONTROL
GSM3664613	B	GSE128078	Fatigue	CONTROL	CONTROL
GSM3664614	B	GSE128078	Fatigue	CONTROL	CONTROL
GSM3664615	B	GSE128078	Fatigue	CONTROL	CONTROL
GSM3664616	B	GSE128078	Fatigue	CONTROL	CONTROL
GSM3664617	B	GSE128078	Fatigue	CONTROL	CONTROL
GSM3664618	B	GSE128078	Fatigue	CONTROL	CONTROL
GSM3664619	B	GSE128078	Fatigue	CONTROL	CONTROL
GSM3664620	B	GSE128078	Fatigue	CONTROL	CONTROL
GSM3664621	B	GSE128078	Fatigue	CONTROL	CONTROL
GSM3664622	B	GSE128078	Fatigue	CONTROL	CONTROL
GSM3664623	B	GSE128078	Fatigue	CONTROL	CONTROL
GSM3664624	B	GSE128078	Fatigue	CONTROL	CONTROL
GSM3664625	B	GSE128078	Fatigue	CONTROL	CONTROL
GSM3664626	B	GSE128078	Fatigue	CONTROL	CONTROL
GSM3664627	B	GSE128078	Fatigue	CONTROL	CONTROL
GSM3664628	B	GSE128078	Fatigue	CONTROL	CONTROL
GSM3664629	B	GSE128078	Fatigue	CONTROL	CONTROL
GSM2861312	B	GSE107104	Tuberculosis	CASE	CASE
GSM2861313	B	GSE107104	Tuberculosis	CASE	CASE
GSM2861314	B	GSE107104	Tuberculosis	CASE	CASE
GSM2861315	B	GSE107104	Tuberculosis	CASE	CASE
GSM2861316	B	GSE107104	Tuberculosis	CASE	CASE
GSM2861317	B	GSE107104	Tuberculosis	CASE	CASE
GSM2861318	B	GSE107104	Tuberculosis	CASE	CASE
GSM2861319	B	GSE107104	Tuberculosis	CASE	CASE
GSM2861320	B	GSE107104	Tuberculosis	CASE	CASE
GSM2861321	B	GSE107104	Tuberculosis	CASE	CASE
GSM2861322	B	GSE107104	Tuberculosis	CASE	CASE
GSM2861323	B	GSE107104	Tuberculosis	CASE	CASE
GSM2861324	B	GSE107104	Tuberculosis	CASE	CASE
GSM2861325	B	GSE107104	Tuberculosis	CASE	CASE
GSM2861326	B	GSE107104	Tuberculosis	CASE	CASE
GSM2861343	B	GSE107104	Tuberculosis	CASE	CASE
GSM2861344	B	GSE107104	Tuberculosis	CASE	CASE
GSM2226809	B	GSE84076	Tuberculosis	CASE	CASE
GSM2226810	B	GSE84076	Tuberculosis	CASE	CASE
GSM2226817	B	GSE84076	Tuberculosis	CASE	CASE
GSM2226840	B	GSE84076	Tuberculosis	CASE	CASE
GSM2226841	B	GSE84076	Tuberculosis	CASE	CASE
GSM2226842	B	GSE84076	Tuberculosis	CASE	CASE
GSM2226843	B	GSE84076	Tuberculosis	CASE	CASE
GSM2861327	B	GSE107104	HIV	CONTROL	CONTROL
GSM2861328	B	GSE107104	HIV	CONTROL	CONTROL
GSM2861329	B	GSE107104	HIV	CONTROL	CONTROL
GSM2861330	B	GSE107104	HIV	CONTROL	CONTROL
GSM2861331	B	GSE107104	HIV	CONTROL	CONTROL
GSM2861332	B	GSE107104	HIV	CONTROL	CONTROL
GSM2861333	B	GSE107104	HIV	CONTROL	CONTROL
GSM2861334	B	GSE107104	HIV	CONTROL	CONTROL
GSM2861335	B	GSE107104	HIV	CONTROL	CONTROL
GSM2861336	B	GSE107104	HIV	CONTROL	CONTROL
GSM2861337	B	GSE107104	HIV	CONTROL	CONTROL
GSM2861338	B	GSE107104	HIV	CONTROL	CONTROL
GSM2861339	B	GSE107104	HIV	CONTROL	CONTROL
GSM2861340	B	GSE107104	HIV	CONTROL	CONTROL
GSM2861341	B	GSE107104	HIV	CONTROL	CONTROL
GSM2861342	B	GSE107104	HIV	CONTROL	CONTROL
GSM2226811	B	GSE84076	Latent_Tuberculosis	CONTROL	CASE
GSM2226812	B	GSE84076	Latent_Tuberculosis	CONTROL	CASE
GSM2226813	B	GSE84076	Latent_Tuberculosis	CONTROL	CASE
GSM2226814	B	GSE84076	Latent_Tuberculosis	CONTROL	CASE
GSM2226816	B	GSE84076	Latent_Tuberculosis	CONTROL	CASE
GSM2226819	B	GSE84076	Latent_Tuberculosis	CONTROL	CASE
GSM2226820	B	GSE84076	Latent_Tuberculosis	CONTROL	CASE
GSM2226822	B	GSE84076	Latent_Tuberculosis	CONTROL	CASE
GSM2226823	B	GSE84076	Latent_Tuberculosis	CONTROL	CASE
GSM2226826	B	GSE84076	Latent_Tuberculosis	CONTROL	CASE
GSM2226827	B	GSE84076	Latent_Tuberculosis	CONTROL	CASE
GSM2226831	B	GSE84076	Latent_Tuberculosis	CONTROL	CASE
GSM2226833	B	GSE84076	Latent_Tuberculosis	CONTROL	CASE
GSM2226835	B	GSE84076	Latent_Tuberculosis	CONTROL	CASE
GSM2226837	B	GSE84076	Latent_Tuberculosis	CONTROL	CASE
GSM2226838	B	GSE84076	Latent_Tuberculosis	CONTROL	CASE
GSM2226818	B	GSE84076	Tuberculosis	CASE	CASE
GSM2712676	B	GSE101705	Tuberculosis	CASE	CASE
GSM2712677	B	GSE101705	Tuberculosis	CASE	CASE
GSM2712678	B	GSE101705	Tuberculosis	CASE	CASE
GSM2712679	B	GSE101705	Tuberculosis	CASE	CASE
GSM2712680	B	GSE101705	Tuberculosis	CASE	CASE
GSM2712681	B	GSE101705	Tuberculosis	CASE	CASE
GSM2712682	B	GSE101705	Tuberculosis	CASE	CASE
GSM2712683	B	GSE101705	Tuberculosis	CASE	CASE
GSM2712684	B	GSE101705	Tuberculosis	CASE	CASE
GSM2712685	B	GSE101705	Tuberculosis	CASE	CASE
GSM2712686	B	GSE101705	Tuberculosis	CASE	CASE
GSM2712687	B	GSE101705	Tuberculosis	CASE	CASE
GSM2712688	B	GSE101705	Tuberculosis	CASE	CASE
GSM2712689	B	GSE101705	Tuberculosis	CASE	CASE
GSM2712690	B	GSE101705	Tuberculosis	CASE	CASE
GSM2712691	B	GSE101705	Tuberculosis	CASE	CASE
GSM2712692	B	GSE101705	Tuberculosis	CASE	CASE
GSM2712693	B	GSE101705	Tuberculosis	CASE	CASE
GSM2712694	B	GSE101705	Tuberculosis	CASE	CASE
GSM2712695	B	GSE101705	Tuberculosis	CASE	CASE
GSM2712696	B	GSE101705	Tuberculosis	CASE	CASE
GSM2712697	B	GSE101705	Tuberculosis	CASE	CASE
GSM2712698	B	GSE101705	Tuberculosis	CASE	CASE
GSM2712699	B	GSE101705	Tuberculosis	CASE	CASE
GSM2712700	B	GSE101705	Tuberculosis	CASE	CASE
GSM2712701	B	GSE101705	Tuberculosis	CASE	CASE
GSM2712702	B	GSE101705	Tuberculosis	CASE	CASE
GSM2712703	B	GSE101705	Tuberculosis	CASE	CASE
GSM2712704	B	GSE101705	Latent_Tuberculosis	CONTROL	CASE
GSM2712705	B	GSE101705	Latent_Tuberculosis	CONTROL	CASE
GSM2712706	B	GSE101705	Latent_Tuberculosis	CONTROL	CASE
GSM2712707	B	GSE101705	Latent_Tuberculosis	CONTROL	CASE
GSM2712708	B	GSE101705	Latent_Tuberculosis	CONTROL	CASE
GSM2712709	B	GSE101705	Latent_Tuberculosis	CONTROL	CASE
GSM2712710	B	GSE101705	Latent_Tuberculosis	CONTROL	CASE
GSM2712711	B	GSE101705	Latent_Tuberculosis	CONTROL	CASE
GSM2712712	B	GSE101705	Latent_Tuberculosis	CONTROL	CASE
GSM2712713	B	GSE101705	Latent_Tuberculosis	CONTROL	CASE
GSM2712714	B	GSE101705	Latent_Tuberculosis	CONTROL	CASE
GSM2712715	B	GSE101705	Latent_Tuberculosis	CONTROL	CASE
GSM2712716	B	GSE101705	Latent_Tuberculosis	CONTROL	CASE
GSM2712717	B	GSE101705	Latent_Tuberculosis	CONTROL	CASE
GSM2712718	B	GSE101705	Latent_Tuberculosis	CONTROL	CASE
GSM2712719	B	GSE101705	Latent_Tuberculosis	CONTROL	CASE
GSM2370517	B	GSE89403	Tuberculosis	CASE	CASE
GSM2370518	B	GSE89403	Tuberculosis	CASE	CASE
GSM2370519	B	GSE89403	Tuberculosis	CASE	CASE
GSM2370520	B	GSE89403	Tuberculosis	CASE	CASE
GSM2370521	B	GSE89403	Tuberculosis	CASE	CASE
GSM2370522	B	GSE89403	Tuberculosis	CASE	CASE
GSM2370523	B	GSE89403	Tuberculosis	CASE	CASE
GSM2370524	B	GSE89403	Tuberculosis	CASE	CASE
GSM2370525	B	GSE89403	Tuberculosis	CASE	CASE
GSM2370526	B	GSE89403	Tuberculosis	CASE	CASE
GSM2370527	B	GSE89403	Tuberculosis	CASE	CASE
GSM2370528	B	GSE89403	Tuberculosis	CASE	CASE
GSM2370529	B	GSE89403	Tuberculosis	CASE	CASE
GSM2370530	B	GSE89403	Tuberculosis	CASE	CASE
GSM2370531	B	GSE89403	Tuberculosis	CASE	CASE
GSM2370532	B	GSE89403	Tuberculosis	CASE	CASE
GSM2370533	B	GSE89403	Tuberculosis	CASE	CASE
GSM2370534	B	GSE89403	Tuberculosis	CASE	CASE
GSM2370535	B	GSE89403	Tuberculosis	CASE	CASE
GSM2370536	B	GSE89403	Tuberculosis	CASE	CASE
GSM2370537	B	GSE89403	Tuberculosis	CASE	CASE
GSM2370538	B	GSE89403	Tuberculosis	CASE	CASE
GSM2370539	B	GSE89403	Tuberculosis	CASE	CASE
GSM2370540	B	GSE89403	Tuberculosis	CASE	CASE
GSM2370541	B	GSE89403	Tuberculosis	CASE	CASE
GSM2370542	B	GSE89403	Tuberculosis	CASE	CASE
GSM2370543	B	GSE89403	Tuberculosis	CASE	CASE
GSM2370544	B	GSE89403	Tuberculosis	CASE	CASE
GSM2370545	B	GSE89403	Tuberculosis	CASE	CASE
GSM2370546	B	GSE89403	Tuberculosis	CASE	CASE
GSM2370547	B	GSE89403	Tuberculosis	CASE	CASE
GSM2370548	B	GSE89403	Tuberculosis	CASE	CASE
GSM2370549	B	GSE89403	Tuberculosis	CASE	CASE
GSM2370550	B	GSE89403	Tuberculosis	CASE	CASE
GSM2370551	B	GSE89403	Tuberculosis	CASE	CASE
GSM2370552	B	GSE89403	Tuberculosis	CASE	CASE
GSM2370553	B	GSE89403	control	CONTROL	CONTROL
GSM2370554	B	GSE89403	control	CONTROL	CONTROL
GSM2370555	B	GSE89403	control	CONTROL	CONTROL
GSM2370556	B	GSE89403	control	CONTROL	CONTROL
GSM2370557	B	GSE89403	Tuberculosis	CASE	CASE
GSM2370558	B	GSE89403	Tuberculosis	CASE	CASE
GSM2370559	B	GSE89403	Tuberculosis	CASE	CASE
GSM2370560	B	GSE89403	Tuberculosis	CASE	CASE
GSM2370561	B	GSE89403	Tuberculosis	CASE	CASE
GSM2370562	B	GSE89403	Tuberculosis	CASE	CASE
GSM2370563	B	GSE89403	control	CONTROL	CONTROL
GSM2370564	B	GSE89403	control	CONTROL	CONTROL
GSM2370565	B	GSE89403	Tuberculosis	CASE	CASE
GSM2370566	B	GSE89403	Tuberculosis	CASE	CASE
GSM2370567	B	GSE89403	Tuberculosis	CASE	CASE
GSM2370568	B	GSE89403	Tuberculosis	CASE	CASE
GSM2370569	B	GSE89403	Tuberculosis	CASE	CASE
GSM2370570	B	GSE89403	Tuberculosis	CASE	CASE
GSM2370571	B	GSE89403	Tuberculosis	CASE	CASE
GSM2370572	B	GSE89403	Tuberculosis	CASE	CASE
GSM2370573	B	GSE89403	Tuberculosis	CASE	CASE
GSM2370574	B	GSE89403	Tuberculosis	CASE	CASE
GSM2370575	B	GSE89403	Tuberculosis	CASE	CASE
GSM2370576	B	GSE89403	Tuberculosis	CASE	CASE
GSM2370577	B	GSE89403	Tuberculosis	CASE	CASE
GSM2370578	B	GSE89403	Tuberculosis	CASE	CASE
GSM2370579	B	GSE89403	Tuberculosis	CASE	CASE
GSM2370580	B	GSE89403	Tuberculosis	CASE	CASE
GSM2370581	B	GSE89403	Tuberculosis	CASE	CASE
GSM2370582	B	GSE89403	Tuberculosis	CASE	CASE
GSM2370583	B	GSE89403	Tuberculosis	CASE	CASE
GSM2370584	B	GSE89403	Tuberculosis	CASE	CASE
GSM2370585	B	GSE89403	control	CONTROL	CONTROL
GSM2370586	B	GSE89403	control	CONTROL	CONTROL
GSM2370587	B	GSE89403	control	CONTROL	CONTROL
GSM2370588	B	GSE89403	control	CONTROL	CONTROL
GSM2370589	B	GSE89403	Tuberculosis	CASE	CASE
GSM2370590	B	GSE89403	Tuberculosis	CASE	CASE
GSM2370591	B	GSE89403	Tuberculosis	CASE	CASE
GSM2370592	B	GSE89403	Tuberculosis	CASE	CASE
GSM2370593	B	GSE89403	Tuberculosis	CASE	CASE
GSM2370594	B	GSE89403	Tuberculosis	CASE	CASE
GSM2370595	B	GSE89403	Tuberculosis	CASE	CASE
GSM2370596	B	GSE89403	Tuberculosis	CASE	CASE
GSM2370597	B	GSE89403	control	CONTROL	CONTROL
GSM2370598	B	GSE89403	control	CONTROL	CONTROL
GSM2370599	B	GSE89403	control	CONTROL	CONTROL
GSM2370600	B	GSE89403	control	CONTROL	CONTROL
GSM2370601	B	GSE89403	Tuberculosis	CASE	CASE
GSM2370602	B	GSE89403	Tuberculosis	CASE	CASE
GSM2370603	B	GSE89403	Tuberculosis	CASE	CASE
GSM2370604	B	GSE89403	Tuberculosis	CASE	CASE
GSM2370605	B	GSE89403	Tuberculosis	CASE	CASE
GSM2370606	B	GSE89403	Tuberculosis	CASE	CASE
GSM2370607	B	GSE89403	control	CONTROL	CONTROL
GSM2370608	B	GSE89403	control	CONTROL	CONTROL
GSM2370609	B	GSE89403	Tuberculosis	CASE	CASE
GSM2370610	B	GSE89403	Tuberculosis	CASE	CASE
GSM2370611	B	GSE89403	control	CONTROL	CONTROL
GSM2370612	B	GSE89403	control	CONTROL	CONTROL
GSM2370613	B	GSE89403	control	CONTROL	CONTROL
GSM2370614	B	GSE89403	control	CONTROL	CONTROL
GSM2370615	B	GSE89403	Tuberculosis	CASE	CASE
GSM2370616	B	GSE89403	Tuberculosis	CASE	CASE
GSM2370417	B	GSE89403	Tuberculosis	CASE	CASE
GSM2370418	B	GSE89403	Tuberculosis	CASE	CASE
GSM2370419	B	GSE89403	Tuberculosis	CASE	CASE
GSM2370420	B	GSE89403	Tuberculosis	CASE	CASE
GSM2370421	B	GSE89403	Tuberculosis	CASE	CASE
GSM2370422	B	GSE89403	Tuberculosis	CASE	CASE
GSM2370423	B	GSE89403	Tuberculosis	CASE	CASE
GSM2370424	B	GSE89403	Tuberculosis	CASE	CASE
GSM2370425	B	GSE89403	Tuberculosis	CASE	CASE
GSM2370426	B	GSE89403	Tuberculosis	CASE	CASE
GSM2370427	B	GSE89403	Tuberculosis	CASE	CASE
GSM2370428	B	GSE89403	Tuberculosis	CASE	CASE
GSM2370429	B	GSE89403	Tuberculosis	CASE	CASE
GSM2370430	B	GSE89403	Tuberculosis	CASE	CASE
GSM2370431	B	GSE89403	Tuberculosis	CASE	CASE
GSM2370432	B	GSE89403	Tuberculosis	CASE	CASE
GSM2370433	B	GSE89403	Tuberculosis	CASE	CASE
GSM2370434	B	GSE89403	Tuberculosis	CASE	CASE
GSM2370435	B	GSE89403	Tuberculosis	CASE	CASE
GSM2370436	B	GSE89403	Tuberculosis	CASE	CASE
GSM2370437	B	GSE89403	Tuberculosis	CASE	CASE
GSM2370438	B	GSE89403	Tuberculosis	CASE	CASE
GSM2370439	B	GSE89403	Tuberculosis	CASE	CASE
GSM2370440	B	GSE89403	Tuberculosis	CASE	CASE
GSM2370441	B	GSE89403	Tuberculosis	CASE	CASE
GSM2370442	B	GSE89403	Tuberculosis	CASE	CASE
GSM2370443	B	GSE89403	Tuberculosis	CASE	CASE
GSM2370444	B	GSE89403	Tuberculosis	CASE	CASE
GSM2370445	B	GSE89403	Tuberculosis	CASE	CASE
GSM2370446	B	GSE89403	Tuberculosis	CASE	CASE
GSM2370447	B	GSE89403	Tuberculosis	CASE	CASE
GSM2370448	B	GSE89403	Tuberculosis	CASE	CASE
GSM2370449	B	GSE89403	Tuberculosis	CASE	CASE
GSM2370450	B	GSE89403	Tuberculosis	CASE	CASE
GSM2370451	B	GSE89403	Tuberculosis	CASE	CASE
GSM2370452	B	GSE89403	Tuberculosis	CASE	CASE
GSM2370453	B	GSE89403	Tuberculosis	CASE	CASE
GSM2370454	B	GSE89403	Tuberculosis	CASE	CASE
GSM2370455	B	GSE89403	Tuberculosis	CASE	CASE
GSM2370456	B	GSE89403	Tuberculosis	CASE	CASE
GSM2370457	B	GSE89403	Tuberculosis	CASE	CASE
GSM2370458	B	GSE89403	Tuberculosis	CASE	CASE
GSM2370459	B	GSE89403	control	CONTROL	CONTROL
GSM2370460	B	GSE89403	control	CONTROL	CONTROL
GSM2370461	B	GSE89403	Tuberculosis	CASE	CASE
GSM2370462	B	GSE89403	Tuberculosis	CASE	CASE
GSM2370463	B	GSE89403	Tuberculosis	CASE	CASE
GSM2370464	B	GSE89403	Tuberculosis	CASE	CASE
GSM2370465	B	GSE89403	Tuberculosis	CASE	CASE
GSM2370466	B	GSE89403	Tuberculosis	CASE	CASE
GSM2370467	B	GSE89403	Tuberculosis	CASE	CASE
GSM2370468	B	GSE89403	Tuberculosis	CASE	CASE
GSM2370469	B	GSE89403	Tuberculosis	CASE	CASE
GSM2370470	B	GSE89403	Tuberculosis	CASE	CASE
GSM2370471	B	GSE89403	Tuberculosis	CASE	CASE
GSM2370472	B	GSE89403	Tuberculosis	CASE	CASE
GSM2370473	B	GSE89403	Tuberculosis	CASE	CASE
GSM2370474	B	GSE89403	Tuberculosis	CASE	CASE
GSM2370475	B	GSE89403	Tuberculosis	CASE	CASE
GSM2370476	B	GSE89403	Tuberculosis	CASE	CASE
GSM2370477	B	GSE89403	Tuberculosis	CASE	CASE
GSM2370478	B	GSE89403	Tuberculosis	CASE	CASE
GSM2370479	B	GSE89403	Tuberculosis	CASE	CASE
GSM2370480	B	GSE89403	Tuberculosis	CASE	CASE
GSM2370481	B	GSE89403	control	CONTROL	CONTROL
GSM2370482	B	GSE89403	control	CONTROL	CONTROL
GSM2370483	B	GSE89403	Tuberculosis	CASE	CASE
GSM2370484	B	GSE89403	Tuberculosis	CASE	CASE
GSM2370485	B	GSE89403	Tuberculosis	CASE	CASE
GSM2370486	B	GSE89403	Tuberculosis	CASE	CASE
GSM2370487	B	GSE89403	Tuberculosis	CASE	CASE
GSM2370488	B	GSE89403	Tuberculosis	CASE	CASE
GSM2370489	B	GSE89403	Tuberculosis	CASE	CASE
GSM2370490	B	GSE89403	Tuberculosis	CASE	CASE
GSM2370491	B	GSE89403	Tuberculosis	CASE	CASE
GSM2370492	B	GSE89403	Tuberculosis	CASE	CASE
GSM2370493	B	GSE89403	control	CONTROL	CONTROL
GSM2370494	B	GSE89403	control	CONTROL	CONTROL
GSM2370495	B	GSE89403	Tuberculosis	CASE	CASE
GSM2370496	B	GSE89403	Tuberculosis	CASE	CASE
GSM2370497	B	GSE89403	Tuberculosis	CASE	CASE
GSM2370498	B	GSE89403	Tuberculosis	CASE	CASE
GSM2370499	B	GSE89403	Tuberculosis	CASE	CASE
GSM2370500	B	GSE89403	Tuberculosis	CASE	CASE
GSM2370501	B	GSE89403	Tuberculosis	CASE	CASE
GSM2370502	B	GSE89403	Tuberculosis	CASE	CASE
GSM2370503	B	GSE89403	Tuberculosis	CASE	CASE
GSM2370504	B	GSE89403	Tuberculosis	CASE	CASE
GSM2370505	B	GSE89403	Tuberculosis	CASE	CASE
GSM2370506	B	GSE89403	Tuberculosis	CASE	CASE
GSM2370507	B	GSE89403	control	CONTROL	CONTROL
GSM2370508	B	GSE89403	control	CONTROL	CONTROL
GSM2370509	B	GSE89403	control	CONTROL	CONTROL
GSM2370510	B	GSE89403	control	CONTROL	CONTROL
GSM2370511	B	GSE89403	Tuberculosis	CASE	CASE
GSM2370512	B	GSE89403	Tuberculosis	CASE	CASE
GSM2370513	B	GSE89403	Tuberculosis	CASE	CASE
GSM2370514	B	GSE89403	Tuberculosis	CASE	CASE
GSM2370515	B	GSE89403	Tuberculosis	CASE	CASE
GSM2370516	B	GSE89403	Tuberculosis	CASE	CASE
GSM2370317	B	GSE89403	Tuberculosis	CASE	CASE
GSM2370318	B	GSE89403	Tuberculosis	CASE	CASE
GSM2370319	B	GSE89403	Tuberculosis	CASE	CASE
GSM2370320	B	GSE89403	Tuberculosis	CASE	CASE
GSM2370321	B	GSE89403	Tuberculosis	CASE	CASE
GSM2370322	B	GSE89403	Tuberculosis	CASE	CASE
GSM2370323	B	GSE89403	Tuberculosis	CASE	CASE
GSM2370324	B	GSE89403	Tuberculosis	CASE	CASE
GSM2370325	B	GSE89403	Tuberculosis	CASE	CASE
GSM2370326	B	GSE89403	Tuberculosis	CASE	CASE
GSM2370327	B	GSE89403	Tuberculosis	CASE	CASE
GSM2370328	B	GSE89403	Tuberculosis	CASE	CASE
GSM2370329	B	GSE89403	Tuberculosis	CASE	CASE
GSM2370330	B	GSE89403	Tuberculosis	CASE	CASE
GSM2370331	B	GSE89403	Tuberculosis	CASE	CASE
GSM2370332	B	GSE89403	Tuberculosis	CASE	CASE
GSM2370333	B	GSE89403	Tuberculosis	CASE	CASE
GSM2370334	B	GSE89403	Tuberculosis	CASE	CASE
GSM2370335	B	GSE89403	Tuberculosis	CASE	CASE
GSM2370336	B	GSE89403	Tuberculosis	CASE	CASE
GSM2370337	B	GSE89403	Tuberculosis	CASE	CASE
GSM2370338	B	GSE89403	Tuberculosis	CASE	CASE
GSM2370339	B	GSE89403	Tuberculosis	CASE	CASE
GSM2370340	B	GSE89403	Tuberculosis	CASE	CASE
GSM2370341	B	GSE89403	Tuberculosis	CASE	CASE
GSM2370342	B	GSE89403	Tuberculosis	CASE	CASE
GSM2370343	B	GSE89403	Tuberculosis	CASE	CASE
GSM2370344	B	GSE89403	Tuberculosis	CASE	CASE
GSM2370345	B	GSE89403	Tuberculosis	CASE	CASE
GSM2370346	B	GSE89403	Tuberculosis	CASE	CASE
GSM2370347	B	GSE89403	Tuberculosis	CASE	CASE
GSM2370348	B	GSE89403	Tuberculosis	CASE	CASE
GSM2370349	B	GSE89403	Tuberculosis	CASE	CASE
GSM2370350	B	GSE89403	Tuberculosis	CASE	CASE
GSM2370351	B	GSE89403	Tuberculosis	CASE	CASE
GSM2370352	B	GSE89403	Tuberculosis	CASE	CASE
GSM2370353	B	GSE89403	Tuberculosis	CASE	CASE
GSM2370354	B	GSE89403	Tuberculosis	CASE	CASE
GSM2370355	B	GSE89403	Tuberculosis	CASE	CASE
GSM2370356	B	GSE89403	Tuberculosis	CASE	CASE
GSM2370357	B	GSE89403	Tuberculosis	CASE	CASE
GSM2370358	B	GSE89403	Tuberculosis	CASE	CASE
GSM2370359	B	GSE89403	Tuberculosis	CASE	CASE
GSM2370360	B	GSE89403	Tuberculosis	CASE	CASE
GSM2370361	B	GSE89403	Tuberculosis	CASE	CASE
GSM2370362	B	GSE89403	Tuberculosis	CASE	CASE
GSM2370363	B	GSE89403	Tuberculosis	CASE	CASE
GSM2370364	B	GSE89403	Tuberculosis	CASE	CASE
GSM2370365	B	GSE89403	Tuberculosis	CASE	CASE
GSM2370366	B	GSE89403	Tuberculosis	CASE	CASE
GSM2370367	B	GSE89403	Tuberculosis	CASE	CASE
GSM2370368	B	GSE89403	Tuberculosis	CASE	CASE
GSM2370369	B	GSE89403	Tuberculosis	CASE	CASE
GSM2370370	B	GSE89403	Tuberculosis	CASE	CASE
GSM2370371	B	GSE89403	control	CONTROL	CONTROL
GSM2370372	B	GSE89403	control	CONTROL	CONTROL
GSM2370373	B	GSE89403	Tuberculosis	CASE	CASE
GSM2370374	B	GSE89403	Tuberculosis	CASE	CASE
GSM2370375	B	GSE89403	Tuberculosis	CASE	CASE
GSM2370376	B	GSE89403	Tuberculosis	CASE	CASE
GSM2370377	B	GSE89403	Tuberculosis	CASE	CASE
GSM2370378	B	GSE89403	Tuberculosis	CASE	CASE
GSM2370379	B	GSE89403	Tuberculosis	CASE	CASE
GSM2370380	B	GSE89403	Tuberculosis	CASE	CASE
GSM2370381	B	GSE89403	Tuberculosis	CASE	CASE
GSM2370382	B	GSE89403	Tuberculosis	CASE	CASE
GSM2370383	B	GSE89403	Tuberculosis	CASE	CASE
GSM2370384	B	GSE89403	Tuberculosis	CASE	CASE
GSM2370385	B	GSE89403	Tuberculosis	CASE	CASE
GSM2370386	B	GSE89403	Tuberculosis	CASE	CASE
GSM2370387	B	GSE89403	Tuberculosis	CASE	CASE
GSM2370388	B	GSE89403	Tuberculosis	CASE	CASE
GSM2370389	B	GSE89403	Tuberculosis	CASE	CASE
GSM2370390	B	GSE89403	Tuberculosis	CASE	CASE
GSM2370391	B	GSE89403	Tuberculosis	CASE	CASE
GSM2370392	B	GSE89403	Tuberculosis	CASE	CASE
GSM2370393	B	GSE89403	Tuberculosis	CASE	CASE
GSM2370394	B	GSE89403	Tuberculosis	CASE	CASE
GSM2370395	B	GSE89403	Tuberculosis	CASE	CASE
GSM2370396	B	GSE89403	Tuberculosis	CASE	CASE
GSM2370397	B	GSE89403	Tuberculosis	CASE	CASE
GSM2370398	B	GSE89403	Tuberculosis	CASE	CASE
GSM2370399	B	GSE89403	Tuberculosis	CASE	CASE
GSM2370400	B	GSE89403	Tuberculosis	CASE	CASE
GSM2370401	B	GSE89403	Tuberculosis	CASE	CASE
GSM2370402	B	GSE89403	Tuberculosis	CASE	CASE
GSM2370403	B	GSE89403	Tuberculosis	CASE	CASE
GSM2370404	B	GSE89403	Tuberculosis	CASE	CASE
GSM2370405	B	GSE89403	Tuberculosis	CASE	CASE
GSM2370406	B	GSE89403	Tuberculosis	CASE	CASE
GSM2370407	B	GSE89403	Tuberculosis	CASE	CASE
GSM2370408	B	GSE89403	Tuberculosis	CASE	CASE
GSM2370409	B	GSE89403	Tuberculosis	CASE	CASE
GSM2370410	B	GSE89403	Tuberculosis	CASE	CASE
GSM2370411	B	GSE89403	Tuberculosis	CASE	CASE
GSM2370412	B	GSE89403	Tuberculosis	CASE	CASE
GSM2370413	B	GSE89403	Tuberculosis	CASE	CASE
GSM2370414	B	GSE89403	Tuberculosis	CASE	CASE
GSM2370415	B	GSE89403	control	CONTROL	CONTROL
GSM2370416	B	GSE89403	control	CONTROL	CONTROL
GSM2370241	B	GSE89403	Tuberculosis	CASE	CASE
GSM2370242	B	GSE89403	Tuberculosis	CASE	CASE
GSM2370243	B	GSE89403	Tuberculosis	CASE	CASE
GSM2370244	B	GSE89403	Tuberculosis	CASE	CASE
GSM2370245	B	GSE89403	Tuberculosis	CASE	CASE
GSM2370246	B	GSE89403	Tuberculosis	CASE	CASE
GSM2370247	B	GSE89403	Tuberculosis	CASE	CASE
GSM2370248	B	GSE89403	Tuberculosis	CASE	CASE
GSM2370273	B	GSE89403	Tuberculosis	CASE	CASE
GSM2370274	B	GSE89403	Tuberculosis	CASE	CASE
GSM2370275	B	GSE89403	Tuberculosis	CASE	CASE
GSM2370276	B	GSE89403	Tuberculosis	CASE	CASE
GSM2370277	B	GSE89403	Tuberculosis	CASE	CASE
GSM2370278	B	GSE89403	Tuberculosis	CASE	CASE
GSM2370279	B	GSE89403	control	CONTROL	CONTROL
GSM2370280	B	GSE89403	control	CONTROL	CONTROL
GSM2370281	B	GSE89403	control	CONTROL	CONTROL
GSM2370282	B	GSE89403	control	CONTROL	CONTROL
GSM2370283	B	GSE89403	control	CONTROL	CONTROL
GSM2370284	B	GSE89403	control	CONTROL	CONTROL
GSM2370285	B	GSE89403	Tuberculosis	CASE	CASE
GSM2370286	B	GSE89403	Tuberculosis	CASE	CASE
GSM2370287	B	GSE89403	Tuberculosis	CASE	CASE
GSM2370288	B	GSE89403	Tuberculosis	CASE	CASE
GSM2370289	B	GSE89403	Tuberculosis	CASE	CASE
GSM2370290	B	GSE89403	Tuberculosis	CASE	CASE
GSM2370291	B	GSE89403	Tuberculosis	CASE	CASE
GSM2370292	B	GSE89403	Tuberculosis	CASE	CASE
GSM2370293	B	GSE89403	Tuberculosis	CASE	CASE
GSM2370294	B	GSE89403	Tuberculosis	CASE	CASE
GSM2370295	B	GSE89403	Tuberculosis	CASE	CASE
GSM2370296	B	GSE89403	Tuberculosis	CASE	CASE
GSM2370297	B	GSE89403	Tuberculosis	CASE	CASE
GSM2370298	B	GSE89403	Tuberculosis	CASE	CASE
GSM2370299	B	GSE89403	Tuberculosis	CASE	CASE
GSM2370300	B	GSE89403	Tuberculosis	CASE	CASE
GSM2370301	B	GSE89403	Tuberculosis	CASE	CASE
GSM2370302	B	GSE89403	Tuberculosis	CASE	CASE
GSM2370303	B	GSE89403	Tuberculosis	CASE	CASE
GSM2370304	B	GSE89403	Tuberculosis	CASE	CASE
GSM2370305	B	GSE89403	Tuberculosis	CASE	CASE
GSM2370306	B	GSE89403	Tuberculosis	CASE	CASE
GSM2370307	B	GSE89403	Tuberculosis	CASE	CASE
GSM2370308	B	GSE89403	Tuberculosis	CASE	CASE
GSM2370309	B	GSE89403	Tuberculosis	CASE	CASE
GSM2370310	B	GSE89403	Tuberculosis	CASE	CASE
GSM2370311	B	GSE89403	Tuberculosis	CASE	CASE
GSM2370312	B	GSE89403	Tuberculosis	CASE	CASE
GSM2370313	B	GSE89403	Tuberculosis	CASE	CASE
GSM2370314	B	GSE89403	Tuberculosis	CASE	CASE
GSM2370315	B	GSE89403	Tuberculosis	CASE	CASE
GSM2370316	B	GSE89403	Tuberculosis	CASE	CASE
GSM2370117	B	GSE89403	control	CONTROL	CONTROL
GSM2370118	B	GSE89403	control	CONTROL	CONTROL
GSM2370119	B	GSE89403	control	CONTROL	CONTROL
GSM2370120	B	GSE89403	control	CONTROL	CONTROL
GSM2370121	B	GSE89403	control	CONTROL	CONTROL
GSM2370122	B	GSE89403	control	CONTROL	CONTROL
GSM2370123	B	GSE89403	control	CONTROL	CONTROL
GSM2370124	B	GSE89403	control	CONTROL	CONTROL
GSM2370125	B	GSE89403	control	CONTROL	CONTROL
GSM2370126	B	GSE89403	control	CONTROL	CONTROL
GSM2370127	B	GSE89403	control	CONTROL	CONTROL
GSM2370128	B	GSE89403	control	CONTROL	CONTROL
GSM2370129	B	GSE89403	control	CONTROL	CONTROL
GSM2370130	B	GSE89403	control	CONTROL	CONTROL
GSM2370131	B	GSE89403	control	CONTROL	CONTROL
GSM2370132	B	GSE89403	control	CONTROL	CONTROL
GSM2370133	B	GSE89403	control	CONTROL	CONTROL
GSM2370134	B	GSE89403	control	CONTROL	CONTROL
GSM2370135	B	GSE89403	control	CONTROL	CONTROL
GSM2370136	B	GSE89403	control	CONTROL	CONTROL
GSM2370137	B	GSE89403	control	CONTROL	CONTROL
GSM2370138	B	GSE89403	control	CONTROL	CONTROL
GSM2370139	B	GSE89403	control	CONTROL	CONTROL
GSM2370140	B	GSE89403	control	CONTROL	CONTROL
GSM2370141	B	GSE89403	control	CONTROL	CONTROL
GSM2370142	B	GSE89403	control	CONTROL	CONTROL
GSM2370143	B	GSE89403	control	CONTROL	CONTROL
GSM2370144	B	GSE89403	control	CONTROL	CONTROL
GSM2370145	B	GSE89403	control	CONTROL	CONTROL
GSM2370146	B	GSE89403	control	CONTROL	CONTROL
GSM2370147	B	GSE89403	control	CONTROL	CONTROL
GSM2370148	B	GSE89403	control	CONTROL	CONTROL
GSM2370149	B	GSE89403	control	CONTROL	CONTROL
GSM2370150	B	GSE89403	control	CONTROL	CONTROL
GSM2370151	B	GSE89403	control	CONTROL	CONTROL
GSM2370152	B	GSE89403	control	CONTROL	CONTROL
GSM2370153	B	GSE89403	control	CONTROL	CONTROL
GSM2370154	B	GSE89403	control	CONTROL	CONTROL
GSM2370155	B	GSE89403	control	CONTROL	CONTROL
GSM2370156	B	GSE89403	control	CONTROL	CONTROL
GSM2370157	B	GSE89403	control	CONTROL	CONTROL
GSM2370158	B	GSE89403	control	CONTROL	CONTROL
GSM2370159	B	GSE89403	control	CONTROL	CONTROL
GSM2370160	B	GSE89403	control	CONTROL	CONTROL
GSM2370161	B	GSE89403	control	CONTROL	CONTROL
GSM2370162	B	GSE89403	control	CONTROL	CONTROL
GSM2370163	B	GSE89403	control	CONTROL	CONTROL
GSM2370164	B	GSE89403	control	CONTROL	CONTROL
GSM2370165	B	GSE89403	control	CONTROL	CONTROL
GSM2370166	B	GSE89403	control	CONTROL	CONTROL
GSM2370167	B	GSE89403	control	CONTROL	CONTROL
GSM2370168	B	GSE89403	control	CONTROL	CONTROL
GSM2370169	B	GSE89403	control	CONTROL	CONTROL
GSM2370170	B	GSE89403	control	CONTROL	CONTROL
GSM2370171	B	GSE89403	control	CONTROL	CONTROL
GSM2370172	B	GSE89403	control	CONTROL	CONTROL
GSM2370173	B	GSE89403	control	CONTROL	CONTROL
GSM2370174	B	GSE89403	control	CONTROL	CONTROL
GSM2370175	B	GSE89403	control	CONTROL	CONTROL
GSM2370176	B	GSE89403	control	CONTROL	CONTROL
GSM2370177	B	GSE89403	control	CONTROL	CONTROL
GSM2370178	B	GSE89403	control	CONTROL	CONTROL
GSM2370179	B	GSE89403	control	CONTROL	CONTROL
GSM2370180	B	GSE89403	control	CONTROL	CONTROL
GSM2370191	B	GSE89403	control	CONTROL	CONTROL
GSM2370192	B	GSE89403	control	CONTROL	CONTROL
GSM2370193	B	GSE89403	control	CONTROL	CONTROL
GSM2370194	B	GSE89403	control	CONTROL	CONTROL
GSM2370195	B	GSE89403	Tuberculosis	CASE	CASE
GSM2370196	B	GSE89403	Tuberculosis	CASE	CASE
GSM2370197	B	GSE89403	Tuberculosis	CASE	CASE
GSM2370198	B	GSE89403	Tuberculosis	CASE	CASE
GSM2370199	B	GSE89403	Tuberculosis	CASE	CASE
GSM2370200	B	GSE89403	Tuberculosis	CASE	CASE
GSM2370201	B	GSE89403	Tuberculosis	CASE	CASE
GSM2370202	B	GSE89403	Tuberculosis	CASE	CASE
GSM2370203	B	GSE89403	Tuberculosis	CASE	CASE
GSM2370204	B	GSE89403	Tuberculosis	CASE	CASE
GSM2370205	B	GSE89403	control	CONTROL	CONTROL
GSM2370206	B	GSE89403	control	CONTROL	CONTROL
GSM2370207	B	GSE89403	control	CONTROL	CONTROL
GSM2370208	B	GSE89403	control	CONTROL	CONTROL
GSM2370025	B	GSE89403	control	CONTROL	CONTROL
GSM2370026	B	GSE89403	control	CONTROL	CONTROL
GSM2370027	B	GSE89403	control	CONTROL	CONTROL
GSM2370028	B	GSE89403	control	CONTROL	CONTROL
GSM2370029	B	GSE89403	Tuberculosis	CASE	CASE
GSM2370030	B	GSE89403	Tuberculosis	CASE	CASE
GSM2370031	B	GSE89403	Tuberculosis	CASE	CASE
GSM2370032	B	GSE89403	Tuberculosis	CASE	CASE
GSM2370033	B	GSE89403	Tuberculosis	CASE	CASE
GSM2370034	B	GSE89403	Tuberculosis	CASE	CASE
GSM2370035	B	GSE89403	Tuberculosis	CASE	CASE
GSM2370036	B	GSE89403	Tuberculosis	CASE	CASE
GSM2370037	B	GSE89403	Tuberculosis	CASE	CASE
GSM2370038	B	GSE89403	Tuberculosis	CASE	CASE
GSM2370039	B	GSE89403	Tuberculosis	CASE	CASE
GSM2370040	B	GSE89403	Tuberculosis	CASE	CASE
GSM2370041	B	GSE89403	Tuberculosis	CASE	CASE
GSM2370042	B	GSE89403	Tuberculosis	CASE	CASE
GSM2370043	B	GSE89403	Tuberculosis	CASE	CASE
GSM2370044	B	GSE89403	Tuberculosis	CASE	CASE
GSM2370045	B	GSE89403	Tuberculosis	CASE	CASE
GSM2370046	B	GSE89403	Tuberculosis	CASE	CASE
GSM2370047	B	GSE89403	Tuberculosis	CASE	CASE
GSM2370048	B	GSE89403	Tuberculosis	CASE	CASE
GSM2370049	B	GSE89403	control	CONTROL	CONTROL
GSM2370050	B	GSE89403	control	CONTROL	CONTROL
GSM2370051	B	GSE89403	control	CONTROL	CONTROL
GSM2370052	B	GSE89403	control	CONTROL	CONTROL
GSM2370053	B	GSE89403	Tuberculosis	CASE	CASE
GSM2370054	B	GSE89403	Tuberculosis	CASE	CASE
GSM2370055	B	GSE89403	Tuberculosis	CASE	CASE
GSM2370056	B	GSE89403	Tuberculosis	CASE	CASE
GSM2370057	B	GSE89403	control	CONTROL	CONTROL
GSM2370058	B	GSE89403	control	CONTROL	CONTROL
GSM2370059	B	GSE89403	control	CONTROL	CONTROL
GSM2370060	B	GSE89403	control	CONTROL	CONTROL
GSM2370061	B	GSE89403	Tuberculosis	CASE	CASE
GSM2370062	B	GSE89403	Tuberculosis	CASE	CASE
GSM2370063	B	GSE89403	Tuberculosis	CASE	CASE
GSM2370064	B	GSE89403	Tuberculosis	CASE	CASE
GSM2370065	B	GSE89403	control	CONTROL	CONTROL
GSM2370066	B	GSE89403	control	CONTROL	CONTROL
GSM2370067	B	GSE89403	control	CONTROL	CONTROL
GSM2370068	B	GSE89403	control	CONTROL	CONTROL
GSM2370069	B	GSE89403	control	CONTROL	CONTROL
GSM2370070	B	GSE89403	control	CONTROL	CONTROL
GSM2370071	B	GSE89403	control	CONTROL	CONTROL
GSM2370072	B	GSE89403	control	CONTROL	CONTROL
GSM2370073	B	GSE89403	control	CONTROL	CONTROL
GSM2370074	B	GSE89403	control	CONTROL	CONTROL
GSM2370075	B	GSE89403	control	CONTROL	CONTROL
GSM2370076	B	GSE89403	control	CONTROL	CONTROL
GSM2370077	B	GSE89403	control	CONTROL	CONTROL
GSM2370078	B	GSE89403	control	CONTROL	CONTROL
GSM2370079	B	GSE89403	control	CONTROL	CONTROL
GSM2370080	B	GSE89403	control	CONTROL	CONTROL
GSM2370081	B	GSE89403	Tuberculosis	CASE	CASE
GSM2370082	B	GSE89403	Tuberculosis	CASE	CASE
GSM2370083	B	GSE89403	Tuberculosis	CASE	CASE
GSM2370084	B	GSE89403	Tuberculosis	CASE	CASE
GSM2370085	B	GSE89403	Tuberculosis	CASE	CASE
GSM2370086	B	GSE89403	Tuberculosis	CASE	CASE
GSM2370087	B	GSE89403	Tuberculosis	CASE	CASE
GSM2370088	B	GSE89403	Tuberculosis	CASE	CASE
GSM2370089	B	GSE89403	control	CONTROL	CONTROL
GSM2370090	B	GSE89403	control	CONTROL	CONTROL
GSM2370091	B	GSE89403	control	CONTROL	CONTROL
GSM2370092	B	GSE89403	control	CONTROL	CONTROL
GSM2370093	B	GSE89403	control	CONTROL	CONTROL
GSM2370094	B	GSE89403	control	CONTROL	CONTROL
GSM2370095	B	GSE89403	control	CONTROL	CONTROL
GSM2370096	B	GSE89403	control	CONTROL	CONTROL
GSM2370097	B	GSE89403	Tuberculosis	CASE	CASE
GSM2370098	B	GSE89403	Tuberculosis	CASE	CASE
GSM2370099	B	GSE89403	Tuberculosis	CASE	CASE
GSM2370100	B	GSE89403	Tuberculosis	CASE	CASE
GSM2370101	B	GSE89403	Tuberculosis	CASE	CASE
GSM2370102	B	GSE89403	Tuberculosis	CASE	CASE
GSM2370103	B	GSE89403	Tuberculosis	CASE	CASE
GSM2370104	B	GSE89403	Tuberculosis	CASE	CASE
GSM2370105	B	GSE89403	Tuberculosis	CASE	CASE
GSM2370106	B	GSE89403	Tuberculosis	CASE	CASE
GSM2370107	B	GSE89403	Tuberculosis	CASE	CASE
GSM2370108	B	GSE89403	Tuberculosis	CASE	CASE
GSM2370109	B	GSE89403	Tuberculosis	CASE	CASE
GSM2370110	B	GSE89403	Tuberculosis	CASE	CASE
GSM2370111	B	GSE89403	Tuberculosis	CASE	CASE
GSM2370112	B	GSE89403	Tuberculosis	CASE	CASE
GSM2370113	B	GSE89403	Tuberculosis	CASE	CASE
GSM2370114	B	GSE89403	Tuberculosis	CASE	CASE
GSM2370115	B	GSE89403	Tuberculosis	CASE	CASE
GSM2370116	B	GSE89403	Tuberculosis	CASE	CASE
GSM2369917	B	GSE89403	Tuberculosis	CASE	CASE
GSM2369918	B	GSE89403	Tuberculosis	CASE	CASE
GSM2369919	B	GSE89403	Tuberculosis	CASE	CASE
GSM2369920	B	GSE89403	Tuberculosis	CASE	CASE
GSM2369921	B	GSE89403	Tuberculosis	CASE	CASE
GSM2369922	B	GSE89403	Tuberculosis	CASE	CASE
GSM2369923	B	GSE89403	control	CONTROL	CONTROL
GSM2369924	B	GSE89403	control	CONTROL	CONTROL
GSM2369925	B	GSE89403	Tuberculosis	CASE	CASE
GSM2369926	B	GSE89403	Tuberculosis	CASE	CASE
GSM2369927	B	GSE89403	Tuberculosis	CASE	CASE
GSM2369928	B	GSE89403	Tuberculosis	CASE	CASE
GSM2369929	B	GSE89403	control	CONTROL	CONTROL
GSM2369930	B	GSE89403	control	CONTROL	CONTROL
GSM2369931	B	GSE89403	control	CONTROL	CONTROL
GSM2369932	B	GSE89403	control	CONTROL	CONTROL
GSM2369933	B	GSE89403	Tuberculosis	CASE	CASE
GSM2369934	B	GSE89403	Tuberculosis	CASE	CASE
GSM2369935	B	GSE89403	Tuberculosis	CASE	CASE
GSM2369936	B	GSE89403	Tuberculosis	CASE	CASE
GSM2369937	B	GSE89403	control	CONTROL	CONTROL
GSM2369938	B	GSE89403	control	CONTROL	CONTROL
GSM2369939	B	GSE89403	Tuberculosis	CASE	CASE
GSM2369940	B	GSE89403	Tuberculosis	CASE	CASE
GSM2369941	B	GSE89403	Tuberculosis	CASE	CASE
GSM2369942	B	GSE89403	Tuberculosis	CASE	CASE
GSM2369943	B	GSE89403	Tuberculosis	CASE	CASE
GSM2369944	B	GSE89403	Tuberculosis	CASE	CASE
GSM2369945	B	GSE89403	Tuberculosis	CASE	CASE
GSM2369946	B	GSE89403	Tuberculosis	CASE	CASE
GSM2369947	B	GSE89403	Tuberculosis	CASE	CASE
GSM2369948	B	GSE89403	Tuberculosis	CASE	CASE
GSM2369949	B	GSE89403	Tuberculosis	CASE	CASE
GSM2369950	B	GSE89403	Tuberculosis	CASE	CASE
GSM2369951	B	GSE89403	Tuberculosis	CASE	CASE
GSM2369952	B	GSE89403	Tuberculosis	CASE	CASE
GSM2369953	B	GSE89403	Tuberculosis	CASE	CASE
GSM2369954	B	GSE89403	Tuberculosis	CASE	CASE
GSM2369955	B	GSE89403	Tuberculosis	CASE	CASE
GSM2369956	B	GSE89403	Tuberculosis	CASE	CASE
GSM2369957	B	GSE89403	Tuberculosis	CASE	CASE
GSM2369958	B	GSE89403	Tuberculosis	CASE	CASE
GSM2369959	B	GSE89403	Tuberculosis	CASE	CASE
GSM2369960	B	GSE89403	Tuberculosis	CASE	CASE
GSM2369961	B	GSE89403	control	CONTROL	CONTROL
GSM2369962	B	GSE89403	control	CONTROL	CONTROL
GSM2369963	B	GSE89403	Tuberculosis	CASE	CASE
GSM2369964	B	GSE89403	Tuberculosis	CASE	CASE
GSM2369965	B	GSE89403	Tuberculosis	CASE	CASE
GSM2369966	B	GSE89403	Tuberculosis	CASE	CASE
GSM2369967	B	GSE89403	Tuberculosis	CASE	CASE
GSM2369968	B	GSE89403	Tuberculosis	CASE	CASE
GSM2369969	B	GSE89403	Tuberculosis	CASE	CASE
GSM2369970	B	GSE89403	Tuberculosis	CASE	CASE
GSM2369971	B	GSE89403	control	CONTROL	CONTROL
GSM2369972	B	GSE89403	control	CONTROL	CONTROL
GSM2369973	B	GSE89403	control	CONTROL	CONTROL
GSM2369974	B	GSE89403	control	CONTROL	CONTROL
GSM2369975	B	GSE89403	Tuberculosis	CASE	CASE
GSM2369976	B	GSE89403	Tuberculosis	CASE	CASE
GSM2369977	B	GSE89403	Tuberculosis	CASE	CASE
GSM2369978	B	GSE89403	Tuberculosis	CASE	CASE
GSM2369979	B	GSE89403	Tuberculosis	CASE	CASE
GSM2369980	B	GSE89403	Tuberculosis	CASE	CASE
GSM2369981	B	GSE89403	control	CONTROL	CONTROL
GSM2369982	B	GSE89403	control	CONTROL	CONTROL
GSM2369983	B	GSE89403	Tuberculosis	CASE	CASE
GSM2369984	B	GSE89403	Tuberculosis	CASE	CASE
GSM2369985	B	GSE89403	Tuberculosis	CASE	CASE
GSM2369986	B	GSE89403	Tuberculosis	CASE	CASE
GSM2369987	B	GSE89403	Tuberculosis	CASE	CASE
GSM2369988	B	GSE89403	Tuberculosis	CASE	CASE
GSM2369989	B	GSE89403	Tuberculosis	CASE	CASE
GSM2369990	B	GSE89403	Tuberculosis	CASE	CASE
GSM2369991	B	GSE89403	Tuberculosis	CASE	CASE
GSM2369992	B	GSE89403	Tuberculosis	CASE	CASE
GSM2369993	B	GSE89403	control	CONTROL	CONTROL
GSM2369994	B	GSE89403	control	CONTROL	CONTROL
GSM2369995	B	GSE89403	control	CONTROL	CONTROL
GSM2369996	B	GSE89403	control	CONTROL	CONTROL
GSM2369997	B	GSE89403	Tuberculosis	CASE	CASE
GSM2369998	B	GSE89403	Tuberculosis	CASE	CASE
GSM2369999	B	GSE89403	Tuberculosis	CASE	CASE
GSM2370000	B	GSE89403	Tuberculosis	CASE	CASE
GSM2370001	B	GSE89403	control	CONTROL	CONTROL
GSM2370002	B	GSE89403	control	CONTROL	CONTROL
GSM2370003	B	GSE89403	control	CONTROL	CONTROL
GSM2370004	B	GSE89403	control	CONTROL	CONTROL
GSM2370005	B	GSE89403	Tuberculosis	CASE	CASE
GSM2370006	B	GSE89403	Tuberculosis	CASE	CASE
GSM2370007	B	GSE89403	Tuberculosis	CASE	CASE
GSM2370008	B	GSE89403	Tuberculosis	CASE	CASE
GSM2370009	B	GSE89403	Tuberculosis	CASE	CASE
GSM2370010	B	GSE89403	Tuberculosis	CASE	CASE
GSM2370011	B	GSE89403	control	CONTROL	CONTROL
GSM2370012	B	GSE89403	control	CONTROL	CONTROL
GSM2370013	B	GSE89403	Tuberculosis	CASE	CASE
GSM2370014	B	GSE89403	Tuberculosis	CASE	CASE
GSM2370015	B	GSE89403	Tuberculosis	CASE	CASE
GSM2370016	B	GSE89403	Tuberculosis	CASE	CASE
GSM2369817	B	GSE89403	control	CONTROL	CONTROL
GSM2369818	B	GSE89403	control	CONTROL	CONTROL
GSM2369819	B	GSE89403	control	CONTROL	CONTROL
GSM2369820	B	GSE89403	control	CONTROL	CONTROL
GSM2369821	B	GSE89403	Tuberculosis	CASE	CASE
GSM2369822	B	GSE89403	Tuberculosis	CASE	CASE
GSM2369823	B	GSE89403	Tuberculosis	CASE	CASE
GSM2369824	B	GSE89403	Tuberculosis	CASE	CASE
GSM2369825	B	GSE89403	control	CONTROL	CONTROL
GSM2369826	B	GSE89403	control	CONTROL	CONTROL
GSM2369827	B	GSE89403	control	CONTROL	CONTROL
GSM2369828	B	GSE89403	control	CONTROL	CONTROL
GSM2369829	B	GSE89403	Tuberculosis	CASE	CASE
GSM2369830	B	GSE89403	Tuberculosis	CASE	CASE
GSM2369831	B	GSE89403	Tuberculosis	CASE	CASE
GSM2369832	B	GSE89403	Tuberculosis	CASE	CASE
GSM2369833	B	GSE89403	Tuberculosis	CASE	CASE
GSM2369834	B	GSE89403	Tuberculosis	CASE	CASE
GSM2369835	B	GSE89403	Tuberculosis	CASE	CASE
GSM2369836	B	GSE89403	Tuberculosis	CASE	CASE
GSM2369837	B	GSE89403	Tuberculosis	CASE	CASE
GSM2369838	B	GSE89403	Tuberculosis	CASE	CASE
GSM2369839	B	GSE89403	Tuberculosis	CASE	CASE
GSM2369840	B	GSE89403	Tuberculosis	CASE	CASE
GSM2369841	B	GSE89403	control	CONTROL	CONTROL
GSM2369842	B	GSE89403	control	CONTROL	CONTROL
GSM2369843	B	GSE89403	Tuberculosis	CASE	CASE
GSM2369844	B	GSE89403	Tuberculosis	CASE	CASE
GSM2369845	B	GSE89403	Tuberculosis	CASE	CASE
GSM2369846	B	GSE89403	Tuberculosis	CASE	CASE
GSM2369847	B	GSE89403	control	CONTROL	CONTROL
GSM2369848	B	GSE89403	control	CONTROL	CONTROL
GSM2369849	B	GSE89403	control	CONTROL	CONTROL
GSM2369850	B	GSE89403	control	CONTROL	CONTROL
GSM2369851	B	GSE89403	Tuberculosis	CASE	CASE
GSM2369852	B	GSE89403	Tuberculosis	CASE	CASE
GSM2369853	B	GSE89403	Tuberculosis	CASE	CASE
GSM2369854	B	GSE89403	Tuberculosis	CASE	CASE
GSM2369855	B	GSE89403	control	CONTROL	CONTROL
GSM2369856	B	GSE89403	control	CONTROL	CONTROL
GSM2369857	B	GSE89403	control	CONTROL	CONTROL
GSM2369858	B	GSE89403	control	CONTROL	CONTROL
GSM2369859	B	GSE89403	Tuberculosis	CASE	CASE
GSM2369860	B	GSE89403	Tuberculosis	CASE	CASE
GSM2369861	B	GSE89403	Tuberculosis	CASE	CASE
GSM2369862	B	GSE89403	Tuberculosis	CASE	CASE
GSM2369863	B	GSE89403	Tuberculosis	CASE	CASE
GSM2369864	B	GSE89403	Tuberculosis	CASE	CASE
GSM2369865	B	GSE89403	Tuberculosis	CASE	CASE
GSM2369866	B	GSE89403	Tuberculosis	CASE	CASE
GSM2369867	B	GSE89403	Tuberculosis	CASE	CASE
GSM2369868	B	GSE89403	Tuberculosis	CASE	CASE
GSM2369869	B	GSE89403	Tuberculosis	CASE	CASE
GSM2369870	B	GSE89403	Tuberculosis	CASE	CASE
GSM2369871	B	GSE89403	Tuberculosis	CASE	CASE
GSM2369872	B	GSE89403	Tuberculosis	CASE	CASE
GSM2369873	B	GSE89403	Tuberculosis	CASE	CASE
GSM2369874	B	GSE89403	Tuberculosis	CASE	CASE
GSM2369875	B	GSE89403	Tuberculosis	CASE	CASE
GSM2369876	B	GSE89403	Tuberculosis	CASE	CASE
GSM2369877	B	GSE89403	Tuberculosis	CASE	CASE
GSM2369878	B	GSE89403	Tuberculosis	CASE	CASE
GSM2369879	B	GSE89403	Tuberculosis	CASE	CASE
GSM2369880	B	GSE89403	Tuberculosis	CASE	CASE
GSM2369881	B	GSE89403	Tuberculosis	CASE	CASE
GSM2369882	B	GSE89403	Tuberculosis	CASE	CASE
GSM2369883	B	GSE89403	Tuberculosis	CASE	CASE
GSM2369884	B	GSE89403	Tuberculosis	CASE	CASE
GSM2369885	B	GSE89403	Tuberculosis	CASE	CASE
GSM2369886	B	GSE89403	Tuberculosis	CASE	CASE
GSM2369887	B	GSE89403	Tuberculosis	CASE	CASE
GSM2369888	B	GSE89403	Tuberculosis	CASE	CASE
GSM2369889	B	GSE89403	Tuberculosis	CASE	CASE
GSM2369890	B	GSE89403	Tuberculosis	CASE	CASE
GSM2369891	B	GSE89403	Tuberculosis	CASE	CASE
GSM2369892	B	GSE89403	Tuberculosis	CASE	CASE
GSM2369893	B	GSE89403	Tuberculosis	CASE	CASE
GSM2369894	B	GSE89403	Tuberculosis	CASE	CASE
GSM2369895	B	GSE89403	Tuberculosis	CASE	CASE
GSM2369896	B	GSE89403	Tuberculosis	CASE	CASE
GSM2369897	B	GSE89403	control	CONTROL	CONTROL
GSM2369898	B	GSE89403	control	CONTROL	CONTROL
GSM2369899	B	GSE89403	control	CONTROL	CONTROL
GSM2369900	B	GSE89403	control	CONTROL	CONTROL
GSM2369901	B	GSE89403	Tuberculosis	CASE	CASE
GSM2369902	B	GSE89403	Tuberculosis	CASE	CASE
GSM2369903	B	GSE89403	Tuberculosis	CASE	CASE
GSM2369904	B	GSE89403	Tuberculosis	CASE	CASE
GSM2369905	B	GSE89403	Tuberculosis	CASE	CASE
GSM2369906	B	GSE89403	Tuberculosis	CASE	CASE
GSM2369907	B	GSE89403	Tuberculosis	CASE	CASE
GSM2369908	B	GSE89403	Tuberculosis	CASE	CASE
GSM2369909	B	GSE89403	Tuberculosis	CASE	CASE
GSM2369910	B	GSE89403	Tuberculosis	CASE	CASE
GSM2369911	B	GSE89403	Tuberculosis	CASE	CASE
GSM2369912	B	GSE89403	Tuberculosis	CASE	CASE
GSM2369913	B	GSE89403	control	CONTROL	CONTROL
GSM2369914	B	GSE89403	control	CONTROL	CONTROL
GSM2369915	B	GSE89403	control	CONTROL	CONTROL
GSM2369916	B	GSE89403	control	CONTROL	CONTROL
GSM2369717	B	GSE89403	control	CONTROL	CONTROL
GSM2369718	B	GSE89403	control	CONTROL	CONTROL
GSM2369719	B	GSE89403	Tuberculosis	CASE	CASE
GSM2369720	B	GSE89403	Tuberculosis	CASE	CASE
GSM2369721	B	GSE89403	Tuberculosis	CASE	CASE
GSM2369722	B	GSE89403	Tuberculosis	CASE	CASE
GSM2369723	B	GSE89403	Tuberculosis	CASE	CASE
GSM2369724	B	GSE89403	Tuberculosis	CASE	CASE
GSM2369725	B	GSE89403	control	CONTROL	CONTROL
GSM2369726	B	GSE89403	control	CONTROL	CONTROL
GSM2369727	B	GSE89403	Tuberculosis	CASE	CASE
GSM2369728	B	GSE89403	Tuberculosis	CASE	CASE
GSM2369729	B	GSE89403	Tuberculosis	CASE	CASE
GSM2369730	B	GSE89403	Tuberculosis	CASE	CASE
GSM2369731	B	GSE89403	control	CONTROL	CONTROL
GSM2369732	B	GSE89403	control	CONTROL	CONTROL
GSM2369733	B	GSE89403	control	CONTROL	CONTROL
GSM2369734	B	GSE89403	control	CONTROL	CONTROL
GSM2369735	B	GSE89403	Tuberculosis	CASE	CASE
GSM2369736	B	GSE89403	Tuberculosis	CASE	CASE
GSM2369737	B	GSE89403	Tuberculosis	CASE	CASE
GSM2369738	B	GSE89403	Tuberculosis	CASE	CASE
GSM2369739	B	GSE89403	Tuberculosis	CASE	CASE
GSM2369740	B	GSE89403	Tuberculosis	CASE	CASE
GSM2369741	B	GSE89403	Tuberculosis	CASE	CASE
GSM2369742	B	GSE89403	Tuberculosis	CASE	CASE
GSM2369743	B	GSE89403	Tuberculosis	CASE	CASE
GSM2369744	B	GSE89403	Tuberculosis	CASE	CASE
GSM2369745	B	GSE89403	Tuberculosis	CASE	CASE
GSM2369746	B	GSE89403	Tuberculosis	CASE	CASE
GSM2369747	B	GSE89403	Tuberculosis	CASE	CASE
GSM2369748	B	GSE89403	Tuberculosis	CASE	CASE
GSM2369749	B	GSE89403	control	CONTROL	CONTROL
GSM2369750	B	GSE89403	control	CONTROL	CONTROL
GSM2369751	B	GSE89403	Tuberculosis	CASE	CASE
GSM2369752	B	GSE89403	Tuberculosis	CASE	CASE
GSM2369753	B	GSE89403	Tuberculosis	CASE	CASE
GSM2369754	B	GSE89403	Tuberculosis	CASE	CASE
GSM2369755	B	GSE89403	Tuberculosis	CASE	CASE
GSM2369756	B	GSE89403	Tuberculosis	CASE	CASE
GSM2369757	B	GSE89403	Tuberculosis	CASE	CASE
GSM2369758	B	GSE89403	Tuberculosis	CASE	CASE
GSM2369759	B	GSE89403	Tuberculosis	CASE	CASE
GSM2369760	B	GSE89403	Tuberculosis	CASE	CASE
GSM2369761	B	GSE89403	Tuberculosis	CASE	CASE
GSM2369762	B	GSE89403	Tuberculosis	CASE	CASE
GSM2369763	B	GSE89403	Tuberculosis	CASE	CASE
GSM2369764	B	GSE89403	Tuberculosis	CASE	CASE
GSM2369765	B	GSE89403	control	CONTROL	CONTROL
GSM2369766	B	GSE89403	control	CONTROL	CONTROL
GSM2369767	B	GSE89403	Tuberculosis	CASE	CASE
GSM2369768	B	GSE89403	Tuberculosis	CASE	CASE
GSM2369769	B	GSE89403	Tuberculosis	CASE	CASE
GSM2369770	B	GSE89403	Tuberculosis	CASE	CASE
GSM2369771	B	GSE89403	Tuberculosis	CASE	CASE
GSM2369772	B	GSE89403	Tuberculosis	CASE	CASE
GSM2369773	B	GSE89403	control	CONTROL	CONTROL
GSM2369774	B	GSE89403	control	CONTROL	CONTROL
GSM2369775	B	GSE89403	control	CONTROL	CONTROL
GSM2369776	B	GSE89403	control	CONTROL	CONTROL
GSM2369777	B	GSE89403	Tuberculosis	CASE	CASE
GSM2369778	B	GSE89403	Tuberculosis	CASE	CASE
GSM2369779	B	GSE89403	Tuberculosis	CASE	CASE
GSM2369780	B	GSE89403	Tuberculosis	CASE	CASE
GSM2369781	B	GSE89403	Tuberculosis	CASE	CASE
GSM2369782	B	GSE89403	Tuberculosis	CASE	CASE
GSM2369783	B	GSE89403	Tuberculosis	CASE	CASE
GSM2369784	B	GSE89403	Tuberculosis	CASE	CASE
GSM2369785	B	GSE89403	Tuberculosis	CASE	CASE
GSM2369786	B	GSE89403	Tuberculosis	CASE	CASE
GSM2369787	B	GSE89403	control	CONTROL	CONTROL
GSM2369788	B	GSE89403	control	CONTROL	CONTROL
GSM2369789	B	GSE89403	control	CONTROL	CONTROL
GSM2369790	B	GSE89403	control	CONTROL	CONTROL
GSM2369791	B	GSE89403	Tuberculosis	CASE	CASE
GSM2369792	B	GSE89403	Tuberculosis	CASE	CASE
GSM2369793	B	GSE89403	Tuberculosis	CASE	CASE
GSM2369794	B	GSE89403	Tuberculosis	CASE	CASE
GSM2369795	B	GSE89403	Tuberculosis	CASE	CASE
GSM2369796	B	GSE89403	Tuberculosis	CASE	CASE
GSM2369797	B	GSE89403	Tuberculosis	CASE	CASE
GSM2369798	B	GSE89403	Tuberculosis	CASE	CASE
GSM2369799	B	GSE89403	Tuberculosis	CASE	CASE
GSM2369800	B	GSE89403	Tuberculosis	CASE	CASE
GSM2369801	B	GSE89403	control	CONTROL	CONTROL
GSM2369802	B	GSE89403	control	CONTROL	CONTROL
GSM2369803	B	GSE89403	control	CONTROL	CONTROL
GSM2369804	B	GSE89403	control	CONTROL	CONTROL
GSM2369805	B	GSE89403	Tuberculosis	CASE	CASE
GSM2369806	B	GSE89403	Tuberculosis	CASE	CASE
GSM2369807	B	GSE89403	Tuberculosis	CASE	CASE
GSM2369808	B	GSE89403	Tuberculosis	CASE	CASE
GSM2369809	B	GSE89403	Tuberculosis	CASE	CASE
GSM2369810	B	GSE89403	Tuberculosis	CASE	CASE
GSM2369811	B	GSE89403	Tuberculosis	CASE	CASE
GSM2369812	B	GSE89403	Tuberculosis	CASE	CASE
GSM2369813	B	GSE89403	Tuberculosis	CASE	CASE
GSM2369814	B	GSE89403	Tuberculosis	CASE	CASE
GSM2369815	B	GSE89403	Tuberculosis	CASE	CASE
GSM2369816	B	GSE89403	Tuberculosis	CASE	CASE
GSM2369703	B	GSE89403	Tuberculosis	CASE	CASE
GSM2369704	B	GSE89403	Tuberculosis	CASE	CASE
GSM2369705	B	GSE89403	Tuberculosis	CASE	CASE
GSM2369706	B	GSE89403	Tuberculosis	CASE	CASE
GSM2369707	B	GSE89403	Tuberculosis	CASE	CASE
GSM2369708	B	GSE89403	Tuberculosis	CASE	CASE
GSM2369709	B	GSE89403	control	CONTROL	CONTROL
GSM2369710	B	GSE89403	control	CONTROL	CONTROL
GSM2369711	B	GSE89403	Tuberculosis	CASE	CASE
GSM2369712	B	GSE89403	Tuberculosis	CASE	CASE
GSM2369713	B	GSE89403	Tuberculosis	CASE	CASE
GSM2369714	B	GSE89403	Tuberculosis	CASE	CASE
GSM2369715	B	GSE89403	control	CONTROL	CONTROL
GSM2369716	B	GSE89403	control	CONTROL	CONTROL
GSM2093160	B	GSE79362	Tuberculosis	CASE	CASE
GSM2093161	B	GSE79362	Tuberculosis	CASE	CASE
GSM2093165	B	GSE79362	Tuberculosis	CASE	CASE
GSM2093166	B	GSE79362	Tuberculosis	CASE	CASE
GSM2093173	B	GSE79362	Tuberculosis	CASE	CASE
GSM2093174	B	GSE79362	Tuberculosis	CASE	CASE
GSM2093175	B	GSE79362	Tuberculosis	CASE	CASE
GSM2093196	B	GSE79362	Tuberculosis	CASE	CASE
GSM2093197	B	GSE79362	Tuberculosis	CASE	CASE
GSM2093214	B	GSE79362	Tuberculosis	CASE	CASE
GSM2093215	B	GSE79362	Tuberculosis	CASE	CASE
GSM2093216	B	GSE79362	Tuberculosis	CASE	CASE
GSM2093217	B	GSE79362	Tuberculosis	CASE	CASE
GSM2093218	B	GSE79362	Tuberculosis	CASE	CASE
GSM2093233	B	GSE79362	Tuberculosis	CASE	CASE
GSM2093248	B	GSE79362	Tuberculosis	CASE	CASE
GSM2093072	B	GSE79362	Tuberculosis	CASE	CASE
GSM2093073	B	GSE79362	Tuberculosis	CASE	CASE
GSM2093074	B	GSE79362	Tuberculosis	CASE	CASE
GSM2093075	B	GSE79362	Tuberculosis	CASE	CASE
GSM2093076	B	GSE79362	Tuberculosis	CASE	CASE
GSM2093077	B	GSE79362	Tuberculosis	CASE	CASE
GSM2093084	B	GSE79362	Tuberculosis	CASE	CASE
GSM2093085	B	GSE79362	Tuberculosis	CASE	CASE
GSM2093086	B	GSE79362	Tuberculosis	CASE	CASE
GSM2093087	B	GSE79362	Tuberculosis	CASE	CASE
GSM2093089	B	GSE79362	Tuberculosis	CASE	CASE
GSM2093090	B	GSE79362	Tuberculosis	CASE	CASE
GSM2093091	B	GSE79362	Tuberculosis	CASE	CASE
GSM2093092	B	GSE79362	Tuberculosis	CASE	CASE
GSM2093097	B	GSE79362	Tuberculosis	CASE	CASE
GSM2093098	B	GSE79362	Tuberculosis	CASE	CASE
GSM2093099	B	GSE79362	Tuberculosis	CASE	CASE
GSM2093100	B	GSE79362	Tuberculosis	CASE	CASE
GSM2093101	B	GSE79362	Tuberculosis	CASE	CASE
GSM2093102	B	GSE79362	Tuberculosis	CASE	CASE
GSM2093103	B	GSE79362	Tuberculosis	CASE	CASE
GSM2093104	B	GSE79362	Tuberculosis	CASE	CASE
GSM2093105	B	GSE79362	Tuberculosis	CASE	CASE
GSM2093106	B	GSE79362	Tuberculosis	CASE	CASE
GSM2093107	B	GSE79362	Tuberculosis	CASE	CASE
GSM2093108	B	GSE79362	Tuberculosis	CASE	CASE
GSM2093109	B	GSE79362	Tuberculosis	CASE	CASE
GSM2093110	B	GSE79362	Tuberculosis	CASE	CASE
GSM2093111	B	GSE79362	Tuberculosis	CASE	CASE
GSM2093128	B	GSE79362	Tuberculosis	CASE	CASE
GSM2093129	B	GSE79362	Tuberculosis	CASE	CASE
GSM2093130	B	GSE79362	Tuberculosis	CASE	CASE
GSM2093131	B	GSE79362	Tuberculosis	CASE	CASE
GSM2093132	B	GSE79362	Tuberculosis	CASE	CASE
GSM2093138	B	GSE79362	Tuberculosis	CASE	CASE
GSM2093139	B	GSE79362	Tuberculosis	CASE	CASE
GSM2093150	B	GSE79362	Tuberculosis	CASE	CASE
GSM2093151	B	GSE79362	Tuberculosis	CASE	CASE
GSM2093156	B	GSE79362	Tuberculosis	CASE	CASE
GSM2093157	B	GSE79362	Tuberculosis	CASE	CASE
GSM2092966	B	GSE79362	Tuberculosis	CASE	CASE
GSM2092967	B	GSE79362	Tuberculosis	CASE	CASE
GSM2092986	B	GSE79362	Tuberculosis	CASE	CASE
GSM2092987	B	GSE79362	Tuberculosis	CASE	CASE
GSM2092988	B	GSE79362	Tuberculosis	CASE	CASE
GSM2092989	B	GSE79362	Tuberculosis	CASE	CASE
GSM2092998	B	GSE79362	Tuberculosis	CASE	CASE
GSM2092999	B	GSE79362	Tuberculosis	CASE	CASE
GSM2093000	B	GSE79362	Tuberculosis	CASE	CASE
GSM2093001	B	GSE79362	Tuberculosis	CASE	CASE
GSM2093002	B	GSE79362	Tuberculosis	CASE	CASE
GSM2093006	B	GSE79362	Tuberculosis	CASE	CASE
GSM2093007	B	GSE79362	Tuberculosis	CASE	CASE
GSM2093008	B	GSE79362	Tuberculosis	CASE	CASE
GSM2093039	B	GSE79362	Tuberculosis	CASE	CASE
GSM2093040	B	GSE79362	Tuberculosis	CASE	CASE
GSM2093041	B	GSE79362	Tuberculosis	CASE	CASE
GSM2093042	B	GSE79362	Tuberculosis	CASE	CASE
GSM2093043	B	GSE79362	Tuberculosis	CASE	CASE
GSM2093044	B	GSE79362	Tuberculosis	CASE	CASE
GSM2093045	B	GSE79362	Tuberculosis	CASE	CASE
GSM2092905	B	GSE79362	Tuberculosis	CASE	CASE
GSM2092906	B	GSE79362	Tuberculosis	CASE	CASE
GSM2092907	B	GSE79362	Tuberculosis	CASE	CASE
GSM2092908	B	GSE79362	Tuberculosis	CASE	CASE
GSM2092909	B	GSE79362	Tuberculosis	CASE	CASE
GSM2092910	B	GSE79362	Tuberculosis	CASE	CASE
GSM2092913	B	GSE79362	Tuberculosis	CASE	CASE
GSM2092917	B	GSE79362	Tuberculosis	CASE	CASE
GSM2092918	B	GSE79362	Tuberculosis	CASE	CASE
GSM2092919	B	GSE79362	Tuberculosis	CASE	CASE
GSM2092920	B	GSE79362	Tuberculosis	CASE	CASE
GSM2092921	B	GSE79362	Tuberculosis	CASE	CASE
GSM2092922	B	GSE79362	Tuberculosis	CASE	CASE
GSM2092923	B	GSE79362	Tuberculosis	CASE	CASE
GSM2092924	B	GSE79362	Tuberculosis	CASE	CASE
GSM2092925	B	GSE79362	Tuberculosis	CASE	CASE
GSM2092926	B	GSE79362	Tuberculosis	CASE	CASE
GSM2092927	B	GSE79362	Tuberculosis	CASE	CASE
GSM2092928	B	GSE79362	Tuberculosis	CASE	CASE
GSM2092929	B	GSE79362	Tuberculosis	CASE	CASE
GSM2092930	B	GSE79362	Tuberculosis	CASE	CASE
GSM2092932	B	GSE79362	Tuberculosis	CASE	CASE
GSM2092933	B	GSE79362	Tuberculosis	CASE	CASE
GSM2092934	B	GSE79362	Tuberculosis	CASE	CASE
GSM2092935	B	GSE79362	Tuberculosis	CASE	CASE
GSM2092936	B	GSE79362	Tuberculosis	CASE	CASE
GSM2092937	B	GSE79362	Tuberculosis	CASE	CASE
GSM2092938	B	GSE79362	Tuberculosis	CASE	CASE
GSM2092939	B	GSE79362	Tuberculosis	CASE	CASE
GSM2092948	B	GSE79362	Tuberculosis	CASE	CASE
GSM2092949	B	GSE79362	Tuberculosis	CASE	CASE
GSM2092952	B	GSE79362	Tuberculosis	CASE	CASE
GSM2092953	B	GSE79362	Tuberculosis	CASE	CASE

## Sheet: Dataset C
SampleID	Labels	No_Finding	Effusion	Infiltration	Atelectasis
00000001_002.png	Cardiomegaly|Effusion	FALSE	TRUE	FALSE	FALSE
00000002_000.png	No Finding	TRUE	FALSE	FALSE	FALSE
00000003_003.png	Hernia|Infiltration	FALSE	FALSE	TRUE	FALSE
00000005_000.png	No Finding	TRUE	FALSE	FALSE	FALSE
00000005_001.png	No Finding	TRUE	FALSE	FALSE	FALSE
00000005_002.png	No Finding	TRUE	FALSE	FALSE	FALSE
00000005_003.png	No Finding	TRUE	FALSE	FALSE	FALSE
00000005_004.png	No Finding	TRUE	FALSE	FALSE	FALSE
00000005_005.png	No Finding	TRUE	FALSE	FALSE	FALSE
00000005_006.png	Infiltration	FALSE	FALSE	TRUE	FALSE
00000005_007.png	Effusion|Infiltration	FALSE	TRUE	TRUE	FALSE
00000006_000.png	No Finding	TRUE	FALSE	FALSE	FALSE
00000007_000.png	No Finding	TRUE	FALSE	FALSE	FALSE
00000008_001.png	No Finding	TRUE	FALSE	FALSE	FALSE
00000010_000.png	Infiltration	FALSE	FALSE	TRUE	FALSE
00000011_000.png	Effusion	FALSE	TRUE	FALSE	FALSE
00000011_001.png	No Finding	TRUE	FALSE	FALSE	FALSE
00000011_002.png	No Finding	TRUE	FALSE	FALSE	FALSE
00000011_003.png	No Finding	TRUE	FALSE	FALSE	FALSE
00000011_004.png	No Finding	TRUE	FALSE	FALSE	FALSE
00000011_005.png	Infiltration	FALSE	FALSE	TRUE	FALSE
00000011_006.png	Atelectasis	FALSE	FALSE	FALSE	TRUE
00000011_007.png	Infiltration	FALSE	FALSE	TRUE	FALSE
00000011_008.png	No Finding	TRUE	FALSE	FALSE	FALSE
00000012_000.png	Effusion|Mass	FALSE	TRUE	FALSE	FALSE
00000013_000.png	No Finding	TRUE	FALSE	FALSE	FALSE
00000013_004.png	Effusion|Emphysema|Infiltration|Pneumothorax	FALSE	TRUE	TRUE	FALSE
00000013_005.png	Emphysema|Infiltration|Pleural_Thickening|Pneumothorax	FALSE	FALSE	TRUE	FALSE
00000013_006.png	Effusion|Infiltration	FALSE	TRUE	TRUE	FALSE
00000013_007.png	Infiltration	FALSE	FALSE	TRUE	FALSE
00000013_008.png	No Finding	TRUE	FALSE	FALSE	FALSE
00000013_010.png	Effusion|Pneumonia|Pneumothorax	FALSE	TRUE	FALSE	FALSE
00000013_014.png	No Finding	TRUE	FALSE	FALSE	FALSE
00000013_015.png	No Finding	TRUE	FALSE	FALSE	FALSE
00000013_016.png	No Finding	TRUE	FALSE	FALSE	FALSE
00000013_017.png	No Finding	TRUE	FALSE	FALSE	FALSE
00000013_018.png	Effusion|Infiltration|Pneumothorax	FALSE	TRUE	TRUE	FALSE
00000013_019.png	No Finding	TRUE	FALSE	FALSE	FALSE
00000013_021.png	Effusion	FALSE	TRUE	FALSE	FALSE
00000013_022.png	Infiltration|Mass	FALSE	FALSE	TRUE	FALSE
00000013_023.png	Infiltration|Mass|Pneumothorax	FALSE	FALSE	TRUE	FALSE
00000013_025.png	Cardiomegaly|Infiltration|Mass|Nodule	FALSE	FALSE	TRUE	FALSE
00000013_027.png	Cardiomegaly|Effusion|Emphysema|Mass	FALSE	TRUE	FALSE	FALSE
00000013_028.png	Cardiomegaly|Effusion|Emphysema|Mass	FALSE	TRUE	FALSE	FALSE
00000013_029.png	Cardiomegaly|Effusion|Emphysema|Mass	FALSE	TRUE	FALSE	FALSE
00000013_030.png	Atelectasis|Cardiomegaly|Emphysema|Mass|Pneumothorax	FALSE	FALSE	FALSE	TRUE
00000013_035.png	Atelectasis|Pneumothorax	FALSE	FALSE	FALSE	TRUE
00000013_038.png	No Finding	TRUE	FALSE	FALSE	FALSE
00000013_046.png	Infiltration	FALSE	FALSE	TRUE	FALSE
00000014_000.png	No Finding	TRUE	FALSE	FALSE	FALSE
00000015_000.png	No Finding	TRUE	FALSE	FALSE	FALSE
00000016_000.png	No Finding	TRUE	FALSE	FALSE	FALSE
00000017_000.png	Effusion|Infiltration|Nodule	FALSE	TRUE	TRUE	FALSE
00000017_001.png	No Finding	TRUE	FALSE	FALSE	FALSE
00000017_002.png	No Finding	TRUE	FALSE	FALSE	FALSE
00000018_000.png	No Finding	TRUE	FALSE	FALSE	FALSE
00000019_000.png	Atelectasis|Effusion|Pleural_Thickening	FALSE	TRUE	FALSE	TRUE
00000020_001.png	Fibrosis|Infiltration	FALSE	FALSE	TRUE	FALSE
00000020_002.png	Fibrosis|Infiltration|Pleural_Thickening	FALSE	FALSE	TRUE	FALSE
00000021_001.png	Infiltration	FALSE	FALSE	TRUE	FALSE
00000022_000.png	No Finding	TRUE	FALSE	FALSE	FALSE
00000023_000.png	No Finding	TRUE	FALSE	FALSE	FALSE
00000023_001.png	No Finding	TRUE	FALSE	FALSE	FALSE
00000023_002.png	Effusion|Infiltration	FALSE	TRUE	TRUE	FALSE
00000023_003.png	No Finding	TRUE	FALSE	FALSE	FALSE
00000023_004.png	Infiltration|Mass|Nodule	FALSE	FALSE	TRUE	FALSE
00000025_000.png	Effusion	FALSE	TRUE	FALSE	FALSE
00000026_000.png	Infiltration	FALSE	FALSE	TRUE	FALSE
00000029_000.png	No Finding	TRUE	FALSE	FALSE	FALSE
00000030_000.png	Atelectasis	FALSE	FALSE	FALSE	TRUE
00000030_001.png	Atelectasis	FALSE	FALSE	FALSE	TRUE
00000031_000.png	No Finding	TRUE	FALSE	FALSE	FALSE
00000032_001.png	Cardiomegaly|Edema|Effusion	FALSE	TRUE	FALSE	FALSE
00000032_002.png	No Finding	TRUE	FALSE	FALSE	FALSE
00000032_003.png	No Finding	TRUE	FALSE	FALSE	FALSE
00000032_004.png	Cardiomegaly|Edema|Effusion	FALSE	TRUE	FALSE	FALSE
00000032_005.png	No Finding	TRUE	FALSE	FALSE	FALSE
00000032_006.png	Atelectasis|Effusion|Infiltration	FALSE	TRUE	TRUE	TRUE
00000032_007.png	Cardiomegaly|Edema|Effusion	FALSE	TRUE	FALSE	FALSE
00000032_008.png	No Finding	TRUE	FALSE	FALSE	FALSE
00000032_009.png	No Finding	TRUE	FALSE	FALSE	FALSE
00000032_010.png	No Finding	TRUE	FALSE	FALSE	FALSE
00000032_011.png	Infiltration	FALSE	FALSE	TRUE	FALSE
00000032_012.png	Atelectasis|Consolidation|Edema|Pneumonia	FALSE	FALSE	FALSE	TRUE
00000032_013.png	Infiltration	FALSE	FALSE	TRUE	FALSE
00000032_014.png	Infiltration	FALSE	FALSE	TRUE	FALSE
00000032_015.png	Infiltration	FALSE	FALSE	TRUE	FALSE
00000032_017.png	Infiltration	FALSE	FALSE	TRUE	FALSE
00000032_018.png	Infiltration	FALSE	FALSE	TRUE	FALSE
00000032_019.png	No Finding	TRUE	FALSE	FALSE	FALSE
00000032_020.png	No Finding	TRUE	FALSE	FALSE	FALSE
00000032_022.png	No Finding	TRUE	FALSE	FALSE	FALSE
00000032_023.png	Edema|Infiltration	FALSE	FALSE	TRUE	FALSE
00000032_025.png	No Finding	TRUE	FALSE	FALSE	FALSE
00000032_026.png	Infiltration	FALSE	FALSE	TRUE	FALSE
00000032_028.png	Cardiomegaly|Infiltration	FALSE	FALSE	TRUE	FALSE
00000032_031.png	Cardiomegaly|Infiltration	FALSE	FALSE	TRUE	FALSE
00000032_032.png	Cardiomegaly|Edema|Effusion|Infiltration	FALSE	TRUE	TRUE	FALSE
00000032_033.png	Infiltration	FALSE	FALSE	TRUE	FALSE
00000032_034.png	Atelectasis|Edema|Effusion|Infiltration	FALSE	TRUE	TRUE	TRUE
00000032_035.png	Atelectasis|Edema|Effusion|Infiltration	FALSE	TRUE	TRUE	TRUE
00000032_036.png	Atelectasis|Edema|Effusion|Infiltration	FALSE	TRUE	TRUE	TRUE
00000032_037.png	Cardiomegaly|Edema|Infiltration	FALSE	FALSE	TRUE	FALSE
00000032_038.png	Consolidation|Infiltration	FALSE	FALSE	TRUE	FALSE
00000032_041.png	Edema|Effusion|Infiltration|Nodule	FALSE	TRUE	TRUE	FALSE
00000032_042.png	No Finding	TRUE	FALSE	FALSE	FALSE
00000032_043.png	Consolidation|Infiltration	FALSE	FALSE	TRUE	FALSE
00000032_045.png	Cardiomegaly|Edema|Effusion|Infiltration	FALSE	TRUE	TRUE	FALSE
00000032_046.png	No Finding	TRUE	FALSE	FALSE	FALSE
00000032_047.png	Infiltration	FALSE	FALSE	TRUE	FALSE
00000032_048.png	No Finding	TRUE	FALSE	FALSE	FALSE
00000032_049.png	No Finding	TRUE	FALSE	FALSE	FALSE
00000032_050.png	Atelectasis|Edema|Infiltration	FALSE	FALSE	TRUE	TRUE
00000032_051.png	No Finding	TRUE	FALSE	FALSE	FALSE
00000032_052.png	Atelectasis|Edema|Infiltration	FALSE	FALSE	TRUE	TRUE
00000032_054.png	Atelectasis	FALSE	FALSE	FALSE	TRUE
00000032_057.png	Edema|Effusion|Infiltration	FALSE	TRUE	TRUE	FALSE
00000032_058.png	Edema|Effusion|Infiltration	FALSE	TRUE	TRUE	FALSE
00000032_059.png	Cardiomegaly|Infiltration	FALSE	FALSE	TRUE	FALSE
00000033_000.png	Atelectasis|Cardiomegaly|Fibrosis	FALSE	FALSE	FALSE	TRUE
00000034_001.png	No Finding	TRUE	FALSE	FALSE	FALSE
00000035_000.png	No Finding	TRUE	FALSE	FALSE	FALSE
00000035_001.png	No Finding	TRUE	FALSE	FALSE	FALSE
00000036_000.png	Effusion|Infiltration	FALSE	TRUE	TRUE	FALSE
00000037_000.png	No Finding	TRUE	FALSE	FALSE	FALSE
00000038_000.png	Cardiomegaly|Effusion	FALSE	TRUE	FALSE	FALSE
00000038_001.png	Atelectasis|Infiltration	FALSE	FALSE	TRUE	TRUE
00000038_002.png	No Finding	TRUE	FALSE	FALSE	FALSE
00000038_004.png	No Finding	TRUE	FALSE	FALSE	FALSE
00000038_005.png	No Finding	TRUE	FALSE	FALSE	FALSE
00000038_006.png	Atelectasis|Infiltration	FALSE	FALSE	TRUE	TRUE
00000038_007.png	No Finding	TRUE	FALSE	FALSE	FALSE
00000039_000.png	No Finding	TRUE	FALSE	FALSE	FALSE
00000039_001.png	No Finding	TRUE	FALSE	FALSE	FALSE
00000039_002.png	No Finding	TRUE	FALSE	FALSE	FALSE
00000039_003.png	No Finding	TRUE	FALSE	FALSE	FALSE
00000039_004.png	Effusion	FALSE	TRUE	FALSE	FALSE
00000040_000.png	No Finding	TRUE	FALSE	FALSE	FALSE
00000040_002.png	No Finding	TRUE	FALSE	FALSE	FALSE
00000041_000.png	Emphysema|Infiltration	FALSE	FALSE	TRUE	FALSE
00000041_003.png	No Finding	TRUE	FALSE	FALSE	FALSE
00000041_004.png	No Finding	TRUE	FALSE	FALSE	FALSE
00000041_006.png	Effusion	FALSE	TRUE	FALSE	FALSE
00000042_000.png	No Finding	TRUE	FALSE	FALSE	FALSE
00000042_001.png	No Finding	TRUE	FALSE	FALSE	FALSE
00000042_002.png	No Finding	TRUE	FALSE	FALSE	FALSE
00000042_003.png	No Finding	TRUE	FALSE	FALSE	FALSE
00000042_004.png	No Finding	TRUE	FALSE	FALSE	FALSE
00000042_005.png	No Finding	TRUE	FALSE	FALSE	FALSE
00000042_006.png	Infiltration	FALSE	FALSE	TRUE	FALSE
00000042_007.png	No Finding	TRUE	FALSE	FALSE	FALSE
00000042_008.png	No Finding	TRUE	FALSE	FALSE	FALSE
00000043_000.png	Infiltration	FALSE	FALSE	TRUE	FALSE
00000044_000.png	Consolidation|Effusion|Infiltration	FALSE	TRUE	TRUE	FALSE
00000044_001.png	Infiltration|Pleural_Thickening	FALSE	FALSE	TRUE	FALSE
00000046_000.png	No Finding	TRUE	FALSE	FALSE	FALSE
00000047_000.png	No Finding	TRUE	FALSE	FALSE	FALSE
00000047_001.png	No Finding	TRUE	FALSE	FALSE	FALSE
00000047_002.png	No Finding	TRUE	FALSE	FALSE	FALSE
00000047_003.png	Atelectasis	FALSE	FALSE	FALSE	TRUE
00000047_004.png	Atelectasis	FALSE	FALSE	FALSE	TRUE
00000047_005.png	No Finding	TRUE	FALSE	FALSE	FALSE
00000047_006.png	Atelectasis|Effusion	FALSE	TRUE	FALSE	TRUE
00000047_007.png	No Finding	TRUE	FALSE	FALSE	FALSE
00000048_000.png	No Finding	TRUE	FALSE	FALSE	FALSE
00000049_001.png	No Finding	TRUE	FALSE	FALSE	FALSE
00000049_002.png	No Finding	TRUE	FALSE	FALSE	FALSE
00000050_000.png	No Finding	TRUE	FALSE	FALSE	FALSE
00000050_001.png	No Finding	TRUE	FALSE	FALSE	FALSE
00000050_002.png	No Finding	TRUE	FALSE	FALSE	FALSE
00000050_003.png	No Finding	TRUE	FALSE	FALSE	FALSE
00000051_000.png	Infiltration	FALSE	FALSE	TRUE	FALSE
00000052_000.png	No Finding	TRUE	FALSE	FALSE	FALSE
00000052_001.png	No Finding	TRUE	FALSE	FALSE	FALSE
00000053_000.png	Fibrosis|Infiltration|Nodule	FALSE	FALSE	TRUE	FALSE
00000053_001.png	Atelectasis|Infiltration	FALSE	FALSE	TRUE	TRUE
00000054_000.png	Infiltration	FALSE	FALSE	TRUE	FALSE
00000054_001.png	No Finding	TRUE	FALSE	FALSE	FALSE
00000054_002.png	No Finding	TRUE	FALSE	FALSE	FALSE
00000054_003.png	No Finding	TRUE	FALSE	FALSE	FALSE
00000054_004.png	No Finding	TRUE	FALSE	FALSE	FALSE
00000054_005.png	No Finding	TRUE	FALSE	FALSE	FALSE
00000054_006.png	Infiltration	FALSE	FALSE	TRUE	FALSE
00000054_007.png	No Finding	TRUE	FALSE	FALSE	FALSE
00000054_008.png	No Finding	TRUE	FALSE	FALSE	FALSE
00000054_009.png	No Finding	TRUE	FALSE	FALSE	FALSE
00000055_000.png	No Finding	TRUE	FALSE	FALSE	FALSE
00000056_001.png	Effusion	FALSE	TRUE	FALSE	FALSE
00000057_000.png	No Finding	TRUE	FALSE	FALSE	FALSE
00000057_001.png	No Finding	TRUE	FALSE	FALSE	FALSE
00000057_002.png	Atelectasis|Infiltration	FALSE	FALSE	TRUE	TRUE
00000057_003.png	No Finding	TRUE	FALSE	FALSE	FALSE
00000057_004.png	Infiltration	FALSE	FALSE	TRUE	FALSE
00000058_000.png	Atelectasis|Infiltration	FALSE	FALSE	TRUE	TRUE
00000059_000.png	No Finding	TRUE	FALSE	FALSE	FALSE
00000059_001.png	No Finding	TRUE	FALSE	FALSE	FALSE
00000060_000.png	Atelectasis	FALSE	FALSE	FALSE	TRUE
00000061_000.png	Infiltration|Nodule	FALSE	FALSE	TRUE	FALSE
00000061_002.png	Effusion	FALSE	TRUE	FALSE	FALSE
00000061_003.png	Effusion|Pleural_Thickening	FALSE	TRUE	FALSE	FALSE
00000061_004.png	Atelectasis|Effusion	FALSE	TRUE	FALSE	TRUE
00000061_005.png	Effusion|Infiltration	FALSE	TRUE	TRUE	FALSE
00000061_006.png	Effusion	FALSE	TRUE	FALSE	FALSE
00000061_007.png	Effusion	FALSE	TRUE	FALSE	FALSE
00000061_008.png	Effusion	FALSE	TRUE	FALSE	FALSE
00000061_009.png	Effusion|Infiltration	FALSE	TRUE	TRUE	FALSE
00000061_010.png	Effusion|Infiltration	FALSE	TRUE	TRUE	FALSE
00000061_011.png	Effusion	FALSE	TRUE	FALSE	FALSE
00000061_012.png	Edema|Effusion|Infiltration|Pleural_Thickening|Pneumonia	FALSE	TRUE	TRUE	FALSE
00000061_013.png	Effusion|Fibrosis	FALSE	TRUE	FALSE	FALSE
00000061_014.png	Effusion|Fibrosis	FALSE	TRUE	FALSE	FALSE
00000061_016.png	No Finding	TRUE	FALSE	FALSE	FALSE
00000061_017.png	Edema|Effusion|Infiltration	FALSE	TRUE	TRUE	FALSE
00000061_018.png	Infiltration	FALSE	FALSE	TRUE	FALSE
00000061_019.png	No Finding	TRUE	FALSE	FALSE	FALSE
00000061_020.png	Edema|Effusion	FALSE	TRUE	FALSE	FALSE
00000061_021.png	No Finding	TRUE	FALSE	FALSE	FALSE
00000061_022.png	No Finding	TRUE	FALSE	FALSE	FALSE
00000061_023.png	Consolidation|Effusion|Infiltration|Mass	FALSE	TRUE	TRUE	FALSE
00000061_024.png	Infiltration	FALSE	FALSE	TRUE	FALSE
00000061_025.png	Consolidation|Effusion|Infiltration|Nodule	FALSE	TRUE	TRUE	FALSE
00000062_000.png	Infiltration	FALSE	FALSE	TRUE	FALSE
00000063_000.png	Infiltration	FALSE	FALSE	TRUE	FALSE
00000064_000.png	No Finding	TRUE	FALSE	FALSE	FALSE
00000065_000.png	No Finding	TRUE	FALSE	FALSE	FALSE
00000066_000.png	Atelectasis	FALSE	FALSE	FALSE	TRUE
00000067_001.png	Atelectasis	FALSE	FALSE	FALSE	TRUE
00000067_002.png	No Finding	TRUE	FALSE	FALSE	FALSE
00000068_000.png	No Finding	TRUE	FALSE	FALSE	FALSE
00000070_000.png	No Finding	TRUE	FALSE	FALSE	FALSE
00000071_002.png	Effusion	FALSE	TRUE	FALSE	FALSE
00000071_003.png	No Finding	TRUE	FALSE	FALSE	FALSE
00000071_005.png	Effusion|Infiltration	FALSE	TRUE	TRUE	FALSE
00000071_006.png	Effusion|Infiltration	FALSE	TRUE	TRUE	FALSE
00000071_007.png	Effusion	FALSE	TRUE	FALSE	FALSE
00000072_000.png	Atelectasis	FALSE	FALSE	FALSE	TRUE
00000073_000.png	No Finding	TRUE	FALSE	FALSE	FALSE
00000073_001.png	No Finding	TRUE	FALSE	FALSE	FALSE
00000073_003.png	No Finding	TRUE	FALSE	FALSE	FALSE
00000073_004.png	No Finding	TRUE	FALSE	FALSE	FALSE
00000073_005.png	No Finding	TRUE	FALSE	FALSE	FALSE
00000073_006.png	No Finding	TRUE	FALSE	FALSE	FALSE
00000073_007.png	No Finding	TRUE	FALSE	FALSE	FALSE
00000073_008.png	No Finding	TRUE	FALSE	FALSE	FALSE
00000073_009.png	No Finding	TRUE	FALSE	FALSE	FALSE
00000074_000.png	Effusion	FALSE	TRUE	FALSE	FALSE
00000076_000.png	Effusion	FALSE	TRUE	FALSE	FALSE
00000078_000.png	No Finding	TRUE	FALSE	FALSE	FALSE
00000078_001.png	Atelectasis|Effusion	FALSE	TRUE	FALSE	TRUE
00000078_002.png	Atelectasis|Effusion|Infiltration	FALSE	TRUE	TRUE	TRUE
00000080_000.png	No Finding	TRUE	FALSE	FALSE	FALSE
00000080_001.png	Atelectasis	FALSE	FALSE	FALSE	TRUE
00000080_002.png	No Finding	TRUE	FALSE	FALSE	FALSE
00000080_003.png	No Finding	TRUE	FALSE	FALSE	FALSE
00000080_004.png	Atelectasis	FALSE	FALSE	FALSE	TRUE
00000080_005.png	No Finding	TRUE	FALSE	FALSE	FALSE
00000081_000.png	No Finding	TRUE	FALSE	FALSE	FALSE
00000082_000.png	No Finding	TRUE	FALSE	FALSE	FALSE
00000083_000.png	No Finding	TRUE	FALSE	FALSE	FALSE
00000084_000.png	Effusion	FALSE	TRUE	FALSE	FALSE
00000084_001.png	Effusion	FALSE	TRUE	FALSE	FALSE
00000085_000.png	No Finding	TRUE	FALSE	FALSE	FALSE
00000086_000.png	No Finding	TRUE	FALSE	FALSE	FALSE
00000086_002.png	Atelectasis	FALSE	FALSE	FALSE	TRUE
00000087_000.png	No Finding	TRUE	FALSE	FALSE	FALSE
00000087_001.png	No Finding	TRUE	FALSE	FALSE	FALSE
00000088_000.png	Cardiomegaly|Effusion	FALSE	TRUE	FALSE	FALSE
00000089_000.png	Infiltration	FALSE	FALSE	TRUE	FALSE
00000090_000.png	No Finding	TRUE	FALSE	FALSE	FALSE
00000090_001.png	No Finding	TRUE	FALSE	FALSE	FALSE
00000090_002.png	No Finding	TRUE	FALSE	FALSE	FALSE
00000090_003.png	Effusion	FALSE	TRUE	FALSE	FALSE
00000090_004.png	Atelectasis|Effusion	FALSE	TRUE	FALSE	TRUE
00000090_005.png	Effusion|Emphysema|Infiltration	FALSE	TRUE	TRUE	FALSE
00000090_006.png	No Finding	TRUE	FALSE	FALSE	FALSE
00000090_007.png	No Finding	TRUE	FALSE	FALSE	FALSE
00000090_008.png	Effusion	FALSE	TRUE	FALSE	FALSE
00000090_010.png	No Finding	TRUE	FALSE	FALSE	FALSE
00000091_000.png	No Finding	TRUE	FALSE	FALSE	FALSE
00000091_002.png	Infiltration|Mass	FALSE	FALSE	TRUE	FALSE
00000091_004.png	Infiltration	FALSE	FALSE	TRUE	FALSE
00000091_005.png	Effusion|Infiltration	FALSE	TRUE	TRUE	FALSE
00000091_006.png	No Finding	TRUE	FALSE	FALSE	FALSE
00000091_007.png	No Finding	TRUE	FALSE	FALSE	FALSE
00000091_008.png	Atelectasis	FALSE	FALSE	FALSE	TRUE
00000091_009.png	Effusion	FALSE	TRUE	FALSE	FALSE
00000091_010.png	Atelectasis|Infiltration	FALSE	FALSE	TRUE	TRUE
00000092_000.png	No Finding	TRUE	FALSE	FALSE	FALSE
00000092_001.png	Effusion|Fibrosis	FALSE	TRUE	FALSE	FALSE
00000093_002.png	No Finding	TRUE	FALSE	FALSE	FALSE
00000094_000.png	No Finding	TRUE	FALSE	FALSE	FALSE
00000095_000.png	No Finding	TRUE	FALSE	FALSE	FALSE
00000096_001.png	Atelectasis|Cardiomegaly|Fibrosis	FALSE	FALSE	FALSE	TRUE
00000096_002.png	Effusion	FALSE	TRUE	FALSE	FALSE
00000096_003.png	Atelectasis|Effusion|Infiltration	FALSE	TRUE	TRUE	TRUE
00000096_004.png	Atelectasis|Effusion|Infiltration	FALSE	TRUE	TRUE	TRUE
00000096_005.png	Atelectasis|Cardiomegaly|Consolidation|Effusion	FALSE	TRUE	FALSE	TRUE
00000096_006.png	Effusion	FALSE	TRUE	FALSE	FALSE
00000096_007.png	Consolidation|Effusion	FALSE	TRUE	FALSE	FALSE
00000096_008.png	No Finding	TRUE	FALSE	FALSE	FALSE
00000097_000.png	No Finding	TRUE	FALSE	FALSE	FALSE
00000098_000.png	No Finding	TRUE	FALSE	FALSE	FALSE
00000099_000.png	Atelectasis|Effusion	FALSE	TRUE	FALSE	TRUE
00000099_001.png	Atelectasis|Effusion	FALSE	TRUE	FALSE	TRUE
00000099_002.png	Effusion	FALSE	TRUE	FALSE	FALSE
00000099_003.png	Effusion	FALSE	TRUE	FALSE	FALSE
00000099_004.png	Infiltration	FALSE	FALSE	TRUE	FALSE
00000099_005.png	Atelectasis|Effusion|Infiltration	FALSE	TRUE	TRUE	TRUE
00000099_006.png	No Finding	TRUE	FALSE	FALSE	FALSE
00000099_007.png	Consolidation|Effusion	FALSE	TRUE	FALSE	FALSE
00000099_008.png	Effusion	FALSE	TRUE	FALSE	FALSE
00000099_009.png	Effusion	FALSE	TRUE	FALSE	FALSE
00000099_010.png	Atelectasis|Effusion	FALSE	TRUE	FALSE	TRUE
00000099_011.png	Atelectasis|Consolidation	FALSE	FALSE	FALSE	TRUE
00000099_012.png	Effusion	FALSE	TRUE	FALSE	FALSE
00000099_013.png	Effusion|Fibrosis	FALSE	TRUE	FALSE	FALSE
00000100_000.png	Atelectasis|Effusion|Infiltration	FALSE	TRUE	TRUE	TRUE
00000100_001.png	No Finding	TRUE	FALSE	FALSE	FALSE
00000102_000.png	Infiltration	FALSE	FALSE	TRUE	FALSE
00000103_010.png	Atelectasis|Mass	FALSE	FALSE	FALSE	TRUE
00000103_011.png	Atelectasis|Mass	FALSE	FALSE	FALSE	TRUE
00000104_001.png	No Finding	TRUE	FALSE	FALSE	FALSE
00000105_000.png	No Finding	TRUE	FALSE	FALSE	FALSE
00000105_001.png	No Finding	TRUE	FALSE	FALSE	FALSE
00000105_002.png	Infiltration	FALSE	FALSE	TRUE	FALSE
00000105_003.png	No Finding	TRUE	FALSE	FALSE	FALSE
00000106_000.png	No Finding	TRUE	FALSE	FALSE	FALSE
00000107_000.png	No Finding	TRUE	FALSE	FALSE	FALSE
00000108_000.png	No Finding	TRUE	FALSE	FALSE	FALSE
00000108_001.png	No Finding	TRUE	FALSE	FALSE	FALSE
00000109_000.png	Atelectasis	FALSE	FALSE	FALSE	TRUE
00000109_001.png	Atelectasis|Effusion	FALSE	TRUE	FALSE	TRUE
00000109_002.png	No Finding	TRUE	FALSE	FALSE	FALSE
00000109_003.png	Atelectasis	FALSE	FALSE	FALSE	TRUE
00000109_004.png	No Finding	TRUE	FALSE	FALSE	FALSE
00000109_005.png	No Finding	TRUE	FALSE	FALSE	FALSE
00000109_006.png	No Finding	TRUE	FALSE	FALSE	FALSE
00000110_000.png	No Finding	TRUE	FALSE	FALSE	FALSE
00000112_000.png	Atelectasis|Effusion|Mass	FALSE	TRUE	FALSE	TRUE
00000112_001.png	No Finding	TRUE	FALSE	FALSE	FALSE
00000113_000.png	No Finding	TRUE	FALSE	FALSE	FALSE
00000113_001.png	Atelectasis|Cardiomegaly|Effusion	FALSE	TRUE	FALSE	TRUE
00000114_000.png	Infiltration	FALSE	FALSE	TRUE	FALSE
00000115_000.png	No Finding	TRUE	FALSE	FALSE	FALSE
00000115_001.png	Infiltration	FALSE	FALSE	TRUE	FALSE
00000116_001.png	Effusion	FALSE	TRUE	FALSE	FALSE
00000116_002.png	Effusion	FALSE	TRUE	FALSE	FALSE
00000116_003.png	Effusion	FALSE	TRUE	FALSE	FALSE
00000116_004.png	Effusion	FALSE	TRUE	FALSE	FALSE
00000116_005.png	Effusion	FALSE	TRUE	FALSE	FALSE
00000116_006.png	Effusion	FALSE	TRUE	FALSE	FALSE
00000116_007.png	Consolidation|Effusion|Infiltration	FALSE	TRUE	TRUE	FALSE
00000116_008.png	Effusion	FALSE	TRUE	FALSE	FALSE
00000116_009.png	Effusion	FALSE	TRUE	FALSE	FALSE
00000116_010.png	Cardiomegaly|Effusion	FALSE	TRUE	FALSE	FALSE
00000116_011.png	Effusion	FALSE	TRUE	FALSE	FALSE
00000116_017.png	Consolidation|Effusion	FALSE	TRUE	FALSE	FALSE
00000116_018.png	Consolidation|Effusion	FALSE	TRUE	FALSE	FALSE
00000116_020.png	Effusion	FALSE	TRUE	FALSE	FALSE
00000116_021.png	Effusion|Pneumothorax	FALSE	TRUE	FALSE	FALSE
00000116_022.png	Effusion	FALSE	TRUE	FALSE	FALSE
00000116_023.png	Effusion|Infiltration	FALSE	TRUE	TRUE	FALSE
00000116_024.png	Effusion|Infiltration	FALSE	TRUE	TRUE	FALSE
00000116_025.png	Effusion|Infiltration	FALSE	TRUE	TRUE	FALSE
00000116_026.png	Infiltration	FALSE	FALSE	TRUE	FALSE
00000116_027.png	No Finding	TRUE	FALSE	FALSE	FALSE
00000116_028.png	Effusion	FALSE	TRUE	FALSE	FALSE
00000116_029.png	Atelectasis|Effusion	FALSE	TRUE	FALSE	TRUE
00000116_030.png	No Finding	TRUE	FALSE	FALSE	FALSE
00000116_033.png	Effusion	FALSE	TRUE	FALSE	FALSE
00000116_034.png	Cardiomegaly|Effusion|Pleural_Thickening	FALSE	TRUE	FALSE	FALSE
00000116_035.png	Atelectasis|Effusion	FALSE	TRUE	FALSE	TRUE
00000116_036.png	Effusion	FALSE	TRUE	FALSE	FALSE
00000116_037.png	Cardiomegaly|Effusion	FALSE	TRUE	FALSE	FALSE
00000116_038.png	No Finding	TRUE	FALSE	FALSE	FALSE
00000116_039.png	No Finding	TRUE	FALSE	FALSE	FALSE
00000117_000.png	Effusion	FALSE	TRUE	FALSE	FALSE
00000117_001.png	Effusion	FALSE	TRUE	FALSE	FALSE
00000118_001.png	Atelectasis|Emphysema	FALSE	FALSE	FALSE	TRUE
00000118_003.png	Atelectasis|Emphysema|Pneumothorax	FALSE	FALSE	FALSE	TRUE
00000118_006.png	Atelectasis|Emphysema	FALSE	FALSE	FALSE	TRUE
00000118_007.png	Atelectasis	FALSE	FALSE	FALSE	TRUE
00000118_008.png	No Finding	TRUE	FALSE	FALSE	FALSE
00000118_012.png	No Finding	TRUE	FALSE	FALSE	FALSE
00000118_013.png	Infiltration	FALSE	FALSE	TRUE	FALSE
00000118_014.png	No Finding	TRUE	FALSE	FALSE	FALSE
00000118_015.png	Effusion	FALSE	TRUE	FALSE	FALSE
00000118_016.png	No Finding	TRUE	FALSE	FALSE	FALSE
00000119_000.png	Infiltration	FALSE	FALSE	TRUE	FALSE
00000119_001.png	Atelectasis	FALSE	FALSE	FALSE	TRUE
00000120_000.png	Atelectasis	FALSE	FALSE	FALSE	TRUE
00000121_000.png	No Finding	TRUE	FALSE	FALSE	FALSE
00000121_001.png	No Finding	TRUE	FALSE	FALSE	FALSE
00000121_002.png	No Finding	TRUE	FALSE	FALSE	FALSE
00000121_003.png	No Finding	TRUE	FALSE	FALSE	FALSE
00000121_004.png	No Finding	TRUE	FALSE	FALSE	FALSE
00000121_005.png	No Finding	TRUE	FALSE	FALSE	FALSE
00000121_006.png	Effusion	FALSE	TRUE	FALSE	FALSE
00000121_007.png	Effusion	FALSE	TRUE	FALSE	FALSE
00000121_008.png	No Finding	TRUE	FALSE	FALSE	FALSE
00000121_009.png	No Finding	TRUE	FALSE	FALSE	FALSE
00000122_000.png	No Finding	TRUE	FALSE	FALSE	FALSE
00000124_000.png	Cardiomegaly|Infiltration	FALSE	FALSE	TRUE	FALSE
00000125_000.png	Infiltration	FALSE	FALSE	TRUE	FALSE
00000126_000.png	No Finding	TRUE	FALSE	FALSE	FALSE
00000127_000.png	No Finding	TRUE	FALSE	FALSE	FALSE
00000127_001.png	No Finding	TRUE	FALSE	FALSE	FALSE
00000127_002.png	Effusion	FALSE	TRUE	FALSE	FALSE
00000127_003.png	Effusion	FALSE	TRUE	FALSE	FALSE
00000127_004.png	Effusion	FALSE	TRUE	FALSE	FALSE
00000127_005.png	Effusion	FALSE	TRUE	FALSE	FALSE
00000127_006.png	No Finding	TRUE	FALSE	FALSE	FALSE
00000127_007.png	Effusion	FALSE	TRUE	FALSE	FALSE
00000127_008.png	No Finding	TRUE	FALSE	FALSE	FALSE
00000127_009.png	Atelectasis|Infiltration	FALSE	FALSE	TRUE	TRUE
00000127_010.png	Atelectasis|Infiltration	FALSE	FALSE	TRUE	TRUE
00000129_000.png	No Finding	TRUE	FALSE	FALSE	FALSE
00000129_001.png	No Finding	TRUE	FALSE	FALSE	FALSE
00000130_000.png	No Finding	TRUE	FALSE	FALSE	FALSE
00000131_000.png	Infiltration	FALSE	FALSE	TRUE	FALSE
00000132_000.png	No Finding	TRUE	FALSE	FALSE	FALSE
00000132_003.png	Effusion	FALSE	TRUE	FALSE	FALSE
00000132_004.png	Effusion|Fibrosis|Nodule|Pleural_Thickening	FALSE	TRUE	FALSE	FALSE
00000132_005.png	Effusion|Fibrosis|Mass|Nodule|Pleural_Thickening	FALSE	TRUE	FALSE	FALSE
00000132_006.png	Infiltration	FALSE	FALSE	TRUE	FALSE
00000133_000.png	Effusion|Nodule	FALSE	TRUE	FALSE	FALSE
00000133_001.png	No Finding	TRUE	FALSE	FALSE	FALSE
00000133_002.png	No Finding	TRUE	FALSE	FALSE	FALSE
00000134_000.png	Infiltration	FALSE	FALSE	TRUE	FALSE
00000135_000.png	No Finding	TRUE	FALSE	FALSE	FALSE
00000135_001.png	No Finding	TRUE	FALSE	FALSE	FALSE
00000136_000.png	No Finding	TRUE	FALSE	FALSE	FALSE
00000137_000.png	No Finding	TRUE	FALSE	FALSE	FALSE
00000137_001.png	No Finding	TRUE	FALSE	FALSE	FALSE
00000138_000.png	No Finding	TRUE	FALSE	FALSE	FALSE
00000138_001.png	No Finding	TRUE	FALSE	FALSE	FALSE
00000138_002.png	Atelectasis|Fibrosis	FALSE	FALSE	FALSE	TRUE
00000138_003.png	No Finding	TRUE	FALSE	FALSE	FALSE
00000138_005.png	Effusion|Nodule|Pleural_Thickening	FALSE	TRUE	FALSE	FALSE
00000139_000.png	No Finding	TRUE	FALSE	FALSE	FALSE
00000139_001.png	No Finding	TRUE	FALSE	FALSE	FALSE
00000139_002.png	No Finding	TRUE	FALSE	FALSE	FALSE
00000140_000.png	No Finding	TRUE	FALSE	FALSE	FALSE
00000141_000.png	No Finding	TRUE	FALSE	FALSE	FALSE
00000142_000.png	No Finding	TRUE	FALSE	FALSE	FALSE
00000143_000.png	No Finding	TRUE	FALSE	FALSE	FALSE
00000143_001.png	No Finding	TRUE	FALSE	FALSE	FALSE
00000143_002.png	Effusion|Infiltration	FALSE	TRUE	TRUE	FALSE
00000143_003.png	No Finding	TRUE	FALSE	FALSE	FALSE
00000143_004.png	No Finding	TRUE	FALSE	FALSE	FALSE
00000143_005.png	No Finding	TRUE	FALSE	FALSE	FALSE
00000143_006.png	Infiltration	FALSE	FALSE	TRUE	FALSE
00000143_007.png	No Finding	TRUE	FALSE	FALSE	FALSE
00000143_008.png	Atelectasis	FALSE	FALSE	FALSE	TRUE
00000143_009.png	Atelectasis	FALSE	FALSE	FALSE	TRUE
00000143_010.png	No Finding	TRUE	FALSE	FALSE	FALSE
00000143_011.png	Atelectasis	FALSE	FALSE	FALSE	TRUE
00000143_012.png	Atelectasis|Effusion|Infiltration	FALSE	TRUE	TRUE	TRUE
00000144_000.png	No Finding	TRUE	FALSE	FALSE	FALSE
00000144_002.png	No Finding	TRUE	FALSE	FALSE	FALSE
00000144_003.png	Effusion	FALSE	TRUE	FALSE	FALSE
00000145_000.png	Fibrosis|Infiltration	FALSE	FALSE	TRUE	FALSE
00000146_000.png	No Finding	TRUE	FALSE	FALSE	FALSE
00000147_000.png	Infiltration	FALSE	FALSE	TRUE	FALSE
00000147_001.png	Atelectasis	FALSE	FALSE	FALSE	TRUE
00000147_002.png	Atelectasis|Effusion|Pleural_Thickening	FALSE	TRUE	FALSE	TRUE
00000148_000.png	No Finding	TRUE	FALSE	FALSE	FALSE
00000148_001.png	Effusion	FALSE	TRUE	FALSE	FALSE
00000148_002.png	Effusion|Fibrosis	FALSE	TRUE	FALSE	FALSE
00000148_003.png	No Finding	TRUE	FALSE	FALSE	FALSE
00000149_000.png	No Finding	TRUE	FALSE	FALSE	FALSE
00000149_001.png	No Finding	TRUE	FALSE	FALSE	FALSE
00000149_002.png	Atelectasis	FALSE	FALSE	FALSE	TRUE
00000149_003.png	No Finding	TRUE	FALSE	FALSE	FALSE
00000149_004.png	No Finding	TRUE	FALSE	FALSE	FALSE
00000149_005.png	Atelectasis	FALSE	FALSE	FALSE	TRUE
00000149_006.png	Atelectasis	FALSE	FALSE	FALSE	TRUE
00000149_007.png	Fibrosis|Infiltration	FALSE	FALSE	TRUE	FALSE
00000149_008.png	No Finding	TRUE	FALSE	FALSE	FALSE
00000149_009.png	No Finding	TRUE	FALSE	FALSE	FALSE
00000150_000.png	Effusion	FALSE	TRUE	FALSE	FALSE
00000150_001.png	No Finding	TRUE	FALSE	FALSE	FALSE
00000150_002.png	Atelectasis|Infiltration|Pneumonia	FALSE	FALSE	TRUE	TRUE
00000150_003.png	Atelectasis	FALSE	FALSE	FALSE	TRUE
00000150_004.png	Atelectasis|Effusion	FALSE	TRUE	FALSE	TRUE
00000150_005.png	No Finding	TRUE	FALSE	FALSE	FALSE
00000151_000.png	No Finding	TRUE	FALSE	FALSE	FALSE
00000151_001.png	No Finding	TRUE	FALSE	FALSE	FALSE
00000151_002.png	No Finding	TRUE	FALSE	FALSE	FALSE
00000152_000.png	No Finding	TRUE	FALSE	FALSE	FALSE
00000153_000.png	No Finding	TRUE	FALSE	FALSE	FALSE
00000153_001.png	Atelectasis	FALSE	FALSE	FALSE	TRUE
00000154_000.png	Infiltration	FALSE	FALSE	TRUE	FALSE
00000154_001.png	Infiltration|Nodule	FALSE	FALSE	TRUE	FALSE
00000155_001.png	No Finding	TRUE	FALSE	FALSE	FALSE
00000156_000.png	Cardiomegaly|Infiltration	FALSE	FALSE	TRUE	FALSE
00000156_001.png	Cardiomegaly|Effusion	FALSE	TRUE	FALSE	FALSE
00000158_000.png	No Finding	TRUE	FALSE	FALSE	FALSE
00000160_000.png	No Finding	TRUE	FALSE	FALSE	FALSE
00000161_000.png	No Finding	TRUE	FALSE	FALSE	FALSE
00000162_000.png	No Finding	TRUE	FALSE	FALSE	FALSE
00000163_000.png	No Finding	TRUE	FALSE	FALSE	FALSE
00000163_001.png	No Finding	TRUE	FALSE	FALSE	FALSE
00000165_000.png	No Finding	TRUE	FALSE	FALSE	FALSE
00000165_002.png	No Finding	TRUE	FALSE	FALSE	FALSE
00000165_008.png	No Finding	TRUE	FALSE	FALSE	FALSE
00000166_000.png	No Finding	TRUE	FALSE	FALSE	FALSE
00000167_000.png	No Finding	TRUE	FALSE	FALSE	FALSE
00000167_001.png	No Finding	TRUE	FALSE	FALSE	FALSE
00000168_000.png	No Finding	TRUE	FALSE	FALSE	FALSE
00000168_001.png	No Finding	TRUE	FALSE	FALSE	FALSE
00000169_000.png	No Finding	TRUE	FALSE	FALSE	FALSE
00000169_001.png	No Finding	TRUE	FALSE	FALSE	FALSE
00000170_000.png	No Finding	TRUE	FALSE	FALSE	FALSE
00000171_000.png	No Finding	TRUE	FALSE	FALSE	FALSE
00000172_000.png	No Finding	TRUE	FALSE	FALSE	FALSE
00000172_001.png	No Finding	TRUE	FALSE	FALSE	FALSE
00000172_002.png	No Finding	TRUE	FALSE	FALSE	FALSE
00000172_003.png	No Finding	TRUE	FALSE	FALSE	FALSE
00000172_004.png	No Finding	TRUE	FALSE	FALSE	FALSE
00000172_005.png	No Finding	TRUE	FALSE	FALSE	FALSE
00000172_006.png	No Finding	TRUE	FALSE	FALSE	FALSE
00000173_000.png	Infiltration	FALSE	FALSE	TRUE	FALSE
00000173_001.png	No Finding	TRUE	FALSE	FALSE	FALSE
00000174_000.png	No Finding	TRUE	FALSE	FALSE	FALSE
00000174_001.png	Infiltration|Nodule	FALSE	FALSE	TRUE	FALSE
00000174_003.png	No Finding	TRUE	FALSE	FALSE	FALSE
00000174_004.png	No Finding	TRUE	FALSE	FALSE	FALSE
00000175_000.png	No Finding	TRUE	FALSE	FALSE	FALSE
00000175_001.png	Atelectasis	FALSE	FALSE	FALSE	TRUE
00000175_002.png	Atelectasis	FALSE	FALSE	FALSE	TRUE
00000176_000.png	No Finding	TRUE	FALSE	FALSE	FALSE
00000176_002.png	Atelectasis|Cardiomegaly|Fibrosis	FALSE	FALSE	FALSE	TRUE
00000177_000.png	No Finding	TRUE	FALSE	FALSE	FALSE
00000177_001.png	No Finding	TRUE	FALSE	FALSE	FALSE
00000177_002.png	No Finding	TRUE	FALSE	FALSE	FALSE
00000177_003.png	No Finding	TRUE	FALSE	FALSE	FALSE
00000177_004.png	No Finding	TRUE	FALSE	FALSE	FALSE
00000177_005.png	No Finding	TRUE	FALSE	FALSE	FALSE
00000178_000.png	Infiltration	FALSE	FALSE	TRUE	FALSE
00000179_000.png	No Finding	TRUE	FALSE	FALSE	FALSE
00000179_001.png	Infiltration	FALSE	FALSE	TRUE	FALSE
00000179_002.png	Atelectasis|Infiltration	FALSE	FALSE	TRUE	TRUE
00000179_003.png	Infiltration	FALSE	FALSE	TRUE	FALSE
00000179_004.png	Consolidation|Infiltration	FALSE	FALSE	TRUE	FALSE
00000179_005.png	Consolidation|Infiltration	FALSE	FALSE	TRUE	FALSE
00000179_006.png	Atelectasis|Effusion	FALSE	TRUE	FALSE	TRUE
00000179_007.png	Consolidation|Effusion	FALSE	TRUE	FALSE	FALSE
00000180_000.png	Effusion|Pleural_Thickening	FALSE	TRUE	FALSE	FALSE
00000180_001.png	No Finding	TRUE	FALSE	FALSE	FALSE
00000180_002.png	Effusion	FALSE	TRUE	FALSE	FALSE
00000180_003.png	Effusion	FALSE	TRUE	FALSE	FALSE
00000181_000.png	No Finding	TRUE	FALSE	FALSE	FALSE
00000181_002.png	No Finding	TRUE	FALSE	FALSE	FALSE
00000181_003.png	Effusion	FALSE	TRUE	FALSE	FALSE
00000181_004.png	No Finding	TRUE	FALSE	FALSE	FALSE
00000181_005.png	Effusion	FALSE	TRUE	FALSE	FALSE
00000181_006.png	Infiltration	FALSE	FALSE	TRUE	FALSE
00000181_007.png	Infiltration	FALSE	FALSE	TRUE	FALSE
00000181_008.png	Infiltration	FALSE	FALSE	TRUE	FALSE
00000181_009.png	Infiltration	FALSE	FALSE	TRUE	FALSE
00000181_010.png	Infiltration	FALSE	FALSE	TRUE	FALSE
00000181_011.png	Atelectasis|Infiltration|Pleural_Thickening	FALSE	FALSE	TRUE	TRUE
00000181_012.png	No Finding	TRUE	FALSE	FALSE	FALSE
00000181_013.png	Consolidation|Infiltration|Mass	FALSE	FALSE	TRUE	FALSE
00000181_014.png	No Finding	TRUE	FALSE	FALSE	FALSE
00000181_015.png	Consolidation|Infiltration	FALSE	FALSE	TRUE	FALSE
00000181_016.png	Infiltration	FALSE	FALSE	TRUE	FALSE
00000181_017.png	Infiltration	FALSE	FALSE	TRUE	FALSE
00000181_018.png	Consolidation|Infiltration	FALSE	FALSE	TRUE	FALSE
00000181_019.png	Effusion	FALSE	TRUE	FALSE	FALSE
00000181_020.png	No Finding	TRUE	FALSE	FALSE	FALSE
00000181_021.png	Infiltration	FALSE	FALSE	TRUE	FALSE
00000181_022.png	No Finding	TRUE	FALSE	FALSE	FALSE
00000181_023.png	No Finding	TRUE	FALSE	FALSE	FALSE
00000181_024.png	No Finding	TRUE	FALSE	FALSE	FALSE
00000181_025.png	No Finding	TRUE	FALSE	FALSE	FALSE
00000181_026.png	No Finding	TRUE	FALSE	FALSE	FALSE
00000181_027.png	No Finding	TRUE	FALSE	FALSE	FALSE
00000181_028.png	Consolidation|Infiltration	FALSE	FALSE	TRUE	FALSE
00000181_029.png	Consolidation|Infiltration	FALSE	FALSE	TRUE	FALSE
00000181_030.png	Infiltration	FALSE	FALSE	TRUE	FALSE
00000181_031.png	No Finding	TRUE	FALSE	FALSE	FALSE
00000181_032.png	Infiltration	FALSE	FALSE	TRUE	FALSE
00000181_034.png	No Finding	TRUE	FALSE	FALSE	FALSE
00000181_035.png	Infiltration	FALSE	FALSE	TRUE	FALSE
00000181_036.png	Infiltration	FALSE	FALSE	TRUE	FALSE
00000181_039.png	No Finding	TRUE	FALSE	FALSE	FALSE
00000181_040.png	Atelectasis	FALSE	FALSE	FALSE	TRUE
00000181_041.png	No Finding	TRUE	FALSE	FALSE	FALSE
00000181_042.png	Effusion	FALSE	TRUE	FALSE	FALSE
00000181_043.png	Consolidation|Infiltration	FALSE	FALSE	TRUE	FALSE
00000181_044.png	Atelectasis|Infiltration	FALSE	FALSE	TRUE	TRUE
00000181_045.png	Atelectasis|Infiltration	FALSE	FALSE	TRUE	TRUE
00000181_046.png	Infiltration	FALSE	FALSE	TRUE	FALSE
00000181_048.png	Atelectasis|Effusion	FALSE	TRUE	FALSE	TRUE
00000181_049.png	No Finding	TRUE	FALSE	FALSE	FALSE
00000181_050.png	Atelectasis	FALSE	FALSE	FALSE	TRUE
00000181_051.png	No Finding	TRUE	FALSE	FALSE	FALSE
00000181_053.png	No Finding	TRUE	FALSE	FALSE	FALSE
00000181_054.png	Atelectasis|Effusion	FALSE	TRUE	FALSE	TRUE
00000181_055.png	Edema|Effusion	FALSE	TRUE	FALSE	FALSE
00000181_056.png	No Finding	TRUE	FALSE	FALSE	FALSE
00000181_057.png	No Finding	TRUE	FALSE	FALSE	FALSE
00000181_058.png	Effusion	FALSE	TRUE	FALSE	FALSE
00000181_059.png	Effusion	FALSE	TRUE	FALSE	FALSE
00000181_060.png	Effusion	FALSE	TRUE	FALSE	FALSE
00000181_061.png	Atelectasis|Effusion|Infiltration	FALSE	TRUE	TRUE	TRUE
00000181_062.png	Effusion|Infiltration	FALSE	TRUE	TRUE	FALSE
00000181_063.png	No Finding	TRUE	FALSE	FALSE	FALSE
00000181_064.png	No Finding	TRUE	FALSE	FALSE	FALSE
00000181_065.png	No Finding	TRUE	FALSE	FALSE	FALSE
00000182_000.png	No Finding	TRUE	FALSE	FALSE	FALSE
00000183_000.png	Infiltration	FALSE	FALSE	TRUE	FALSE
00000183_001.png	No Finding	TRUE	FALSE	FALSE	FALSE
00000183_002.png	Infiltration	FALSE	FALSE	TRUE	FALSE
00000184_000.png	No Finding	TRUE	FALSE	FALSE	FALSE
00000184_001.png	No Finding	TRUE	FALSE	FALSE	FALSE
00000185_000.png	No Finding	TRUE	FALSE	FALSE	FALSE
00000186_000.png	No Finding	TRUE	FALSE	FALSE	FALSE
00000187_001.png	No Finding	TRUE	FALSE	FALSE	FALSE
00000187_002.png	No Finding	TRUE	FALSE	FALSE	FALSE
00000188_000.png	No Finding	TRUE	FALSE	FALSE	FALSE
00000188_001.png	No Finding	TRUE	FALSE	FALSE	FALSE
00000189_000.png	Atelectasis	FALSE	FALSE	FALSE	TRUE
00000190_000.png	No Finding	TRUE	FALSE	FALSE	FALSE
00000190_001.png	No Finding	TRUE	FALSE	FALSE	FALSE
00000190_002.png	No Finding	TRUE	FALSE	FALSE	FALSE
00000190_003.png	No Finding	TRUE	FALSE	FALSE	FALSE
00000190_004.png	No Finding	TRUE	FALSE	FALSE	FALSE
00000190_005.png	No Finding	TRUE	FALSE	FALSE	FALSE
00000191_000.png	No Finding	TRUE	FALSE	FALSE	FALSE
00000192_000.png	No Finding	TRUE	FALSE	FALSE	FALSE
00000193_000.png	No Finding	TRUE	FALSE	FALSE	FALSE
00000193_001.png	No Finding	TRUE	FALSE	FALSE	FALSE
00000193_002.png	No Finding	TRUE	FALSE	FALSE	FALSE
00000193_003.png	No Finding	TRUE	FALSE	FALSE	FALSE
00000193_004.png	No Finding	TRUE	FALSE	FALSE	FALSE
00000193_005.png	No Finding	TRUE	FALSE	FALSE	FALSE
00000193_006.png	Atelectasis|Infiltration	FALSE	FALSE	TRUE	TRUE
00000193_007.png	No Finding	TRUE	FALSE	FALSE	FALSE
00000193_008.png	No Finding	TRUE	FALSE	FALSE	FALSE
00000193_009.png	No Finding	TRUE	FALSE	FALSE	FALSE
00000193_010.png	No Finding	TRUE	FALSE	FALSE	FALSE
00000193_011.png	No Finding	TRUE	FALSE	FALSE	FALSE
00000193_012.png	No Finding	TRUE	FALSE	FALSE	FALSE
00000193_013.png	No Finding	TRUE	FALSE	FALSE	FALSE
00000193_014.png	No Finding	TRUE	FALSE	FALSE	FALSE
00000193_015.png	No Finding	TRUE	FALSE	FALSE	FALSE
00000193_016.png	No Finding	TRUE	FALSE	FALSE	FALSE
00000193_017.png	No Finding	TRUE	FALSE	FALSE	FALSE
00000193_018.png	No Finding	TRUE	FALSE	FALSE	FALSE
00000194_000.png	No Finding	TRUE	FALSE	FALSE	FALSE
00000194_001.png	No Finding	TRUE	FALSE	FALSE	FALSE
00000194_002.png	No Finding	TRUE	FALSE	FALSE	FALSE
00000194_003.png	No Finding	TRUE	FALSE	FALSE	FALSE
00000194_004.png	No Finding	TRUE	FALSE	FALSE	FALSE
00000194_005.png	No Finding	TRUE	FALSE	FALSE	FALSE
00000195_000.png	No Finding	TRUE	FALSE	FALSE	FALSE
00000196_000.png	No Finding	TRUE	FALSE	FALSE	FALSE
00000197_000.png	No Finding	TRUE	FALSE	FALSE	FALSE
00000197_001.png	No Finding	TRUE	FALSE	FALSE	FALSE
00000197_002.png	No Finding	TRUE	FALSE	FALSE	FALSE
00000197_003.png	No Finding	TRUE	FALSE	FALSE	FALSE
00000198_000.png	No Finding	TRUE	FALSE	FALSE	FALSE
00000199_000.png	No Finding	TRUE	FALSE	FALSE	FALSE
00000199_003.png	No Finding	TRUE	FALSE	FALSE	FALSE
00000201_000.png	No Finding	TRUE	FALSE	FALSE	FALSE
00000201_001.png	No Finding	TRUE	FALSE	FALSE	FALSE
00000202_000.png	No Finding	TRUE	FALSE	FALSE	FALSE
00000202_001.png	No Finding	TRUE	FALSE	FALSE	FALSE
00000203_000.png	Atelectasis	FALSE	FALSE	FALSE	TRUE
00000204_003.png	No Finding	TRUE	FALSE	FALSE	FALSE
00000205_000.png	No Finding	TRUE	FALSE	FALSE	FALSE
00000205_001.png	Infiltration	FALSE	FALSE	TRUE	FALSE
00000206_000.png	No Finding	TRUE	FALSE	FALSE	FALSE
00000206_001.png	No Finding	TRUE	FALSE	FALSE	FALSE
00000207_000.png	No Finding	TRUE	FALSE	FALSE	FALSE
00000208_000.png	Atelectasis|Effusion|Pleural_Thickening	FALSE	TRUE	FALSE	TRUE
00000209_000.png	No Finding	TRUE	FALSE	FALSE	FALSE
00000210_000.png	No Finding	TRUE	FALSE	FALSE	FALSE
00000210_001.png	No Finding	TRUE	FALSE	FALSE	FALSE
00000211_003.png	No Finding	TRUE	FALSE	FALSE	FALSE
00000211_004.png	Cardiomegaly|Edema|Effusion|Infiltration	FALSE	TRUE	TRUE	FALSE
00000211_005.png	Cardiomegaly|Infiltration	FALSE	FALSE	TRUE	FALSE
00000211_006.png	Cardiomegaly|Edema|Effusion|Fibrosis|Infiltration	FALSE	TRUE	TRUE	FALSE
00000211_008.png	Cardiomegaly|Effusion	FALSE	TRUE	FALSE	FALSE
00000211_009.png	Cardiomegaly|Consolidation|Edema|Effusion	FALSE	TRUE	FALSE	FALSE
00000211_010.png	Atelectasis|Cardiomegaly|Effusion|Infiltration	FALSE	TRUE	TRUE	TRUE
00000211_011.png	Cardiomegaly|Effusion	FALSE	TRUE	FALSE	FALSE
00000211_012.png	Effusion	FALSE	TRUE	FALSE	FALSE
00000211_013.png	Cardiomegaly|Edema|Effusion|Infiltration|Pneumonia	FALSE	TRUE	TRUE	FALSE
00000211_014.png	Cardiomegaly|Effusion	FALSE	TRUE	FALSE	FALSE
00000211_015.png	Effusion|Infiltration	FALSE	TRUE	TRUE	FALSE
00000211_016.png	Cardiomegaly|Infiltration	FALSE	FALSE	TRUE	FALSE
00000211_017.png	No Finding	TRUE	FALSE	FALSE	FALSE
00000211_018.png	Cardiomegaly|Effusion|Pneumonia	FALSE	TRUE	FALSE	FALSE
00000211_019.png	Atelectasis|Cardiomegaly|Infiltration|Pneumothorax	FALSE	FALSE	TRUE	TRUE
00000211_020.png	No Finding	TRUE	FALSE	FALSE	FALSE
00000211_021.png	Cardiomegaly|Effusion	FALSE	TRUE	FALSE	FALSE
00000211_024.png	Cardiomegaly|Effusion	FALSE	TRUE	FALSE	FALSE
00000211_025.png	Effusion	FALSE	TRUE	FALSE	FALSE
00000211_026.png	Effusion	FALSE	TRUE	FALSE	FALSE
00000211_027.png	Effusion|Pleural_Thickening	FALSE	TRUE	FALSE	FALSE
00000211_028.png	Effusion	FALSE	TRUE	FALSE	FALSE
00000211_029.png	Effusion	FALSE	TRUE	FALSE	FALSE
00000211_030.png	No Finding	TRUE	FALSE	FALSE	FALSE
00000211_032.png	Effusion	FALSE	TRUE	FALSE	FALSE
00000211_033.png	No Finding	TRUE	FALSE	FALSE	FALSE
00000211_034.png	Cardiomegaly|Effusion	FALSE	TRUE	FALSE	FALSE
00000211_035.png	Cardiomegaly|Effusion|Mass	FALSE	TRUE	FALSE	FALSE
00000211_036.png	No Finding	TRUE	FALSE	FALSE	FALSE
00000211_037.png	Cardiomegaly|Effusion|Infiltration	FALSE	TRUE	TRUE	FALSE
00000211_040.png	Infiltration	FALSE	FALSE	TRUE	FALSE
00000211_041.png	Cardiomegaly|Effusion|Pleural_Thickening	FALSE	TRUE	FALSE	FALSE
00000211_042.png	No Finding	TRUE	FALSE	FALSE	FALSE
00000212_000.png	Edema|Effusion	FALSE	TRUE	FALSE	FALSE
00000213_000.png	No Finding	TRUE	FALSE	FALSE	FALSE
00000213_001.png	No Finding	TRUE	FALSE	FALSE	FALSE
00000213_002.png	Infiltration	FALSE	FALSE	TRUE	FALSE
00000213_003.png	Atelectasis	FALSE	FALSE	FALSE	TRUE
00000213_004.png	Infiltration	FALSE	FALSE	TRUE	FALSE
00000213_005.png	No Finding	TRUE	FALSE	FALSE	FALSE
00000214_000.png	No Finding	TRUE	FALSE	FALSE	FALSE
00000215_000.png	Infiltration	FALSE	FALSE	TRUE	FALSE
00000217_000.png	No Finding	TRUE	FALSE	FALSE	FALSE
00000218_000.png	Infiltration|Pneumonia	FALSE	FALSE	TRUE	FALSE
00000218_002.png	No Finding	TRUE	FALSE	FALSE	FALSE
00000218_003.png	No Finding	TRUE	FALSE	FALSE	FALSE
00000218_004.png	Infiltration	FALSE	FALSE	TRUE	FALSE
00000218_006.png	Infiltration|Pneumothorax	FALSE	FALSE	TRUE	FALSE
00000218_007.png	No Finding	TRUE	FALSE	FALSE	FALSE
00000218_008.png	No Finding	TRUE	FALSE	FALSE	FALSE
00000219_000.png	Atelectasis	FALSE	FALSE	FALSE	TRUE
00000219_001.png	Atelectasis	FALSE	FALSE	FALSE	TRUE
00000219_002.png	No Finding	TRUE	FALSE	FALSE	FALSE
00000219_003.png	No Finding	TRUE	FALSE	FALSE	FALSE
00000220_000.png	No Finding	TRUE	FALSE	FALSE	FALSE
00000221_000.png	Cardiomegaly|Infiltration	FALSE	FALSE	TRUE	FALSE
00000222_000.png	No Finding	TRUE	FALSE	FALSE	FALSE
00000223_000.png	No Finding	TRUE	FALSE	FALSE	FALSE
00000224_001.png	Infiltration|Nodule|Pleural_Thickening	FALSE	FALSE	TRUE	FALSE
00000225_000.png	No Finding	TRUE	FALSE	FALSE	FALSE
00000225_001.png	No Finding	TRUE	FALSE	FALSE	FALSE
00000226_000.png	No Finding	TRUE	FALSE	FALSE	FALSE
00000227_000.png	No Finding	TRUE	FALSE	FALSE	FALSE
00000227_001.png	No Finding	TRUE	FALSE	FALSE	FALSE
00000228_000.png	No Finding	TRUE	FALSE	FALSE	FALSE
00000229_000.png	No Finding	TRUE	FALSE	FALSE	FALSE
00000230_000.png	No Finding	TRUE	FALSE	FALSE	FALSE
00000230_001.png	Infiltration	FALSE	FALSE	TRUE	FALSE
00000230_002.png	Atelectasis|Infiltration	FALSE	FALSE	TRUE	TRUE
00000230_003.png	Infiltration	FALSE	FALSE	TRUE	FALSE
00000230_004.png	Infiltration|Mass	FALSE	FALSE	TRUE	FALSE
00000230_005.png	Infiltration	FALSE	FALSE	TRUE	FALSE
00000230_006.png	No Finding	TRUE	FALSE	FALSE	FALSE
00000230_007.png	No Finding	TRUE	FALSE	FALSE	FALSE
00000231_000.png	Infiltration	FALSE	FALSE	TRUE	FALSE
00000231_001.png	No Finding	TRUE	FALSE	FALSE	FALSE
00000231_002.png	Effusion	FALSE	TRUE	FALSE	FALSE
00000231_004.png	Effusion|Mass	FALSE	TRUE	FALSE	FALSE
00000231_005.png	No Finding	TRUE	FALSE	FALSE	FALSE
00000231_006.png	Effusion	FALSE	TRUE	FALSE	FALSE
00000231_007.png	No Finding	TRUE	FALSE	FALSE	FALSE
00000231_008.png	No Finding	TRUE	FALSE	FALSE	FALSE
00000231_009.png	Effusion|Fibrosis|Infiltration	FALSE	TRUE	TRUE	FALSE
00000231_010.png	No Finding	TRUE	FALSE	FALSE	FALSE
00000231_011.png	Effusion|Pneumothorax	FALSE	TRUE	FALSE	FALSE
00000231_012.png	No Finding	TRUE	FALSE	FALSE	FALSE
00000231_013.png	No Finding	TRUE	FALSE	FALSE	FALSE
00000234_000.png	No Finding	TRUE	FALSE	FALSE	FALSE
00000235_000.png	No Finding	TRUE	FALSE	FALSE	FALSE
00000236_000.png	Atelectasis	FALSE	FALSE	FALSE	TRUE
00000237_000.png	No Finding	TRUE	FALSE	FALSE	FALSE
00000238_000.png	Atelectasis	FALSE	FALSE	FALSE	TRUE
00000238_001.png	No Finding	TRUE	FALSE	FALSE	FALSE
00000239_000.png	No Finding	TRUE	FALSE	FALSE	FALSE
00000239_001.png	No Finding	TRUE	FALSE	FALSE	FALSE
00000239_002.png	Infiltration	FALSE	FALSE	TRUE	FALSE
00000239_003.png	No Finding	TRUE	FALSE	FALSE	FALSE
00000239_004.png	No Finding	TRUE	FALSE	FALSE	FALSE
00000239_005.png	No Finding	TRUE	FALSE	FALSE	FALSE
00000241_000.png	No Finding	TRUE	FALSE	FALSE	FALSE
00000241_001.png	No Finding	TRUE	FALSE	FALSE	FALSE
00000242_001.png	No Finding	TRUE	FALSE	FALSE	FALSE
00000242_002.png	No Finding	TRUE	FALSE	FALSE	FALSE
00000242_003.png	No Finding	TRUE	FALSE	FALSE	FALSE
00000242_004.png	No Finding	TRUE	FALSE	FALSE	FALSE
00000242_005.png	Infiltration	FALSE	FALSE	TRUE	FALSE
00000243_000.png	No Finding	TRUE	FALSE	FALSE	FALSE
00000244_000.png	No Finding	TRUE	FALSE	FALSE	FALSE
00000244_001.png	No Finding	TRUE	FALSE	FALSE	FALSE
00000244_002.png	Atelectasis	FALSE	FALSE	FALSE	TRUE
00000245_000.png	No Finding	TRUE	FALSE	FALSE	FALSE
00000245_002.png	Infiltration	FALSE	FALSE	TRUE	FALSE
00000246_000.png	No Finding	TRUE	FALSE	FALSE	FALSE
00000246_001.png	Infiltration	FALSE	FALSE	TRUE	FALSE
00000246_002.png	No Finding	TRUE	FALSE	FALSE	FALSE
00000246_003.png	No Finding	TRUE	FALSE	FALSE	FALSE
00000246_004.png	No Finding	TRUE	FALSE	FALSE	FALSE
00000246_007.png	No Finding	TRUE	FALSE	FALSE	FALSE
00000246_009.png	No Finding	TRUE	FALSE	FALSE	FALSE
00000246_011.png	Infiltration	FALSE	FALSE	TRUE	FALSE
00000246_013.png	Effusion|Infiltration|Pneumothorax	FALSE	TRUE	TRUE	FALSE
00000246_017.png	Infiltration	FALSE	FALSE	TRUE	FALSE
00000246_018.png	No Finding	TRUE	FALSE	FALSE	FALSE
00000246_019.png	No Finding	TRUE	FALSE	FALSE	FALSE
00000248_001.png	No Finding	TRUE	FALSE	FALSE	FALSE
00000248_003.png	No Finding	TRUE	FALSE	FALSE	FALSE
00000248_004.png	Effusion|Mass	FALSE	TRUE	FALSE	FALSE
00000248_005.png	Atelectasis|Effusion|Mass	FALSE	TRUE	FALSE	TRUE
00000248_006.png	Atelectasis|Infiltration	FALSE	FALSE	TRUE	TRUE
00000248_007.png	Atelectasis|Infiltration	FALSE	FALSE	TRUE	TRUE
00000248_008.png	Atelectasis	FALSE	FALSE	FALSE	TRUE
00000248_009.png	Atelectasis	FALSE	FALSE	FALSE	TRUE
00000248_010.png	Atelectasis	FALSE	FALSE	FALSE	TRUE
00000248_011.png	No Finding	TRUE	FALSE	FALSE	FALSE
00000248_012.png	No Finding	TRUE	FALSE	FALSE	FALSE
00000248_014.png	Effusion|Pleural_Thickening	FALSE	TRUE	FALSE	FALSE
00000248_019.png	Atelectasis|Infiltration|Mass	FALSE	FALSE	TRUE	TRUE
00000248_020.png	Atelectasis|Infiltration|Mass|Pleural_Thickening	FALSE	FALSE	TRUE	TRUE
00000248_021.png	No Finding	TRUE	FALSE	FALSE	FALSE
00000248_022.png	Effusion|Infiltration|Mass	FALSE	TRUE	TRUE	FALSE
00000248_025.png	No Finding	TRUE	FALSE	FALSE	FALSE
00000248_026.png	No Finding	TRUE	FALSE	FALSE	FALSE
00000248_027.png	Effusion|Pleural_Thickening	FALSE	TRUE	FALSE	FALSE
00000249_000.png	No Finding	TRUE	FALSE	FALSE	FALSE
00000250_000.png	No Finding	TRUE	FALSE	FALSE	FALSE
00000250_001.png	Atelectasis|Nodule	FALSE	FALSE	FALSE	TRUE
00000250_002.png	No Finding	TRUE	FALSE	FALSE	FALSE
00000250_005.png	Infiltration	FALSE	FALSE	TRUE	FALSE
00000250_006.png	No Finding	TRUE	FALSE	FALSE	FALSE
00000250_007.png	Infiltration	FALSE	FALSE	TRUE	FALSE
00000250_008.png	Effusion	FALSE	TRUE	FALSE	FALSE
00000250_009.png	No Finding	TRUE	FALSE	FALSE	FALSE
00000250_010.png	Consolidation|Effusion	FALSE	TRUE	FALSE	FALSE
00000250_011.png	No Finding	TRUE	FALSE	FALSE	FALSE
00000250_012.png	No Finding	TRUE	FALSE	FALSE	FALSE
00000250_013.png	No Finding	TRUE	FALSE	FALSE	FALSE
00000250_014.png	Infiltration|Mass	FALSE	FALSE	TRUE	FALSE
00000250_016.png	Atelectasis|Infiltration|Mass	FALSE	FALSE	TRUE	TRUE
00000251_000.png	No Finding	TRUE	FALSE	FALSE	FALSE
00000251_001.png	Atelectasis	FALSE	FALSE	FALSE	TRUE
00000251_002.png	Atelectasis	FALSE	FALSE	FALSE	TRUE
00000251_003.png	Atelectasis	FALSE	FALSE	FALSE	TRUE
00000251_004.png	No Finding	TRUE	FALSE	FALSE	FALSE
00000252_000.png	No Finding	TRUE	FALSE	FALSE	FALSE
00000252_001.png	No Finding	TRUE	FALSE	FALSE	FALSE
00000253_000.png	No Finding	TRUE	FALSE	FALSE	FALSE
00000254_001.png	No Finding	TRUE	FALSE	FALSE	FALSE
00000255_000.png	No Finding	TRUE	FALSE	FALSE	FALSE
00000255_001.png	No Finding	TRUE	FALSE	FALSE	FALSE
00000255_002.png	No Finding	TRUE	FALSE	FALSE	FALSE
00000255_003.png	No Finding	TRUE	FALSE	FALSE	FALSE
00000255_004.png	Effusion|Infiltration	FALSE	TRUE	TRUE	FALSE
00000255_005.png	No Finding	TRUE	FALSE	FALSE	FALSE
00000256_000.png	Infiltration	FALSE	FALSE	TRUE	FALSE
00000257_000.png	No Finding	TRUE	FALSE	FALSE	FALSE
00000258_000.png	Infiltration	FALSE	FALSE	TRUE	FALSE
00000259_000.png	No Finding	TRUE	FALSE	FALSE	FALSE
00000260_000.png	No Finding	TRUE	FALSE	FALSE	FALSE
00000261_000.png	Effusion|Infiltration	FALSE	TRUE	TRUE	FALSE
00000261_001.png	Consolidation|Effusion	FALSE	TRUE	FALSE	FALSE
00000261_003.png	Effusion|Infiltration	FALSE	TRUE	TRUE	FALSE
00000261_005.png	Effusion|Infiltration	FALSE	TRUE	TRUE	FALSE
00000261_006.png	Consolidation|Infiltration|Nodule	FALSE	FALSE	TRUE	FALSE
00000261_007.png	Infiltration|Pneumonia	FALSE	FALSE	TRUE	FALSE
00000262_000.png	No Finding	TRUE	FALSE	FALSE	FALSE
00000263_000.png	No Finding	TRUE	FALSE	FALSE	FALSE
00000264_000.png	No Finding	TRUE	FALSE	FALSE	FALSE
00000265_000.png	No Finding	TRUE	FALSE	FALSE	FALSE
00000265_001.png	No Finding	TRUE	FALSE	FALSE	FALSE
00000265_002.png	No Finding	TRUE	FALSE	FALSE	FALSE
00000265_003.png	No Finding	TRUE	FALSE	FALSE	FALSE
00000265_004.png	No Finding	TRUE	FALSE	FALSE	FALSE
00000265_005.png	No Finding	TRUE	FALSE	FALSE	FALSE
00000266_000.png	No Finding	TRUE	FALSE	FALSE	FALSE
00000267_000.png	No Finding	TRUE	FALSE	FALSE	FALSE
00000268_000.png	No Finding	TRUE	FALSE	FALSE	FALSE
00000268_001.png	Infiltration	FALSE	FALSE	TRUE	FALSE
00000268_002.png	No Finding	TRUE	FALSE	FALSE	FALSE
00000269_001.png	No Finding	TRUE	FALSE	FALSE	FALSE
00000270_000.png	Atelectasis	FALSE	FALSE	FALSE	TRUE
00000270_001.png	Atelectasis	FALSE	FALSE	FALSE	TRUE
00000270_002.png	Atelectasis	FALSE	FALSE	FALSE	TRUE
00000271_000.png	No Finding	TRUE	FALSE	FALSE	FALSE
00000271_001.png	No Finding	TRUE	FALSE	FALSE	FALSE
00000271_002.png	No Finding	TRUE	FALSE	FALSE	FALSE
00000271_003.png	No Finding	TRUE	FALSE	FALSE	FALSE
00000272_001.png	No Finding	TRUE	FALSE	FALSE	FALSE
00000272_002.png	No Finding	TRUE	FALSE	FALSE	FALSE
00000272_003.png	No Finding	TRUE	FALSE	FALSE	FALSE
00000272_004.png	No Finding	TRUE	FALSE	FALSE	FALSE
00000272_005.png	No Finding	TRUE	FALSE	FALSE	FALSE
00000272_006.png	No Finding	TRUE	FALSE	FALSE	FALSE
00000273_000.png	Atelectasis|Infiltration	FALSE	FALSE	TRUE	TRUE
00000273_001.png	No Finding	TRUE	FALSE	FALSE	FALSE
00000273_002.png	Infiltration	FALSE	FALSE	TRUE	FALSE
00000273_003.png	Infiltration	FALSE	FALSE	TRUE	FALSE
00000273_004.png	No Finding	TRUE	FALSE	FALSE	FALSE
00000273_005.png	No Finding	TRUE	FALSE	FALSE	FALSE
00000273_006.png	No Finding	TRUE	FALSE	FALSE	FALSE
00000273_007.png	No Finding	TRUE	FALSE	FALSE	FALSE
00000273_008.png	No Finding	TRUE	FALSE	FALSE	FALSE
00000273_009.png	No Finding	TRUE	FALSE	FALSE	FALSE
00000274_001.png	No Finding	TRUE	FALSE	FALSE	FALSE
00000275_001.png	Atelectasis|Consolidation	FALSE	FALSE	FALSE	TRUE
00000275_002.png	Atelectasis	FALSE	FALSE	FALSE	TRUE
00000275_004.png	No Finding	TRUE	FALSE	FALSE	FALSE
00000276_000.png	No Finding	TRUE	FALSE	FALSE	FALSE
00000277_000.png	No Finding	TRUE	FALSE	FALSE	FALSE
00000277_001.png	Infiltration	FALSE	FALSE	TRUE	FALSE
00000277_002.png	No Finding	TRUE	FALSE	FALSE	FALSE
00000278_000.png	No Finding	TRUE	FALSE	FALSE	FALSE
00000278_002.png	No Finding	TRUE	FALSE	FALSE	FALSE
00000278_003.png	No Finding	TRUE	FALSE	FALSE	FALSE
00000278_004.png	No Finding	TRUE	FALSE	FALSE	FALSE
00000278_005.png	No Finding	TRUE	FALSE	FALSE	FALSE
00000278_006.png	No Finding	TRUE	FALSE	FALSE	FALSE
00000278_007.png	No Finding	TRUE	FALSE	FALSE	FALSE
00000278_009.png	No Finding	TRUE	FALSE	FALSE	FALSE
00000279_000.png	No Finding	TRUE	FALSE	FALSE	FALSE
00000280_000.png	No Finding	TRUE	FALSE	FALSE	FALSE
00000280_001.png	No Finding	TRUE	FALSE	FALSE	FALSE
00000281_000.png	No Finding	TRUE	FALSE	FALSE	FALSE
00000281_001.png	No Finding	TRUE	FALSE	FALSE	FALSE
00000281_002.png	No Finding	TRUE	FALSE	FALSE	FALSE
00000282_000.png	Consolidation|Effusion|Infiltration|Nodule	FALSE	TRUE	TRUE	FALSE
00000282_001.png	No Finding	TRUE	FALSE	FALSE	FALSE
00000283_000.png	No Finding	TRUE	FALSE	FALSE	FALSE
00000284_005.png	Cardiomegaly|Effusion|Hernia	FALSE	TRUE	FALSE	FALSE
00000285_000.png	No Finding	TRUE	FALSE	FALSE	FALSE
00000285_001.png	Infiltration	FALSE	FALSE	TRUE	FALSE
00000285_002.png	No Finding	TRUE	FALSE	FALSE	FALSE
00000285_003.png	No Finding	TRUE	FALSE	FALSE	FALSE
00000285_004.png	No Finding	TRUE	FALSE	FALSE	FALSE
00000285_007.png	Infiltration|Pneumothorax	FALSE	FALSE	TRUE	FALSE
00000288_000.png	Infiltration	FALSE	FALSE	TRUE	FALSE
00000288_001.png	No Finding	TRUE	FALSE	FALSE	FALSE
00000288_002.png	No Finding	TRUE	FALSE	FALSE	FALSE
00000288_003.png	No Finding	TRUE	FALSE	FALSE	FALSE
00000288_004.png	Atelectasis|Infiltration	FALSE	FALSE	TRUE	TRUE
00000289_000.png	No Finding	TRUE	FALSE	FALSE	FALSE
00000289_001.png	No Finding	TRUE	FALSE	FALSE	FALSE
00000289_002.png	No Finding	TRUE	FALSE	FALSE	FALSE
00000289_003.png	No Finding	TRUE	FALSE	FALSE	FALSE
00000289_004.png	No Finding	TRUE	FALSE	FALSE	FALSE
00000289_005.png	No Finding	TRUE	FALSE	FALSE	FALSE
00000289_006.png	No Finding	TRUE	FALSE	FALSE	FALSE
00000289_008.png	Infiltration	FALSE	FALSE	TRUE	FALSE
00000290_000.png	No Finding	TRUE	FALSE	FALSE	FALSE
00000290_001.png	No Finding	TRUE	FALSE	FALSE	FALSE
00000290_002.png	No Finding	TRUE	FALSE	FALSE	FALSE
00000290_003.png	No Finding	TRUE	FALSE	FALSE	FALSE
00000291_000.png	No Finding	TRUE	FALSE	FALSE	FALSE
00000292_000.png	No Finding	TRUE	FALSE	FALSE	FALSE
00000293_000.png	No Finding	TRUE	FALSE	FALSE	FALSE
00000294_001.png	No Finding	TRUE	FALSE	FALSE	FALSE
00000295_000.png	No Finding	TRUE	FALSE	FALSE	FALSE
00000296_003.png	No Finding	TRUE	FALSE	FALSE	FALSE
00000297_000.png	Infiltration	FALSE	FALSE	TRUE	FALSE
00000298_000.png	No Finding	TRUE	FALSE	FALSE	FALSE
00000299_000.png	No Finding	TRUE	FALSE	FALSE	FALSE
00000300_000.png	No Finding	TRUE	FALSE	FALSE	FALSE
00000301_000.png	No Finding	TRUE	FALSE	FALSE	FALSE
00000301_001.png	No Finding	TRUE	FALSE	FALSE	FALSE
00000302_000.png	Atelectasis|Fibrosis	FALSE	FALSE	FALSE	TRUE
00000303_000.png	Atelectasis	FALSE	FALSE	FALSE	TRUE
00000304_000.png	No Finding	TRUE	FALSE	FALSE	FALSE
00000304_001.png	No Finding	TRUE	FALSE	FALSE	FALSE
00000304_002.png	No Finding	TRUE	FALSE	FALSE	FALSE
00000305_000.png	No Finding	TRUE	FALSE	FALSE	FALSE
00000305_001.png	Atelectasis	FALSE	FALSE	FALSE	TRUE
00000305_002.png	No Finding	TRUE	FALSE	FALSE	FALSE
00000306_000.png	Fibrosis|Infiltration	FALSE	FALSE	TRUE	FALSE
00000307_000.png	Atelectasis	FALSE	FALSE	FALSE	TRUE
00000308_000.png	No Finding	TRUE	FALSE	FALSE	FALSE
00000309_000.png	No Finding	TRUE	FALSE	FALSE	FALSE
00000310_000.png	No Finding	TRUE	FALSE	FALSE	FALSE
00000310_002.png	No Finding	TRUE	FALSE	FALSE	FALSE
00000310_003.png	No Finding	TRUE	FALSE	FALSE	FALSE
00000310_004.png	Atelectasis	FALSE	FALSE	FALSE	TRUE
00000310_005.png	No Finding	TRUE	FALSE	FALSE	FALSE
00000310_006.png	Infiltration	FALSE	FALSE	TRUE	FALSE
00000311_001.png	No Finding	TRUE	FALSE	FALSE	FALSE
00000312_000.png	No Finding	TRUE	FALSE	FALSE	FALSE
00000312_002.png	No Finding	TRUE	FALSE	FALSE	FALSE
00000313_000.png	Infiltration	FALSE	FALSE	TRUE	FALSE
00000314_000.png	Atelectasis	FALSE	FALSE	FALSE	TRUE
00000315_000.png	No Finding	TRUE	FALSE	FALSE	FALSE
00000315_001.png	Atelectasis|Effusion|Pneumothorax	FALSE	TRUE	FALSE	TRUE
00000315_002.png	Effusion|Nodule|Pleural_Thickening	FALSE	TRUE	FALSE	FALSE
00000315_004.png	No Finding	TRUE	FALSE	FALSE	FALSE
00000315_005.png	No Finding	TRUE	FALSE	FALSE	FALSE
00000317_000.png	No Finding	TRUE	FALSE	FALSE	FALSE
00000317_001.png	No Finding	TRUE	FALSE	FALSE	FALSE
00000317_002.png	No Finding	TRUE	FALSE	FALSE	FALSE
00000317_003.png	No Finding	TRUE	FALSE	FALSE	FALSE
00000317_004.png	No Finding	TRUE	FALSE	FALSE	FALSE
00000318_000.png	No Finding	TRUE	FALSE	FALSE	FALSE
00000318_001.png	No Finding	TRUE	FALSE	FALSE	FALSE
00000318_002.png	No Finding	TRUE	FALSE	FALSE	FALSE
00000318_003.png	No Finding	TRUE	FALSE	FALSE	FALSE
00000318_004.png	No Finding	TRUE	FALSE	FALSE	FALSE
00000318_005.png	No Finding	TRUE	FALSE	FALSE	FALSE
00000318_006.png	No Finding	TRUE	FALSE	FALSE	FALSE
00000318_007.png	No Finding	TRUE	FALSE	FALSE	FALSE
00000318_008.png	No Finding	TRUE	FALSE	FALSE	FALSE
00000318_009.png	No Finding	TRUE	FALSE	FALSE	FALSE
00000318_010.png	Infiltration	FALSE	FALSE	TRUE	FALSE
00000319_000.png	No Finding	TRUE	FALSE	FALSE	FALSE
00000320_000.png	No Finding	TRUE	FALSE	FALSE	FALSE
00000321_000.png	No Finding	TRUE	FALSE	FALSE	FALSE
00000321_001.png	Infiltration	FALSE	FALSE	TRUE	FALSE
00000321_002.png	No Finding	TRUE	FALSE	FALSE	FALSE
00000321_003.png	No Finding	TRUE	FALSE	FALSE	FALSE
00000321_004.png	No Finding	TRUE	FALSE	FALSE	FALSE
00000321_005.png	No Finding	TRUE	FALSE	FALSE	FALSE
00000322_001.png	No Finding	TRUE	FALSE	FALSE	FALSE
00000322_002.png	No Finding	TRUE	FALSE	FALSE	FALSE
00000322_004.png	No Finding	TRUE	FALSE	FALSE	FALSE
00000322_005.png	No Finding	TRUE	FALSE	FALSE	FALSE
00000322_006.png	No Finding	TRUE	FALSE	FALSE	FALSE
00000322_008.png	No Finding	TRUE	FALSE	FALSE	FALSE
00000322_009.png	Infiltration|Pleural_Thickening|Pneumothorax	FALSE	FALSE	TRUE	FALSE
00000322_012.png	No Finding	TRUE	FALSE	FALSE	FALSE
00000322_013.png	Effusion	FALSE	TRUE	FALSE	FALSE
00000322_014.png	Atelectasis|Infiltration	FALSE	FALSE	TRUE	TRUE
00000323_000.png	No Finding	TRUE	FALSE	FALSE	FALSE
00000324_000.png	Infiltration	FALSE	FALSE	TRUE	FALSE
00000324_001.png	Infiltration|Nodule	FALSE	FALSE	TRUE	FALSE
00000324_002.png	No Finding	TRUE	FALSE	FALSE	FALSE
00000324_004.png	Infiltration|Mass	FALSE	FALSE	TRUE	FALSE
00000324_005.png	No Finding	TRUE	FALSE	FALSE	FALSE
00000324_006.png	No Finding	TRUE	FALSE	FALSE	FALSE
00000324_008.png	No Finding	TRUE	FALSE	FALSE	FALSE
00000324_009.png	No Finding	TRUE	FALSE	FALSE	FALSE
00000324_010.png	Infiltration	FALSE	FALSE	TRUE	FALSE
00000324_011.png	Infiltration	FALSE	FALSE	TRUE	FALSE
00000324_012.png	No Finding	TRUE	FALSE	FALSE	FALSE
00000324_013.png	No Finding	TRUE	FALSE	FALSE	FALSE
00000324_014.png	No Finding	TRUE	FALSE	FALSE	FALSE
00000324_015.png	Atelectasis	FALSE	FALSE	FALSE	TRUE
00000324_016.png	Atelectasis	FALSE	FALSE	FALSE	TRUE
00000324_017.png	No Finding	TRUE	FALSE	FALSE	FALSE
00000325_000.png	No Finding	TRUE	FALSE	FALSE	FALSE
00000327_000.png	No Finding	TRUE	FALSE	FALSE	FALSE
00000327_001.png	No Finding	TRUE	FALSE	FALSE	FALSE
00000327_002.png	No Finding	TRUE	FALSE	FALSE	FALSE
00000327_003.png	No Finding	TRUE	FALSE	FALSE	FALSE
00000327_004.png	Infiltration	FALSE	FALSE	TRUE	FALSE
00000328_000.png	No Finding	TRUE	FALSE	FALSE	FALSE
00000329_000.png	No Finding	TRUE	FALSE	FALSE	FALSE
00000331_000.png	Infiltration	FALSE	FALSE	TRUE	FALSE
00000331_001.png	Atelectasis	FALSE	FALSE	FALSE	TRUE
00000331_002.png	No Finding	TRUE	FALSE	FALSE	FALSE
00000332_000.png	No Finding	TRUE	FALSE	FALSE	FALSE
00000332_001.png	No Finding	TRUE	FALSE	FALSE	FALSE
00000334_001.png	No Finding	TRUE	FALSE	FALSE	FALSE
00000334_003.png	No Finding	TRUE	FALSE	FALSE	FALSE
00000334_005.png	No Finding	TRUE	FALSE	FALSE	FALSE
00000335_000.png	No Finding	TRUE	FALSE	FALSE	FALSE
00000337_000.png	Atelectasis|Effusion|Mass	FALSE	TRUE	FALSE	TRUE
00000339_000.png	No Finding	TRUE	FALSE	FALSE	FALSE
00000339_001.png	Infiltration	FALSE	FALSE	TRUE	FALSE
00000340_000.png	No Finding	TRUE	FALSE	FALSE	FALSE
00000340_001.png	Infiltration|Nodule	FALSE	FALSE	TRUE	FALSE
00000340_002.png	No Finding	TRUE	FALSE	FALSE	FALSE
00000341_000.png	No Finding	TRUE	FALSE	FALSE	FALSE
00000342_000.png	No Finding	TRUE	FALSE	FALSE	FALSE
00000343_000.png	Infiltration	FALSE	FALSE	TRUE	FALSE
00000344_000.png	Consolidation|Infiltration|Mass|Pleural_Thickening	FALSE	FALSE	TRUE	FALSE
00000344_001.png	Effusion|Infiltration	FALSE	TRUE	TRUE	FALSE
00000344_002.png	Effusion	FALSE	TRUE	FALSE	FALSE
00000344_003.png	Atelectasis|Effusion|Infiltration	FALSE	TRUE	TRUE	TRUE
00000345_000.png	No Finding	TRUE	FALSE	FALSE	FALSE
00000346_000.png	No Finding	TRUE	FALSE	FALSE	FALSE
00000347_000.png	No Finding	TRUE	FALSE	FALSE	FALSE
00000348_000.png	No Finding	TRUE	FALSE	FALSE	FALSE
00000348_001.png	No Finding	TRUE	FALSE	FALSE	FALSE
00000348_002.png	No Finding	TRUE	FALSE	FALSE	FALSE
00000348_003.png	No Finding	TRUE	FALSE	FALSE	FALSE
00000348_004.png	No Finding	TRUE	FALSE	FALSE	FALSE
00000348_005.png	No Finding	TRUE	FALSE	FALSE	FALSE
00000348_006.png	No Finding	TRUE	FALSE	FALSE	FALSE
00000348_007.png	Atelectasis	FALSE	FALSE	FALSE	TRUE
00000348_008.png	Infiltration	FALSE	FALSE	TRUE	FALSE
00000348_009.png	No Finding	TRUE	FALSE	FALSE	FALSE
00000349_000.png	No Finding	TRUE	FALSE	FALSE	FALSE
00000350_000.png	No Finding	TRUE	FALSE	FALSE	FALSE
00000351_000.png	Atelectasis	FALSE	FALSE	FALSE	TRUE
00000352_000.png	No Finding	TRUE	FALSE	FALSE	FALSE
00000354_000.png	No Finding	TRUE	FALSE	FALSE	FALSE
00000355_000.png	No Finding	TRUE	FALSE	FALSE	FALSE
00000356_000.png	No Finding	TRUE	FALSE	FALSE	FALSE
00000356_001.png	No Finding	TRUE	FALSE	FALSE	FALSE
00000357_000.png	No Finding	TRUE	FALSE	FALSE	FALSE
00000358_000.png	No Finding	TRUE	FALSE	FALSE	FALSE
00000358_001.png	Infiltration|Pleural_Thickening	FALSE	FALSE	TRUE	FALSE
00000359_000.png	No Finding	TRUE	FALSE	FALSE	FALSE
00000359_001.png	No Finding	TRUE	FALSE	FALSE	FALSE
00000359_003.png	No Finding	TRUE	FALSE	FALSE	FALSE
00000359_004.png	No Finding	TRUE	FALSE	FALSE	FALSE
00000359_005.png	No Finding	TRUE	FALSE	FALSE	FALSE
00000359_006.png	No Finding	TRUE	FALSE	FALSE	FALSE
00000359_009.png	No Finding	TRUE	FALSE	FALSE	FALSE
00000359_010.png	No Finding	TRUE	FALSE	FALSE	FALSE
00000360_000.png	No Finding	TRUE	FALSE	FALSE	FALSE
00000360_001.png	No Finding	TRUE	FALSE	FALSE	FALSE
00000360_002.png	No Finding	TRUE	FALSE	FALSE	FALSE
00000360_005.png	Atelectasis|Pneumothorax	FALSE	FALSE	FALSE	TRUE
00000360_006.png	Atelectasis|Effusion|Emphysema|Pleural_Thickening	FALSE	TRUE	FALSE	TRUE
00000360_007.png	No Finding	TRUE	FALSE	FALSE	FALSE
00000360_008.png	Infiltration	FALSE	FALSE	TRUE	FALSE
00000362_000.png	No Finding	TRUE	FALSE	FALSE	FALSE
00000362_001.png	No Finding	TRUE	FALSE	FALSE	FALSE
00000362_002.png	No Finding	TRUE	FALSE	FALSE	FALSE
00000362_003.png	No Finding	TRUE	FALSE	FALSE	FALSE
00000362_004.png	No Finding	TRUE	FALSE	FALSE	FALSE
00000362_005.png	No Finding	TRUE	FALSE	FALSE	FALSE
00000363_000.png	Fibrosis|Infiltration	FALSE	FALSE	TRUE	FALSE
00000363_002.png	Effusion|Pleural_Thickening	FALSE	TRUE	FALSE	FALSE
00000364_000.png	No Finding	TRUE	FALSE	FALSE	FALSE
00000364_001.png	No Finding	TRUE	FALSE	FALSE	FALSE
00000365_000.png	No Finding	TRUE	FALSE	FALSE	FALSE
00000366_000.png	No Finding	TRUE	FALSE	FALSE	FALSE
00000366_001.png	No Finding	TRUE	FALSE	FALSE	FALSE
00000367_000.png	Infiltration	FALSE	FALSE	TRUE	FALSE
00000368_000.png	No Finding	TRUE	FALSE	FALSE	FALSE
00000368_001.png	Atelectasis	FALSE	FALSE	FALSE	TRUE
00000368_002.png	Atelectasis	FALSE	FALSE	FALSE	TRUE
00000368_004.png	Atelectasis	FALSE	FALSE	FALSE	TRUE
00000368_005.png	No Finding	TRUE	FALSE	FALSE	FALSE
00000368_006.png	Atelectasis	FALSE	FALSE	FALSE	TRUE
00000368_007.png	Atelectasis	FALSE	FALSE	FALSE	TRUE
00000368_008.png	Atelectasis	FALSE	FALSE	FALSE	TRUE
00000368_009.png	No Finding	TRUE	FALSE	FALSE	FALSE
00000368_010.png	No Finding	TRUE	FALSE	FALSE	FALSE
00000368_011.png	Atelectasis	FALSE	FALSE	FALSE	TRUE
00000369_000.png	No Finding	TRUE	FALSE	FALSE	FALSE
00000370_001.png	No Finding	TRUE	FALSE	FALSE	FALSE
00000370_002.png	No Finding	TRUE	FALSE	FALSE	FALSE
00000370_003.png	No Finding	TRUE	FALSE	FALSE	FALSE
00000370_004.png	No Finding	TRUE	FALSE	FALSE	FALSE
00000370_005.png	No Finding	TRUE	FALSE	FALSE	FALSE
00000370_006.png	Atelectasis|Nodule	FALSE	FALSE	FALSE	TRUE
00000370_007.png	No Finding	TRUE	FALSE	FALSE	FALSE
00000370_009.png	No Finding	TRUE	FALSE	FALSE	FALSE
00000370_010.png	Infiltration	FALSE	FALSE	TRUE	FALSE
00000370_011.png	Infiltration	FALSE	FALSE	TRUE	FALSE
00000371_000.png	No Finding	TRUE	FALSE	FALSE	FALSE
00000372_005.png	Atelectasis|Effusion|Infiltration	FALSE	TRUE	TRUE	TRUE
00000372_006.png	No Finding	TRUE	FALSE	FALSE	FALSE
00000372_008.png	Atelectasis|Effusion|Infiltration	FALSE	TRUE	TRUE	TRUE
00000372_009.png	No Finding	TRUE	FALSE	FALSE	FALSE
00000372_010.png	No Finding	TRUE	FALSE	FALSE	FALSE
00000372_011.png	No Finding	TRUE	FALSE	FALSE	FALSE
00000372_012.png	Effusion	FALSE	TRUE	FALSE	FALSE
00000372_014.png	No Finding	TRUE	FALSE	FALSE	FALSE
00000372_015.png	Effusion|Nodule	FALSE	TRUE	FALSE	FALSE
00000372_016.png	Effusion|Nodule	FALSE	TRUE	FALSE	FALSE
00000373_000.png	No Finding	TRUE	FALSE	FALSE	FALSE
00000373_001.png	No Finding	TRUE	FALSE	FALSE	FALSE
00000375_000.png	No Finding	TRUE	FALSE	FALSE	FALSE
00000376_001.png	No Finding	TRUE	FALSE	FALSE	FALSE
00000376_003.png	No Finding	TRUE	FALSE	FALSE	FALSE
00000376_004.png	No Finding	TRUE	FALSE	FALSE	FALSE
00000376_006.png	Infiltration	FALSE	FALSE	TRUE	FALSE
00000376_008.png	Atelectasis|Edema|Mass	FALSE	FALSE	FALSE	TRUE
00000376_009.png	Infiltration	FALSE	FALSE	TRUE	FALSE
00000376_010.png	Infiltration	FALSE	FALSE	TRUE	FALSE
00000376_011.png	No Finding	TRUE	FALSE	FALSE	FALSE
00000376_012.png	No Finding	TRUE	FALSE	FALSE	FALSE
00000376_013.png	No Finding	TRUE	FALSE	FALSE	FALSE
00000377_001.png	Atelectasis|Cardiomegaly|Effusion|Infiltration	FALSE	TRUE	TRUE	TRUE
00000377_002.png	No Finding	TRUE	FALSE	FALSE	FALSE
00000377_003.png	Cardiomegaly|Infiltration	FALSE	FALSE	TRUE	FALSE
00000378_000.png	No Finding	TRUE	FALSE	FALSE	FALSE
00000379_000.png	No Finding	TRUE	FALSE	FALSE	FALSE
00000379_001.png	No Finding	TRUE	FALSE	FALSE	FALSE
00000380_000.png	No Finding	TRUE	FALSE	FALSE	FALSE
00000381_000.png	Emphysema|Infiltration	FALSE	FALSE	TRUE	FALSE
00000381_002.png	Atelectasis|Consolidation	FALSE	FALSE	FALSE	TRUE
00000381_003.png	Atelectasis	FALSE	FALSE	FALSE	TRUE
00000381_004.png	No Finding	TRUE	FALSE	FALSE	FALSE
00000382_000.png	No Finding	TRUE	FALSE	FALSE	FALSE
00000382_001.png	No Finding	TRUE	FALSE	FALSE	FALSE
00000384_000.png	No Finding	TRUE	FALSE	FALSE	FALSE
00000385_000.png	Hernia|Infiltration	FALSE	FALSE	TRUE	FALSE
00000385_002.png	No Finding	TRUE	FALSE	FALSE	FALSE
00000385_003.png	No Finding	TRUE	FALSE	FALSE	FALSE
00000385_004.png	No Finding	TRUE	FALSE	FALSE	FALSE
00000385_005.png	Infiltration	FALSE	FALSE	TRUE	FALSE
00000386_000.png	No Finding	TRUE	FALSE	FALSE	FALSE
00000387_002.png	No Finding	TRUE	FALSE	FALSE	FALSE
00000389_000.png	No Finding	TRUE	FALSE	FALSE	FALSE
00000390_000.png	No Finding	TRUE	FALSE	FALSE	FALSE
00000390_001.png	No Finding	TRUE	FALSE	FALSE	FALSE
00000391_000.png	No Finding	TRUE	FALSE	FALSE	FALSE
00000391_001.png	No Finding	TRUE	FALSE	FALSE	FALSE
00000391_002.png	No Finding	TRUE	FALSE	FALSE	FALSE
00000391_003.png	No Finding	TRUE	FALSE	FALSE	FALSE
00000391_004.png	No Finding	TRUE	FALSE	FALSE	FALSE
00000391_005.png	No Finding	TRUE	FALSE	FALSE	FALSE
00000391_006.png	Infiltration	FALSE	FALSE	TRUE	FALSE
00000391_007.png	No Finding	TRUE	FALSE	FALSE	FALSE
00000391_008.png	Infiltration	FALSE	FALSE	TRUE	FALSE
00000391_009.png	No Finding	TRUE	FALSE	FALSE	FALSE
00000392_000.png	No Finding	TRUE	FALSE	FALSE	FALSE
00000393_000.png	No Finding	TRUE	FALSE	FALSE	FALSE
00000394_000.png	No Finding	TRUE	FALSE	FALSE	FALSE
00000395_000.png	No Finding	TRUE	FALSE	FALSE	FALSE
00000396_000.png	No Finding	TRUE	FALSE	FALSE	FALSE
00000397_000.png	No Finding	TRUE	FALSE	FALSE	FALSE
00000398_000.png	No Finding	TRUE	FALSE	FALSE	FALSE
00000398_001.png	Effusion	FALSE	TRUE	FALSE	FALSE
00000398_002.png	Infiltration|Pneumonia	FALSE	FALSE	TRUE	FALSE
00000398_004.png	No Finding	TRUE	FALSE	FALSE	FALSE
00000398_005.png	No Finding	TRUE	FALSE	FALSE	FALSE
00000398_007.png	No Finding	TRUE	FALSE	FALSE	FALSE
00000398_008.png	Infiltration	FALSE	FALSE	TRUE	FALSE
00000399_001.png	No Finding	TRUE	FALSE	FALSE	FALSE
00000401_000.png	No Finding	TRUE	FALSE	FALSE	FALSE
00000402_001.png	Consolidation|Fibrosis|Infiltration|Nodule	FALSE	FALSE	TRUE	FALSE
00000402_002.png	Consolidation|Effusion|Infiltration|Nodule	FALSE	TRUE	TRUE	FALSE
00000402_003.png	No Finding	TRUE	FALSE	FALSE	FALSE
00000402_004.png	Fibrosis|Infiltration	FALSE	FALSE	TRUE	FALSE
00000402_005.png	Effusion|Emphysema|Pleural_Thickening	FALSE	TRUE	FALSE	FALSE
00000402_006.png	Effusion|Fibrosis|Infiltration	FALSE	TRUE	TRUE	FALSE
00000402_007.png	No Finding	TRUE	FALSE	FALSE	FALSE
00000402_008.png	No Finding	TRUE	FALSE	FALSE	FALSE
00000402_009.png	Effusion	FALSE	TRUE	FALSE	FALSE
00000402_010.png	Effusion|Fibrosis	FALSE	TRUE	FALSE	FALSE
00000403_001.png	No Finding	TRUE	FALSE	FALSE	FALSE
00000404_000.png	Atelectasis|Consolidation|Effusion|Mass|Pleural_Thickening	FALSE	TRUE	FALSE	TRUE
00000404_001.png	Atelectasis|Consolidation|Effusion|Mass|Pleural_Thickening	FALSE	TRUE	FALSE	TRUE
00000405_000.png	No Finding	TRUE	FALSE	FALSE	FALSE
00000406_001.png	No Finding	TRUE	FALSE	FALSE	FALSE
00000407_000.png	No Finding	TRUE	FALSE	FALSE	FALSE
00000408_000.png	No Finding	TRUE	FALSE	FALSE	FALSE
00000409_000.png	Effusion	FALSE	TRUE	FALSE	FALSE
00000409_001.png	Cardiomegaly|Effusion|Infiltration	FALSE	TRUE	TRUE	FALSE
00000410_000.png	No Finding	TRUE	FALSE	FALSE	FALSE
00000410_001.png	No Finding	TRUE	FALSE	FALSE	FALSE
00000410_002.png	Effusion	FALSE	TRUE	FALSE	FALSE
00000411_000.png	Infiltration	FALSE	FALSE	TRUE	FALSE
00000412_000.png	No Finding	TRUE	FALSE	FALSE	FALSE
00000412_001.png	No Finding	TRUE	FALSE	FALSE	FALSE
00000412_002.png	No Finding	TRUE	FALSE	FALSE	FALSE
00000412_003.png	No Finding	TRUE	FALSE	FALSE	FALSE
00000413_000.png	No Finding	TRUE	FALSE	FALSE	FALSE
00000414_000.png	No Finding	TRUE	FALSE	FALSE	FALSE
00000415_001.png	Fibrosis|Infiltration|Nodule|Pneumonia	FALSE	FALSE	TRUE	FALSE
00000415_002.png	No Finding	TRUE	FALSE	FALSE	FALSE
00000416_000.png	No Finding	TRUE	FALSE	FALSE	FALSE
00000416_002.png	No Finding	TRUE	FALSE	FALSE	FALSE
00000417_000.png	No Finding	TRUE	FALSE	FALSE	FALSE
00000417_001.png	No Finding	TRUE	FALSE	FALSE	FALSE
00000417_002.png	No Finding	TRUE	FALSE	FALSE	FALSE
00000417_003.png	No Finding	TRUE	FALSE	FALSE	FALSE
00000417_004.png	No Finding	TRUE	FALSE	FALSE	FALSE
00000418_000.png	Atelectasis|Mass	FALSE	FALSE	FALSE	TRUE
00000418_001.png	No Finding	TRUE	FALSE	FALSE	FALSE
00000418_002.png	No Finding	TRUE	FALSE	FALSE	FALSE
00000418_003.png	No Finding	TRUE	FALSE	FALSE	FALSE
00000419_000.png	No Finding	TRUE	FALSE	FALSE	FALSE
00000420_000.png	No Finding	TRUE	FALSE	FALSE	FALSE
00000420_001.png	No Finding	TRUE	FALSE	FALSE	FALSE
00000421_000.png	Atelectasis	FALSE	FALSE	FALSE	TRUE
00000421_001.png	Atelectasis|Emphysema	FALSE	FALSE	FALSE	TRUE
00000422_000.png	No Finding	TRUE	FALSE	FALSE	FALSE
00000422_001.png	No Finding	TRUE	FALSE	FALSE	FALSE
00000422_002.png	No Finding	TRUE	FALSE	FALSE	FALSE
00000422_003.png	No Finding	TRUE	FALSE	FALSE	FALSE
00000422_004.png	No Finding	TRUE	FALSE	FALSE	FALSE
00000422_005.png	No Finding	TRUE	FALSE	FALSE	FALSE
00000422_006.png	Infiltration	FALSE	FALSE	TRUE	FALSE
00000422_007.png	Infiltration	FALSE	FALSE	TRUE	FALSE
00000423_000.png	No Finding	TRUE	FALSE	FALSE	FALSE
00000425_000.png	No Finding	TRUE	FALSE	FALSE	FALSE
00000425_001.png	No Finding	TRUE	FALSE	FALSE	FALSE
00000426_000.png	No Finding	TRUE	FALSE	FALSE	FALSE
00000426_002.png	No Finding	TRUE	FALSE	FALSE	FALSE
00000426_003.png	No Finding	TRUE	FALSE	FALSE	FALSE
00000427_000.png	No Finding	TRUE	FALSE	FALSE	FALSE
00000427_001.png	No Finding	TRUE	FALSE	FALSE	FALSE
00000428_000.png	No Finding	TRUE	FALSE	FALSE	FALSE
00000429_000.png	No Finding	TRUE	FALSE	FALSE	FALSE
00000429_001.png	No Finding	TRUE	FALSE	FALSE	FALSE
00000430_000.png	No Finding	TRUE	FALSE	FALSE	FALSE
00000430_001.png	No Finding	TRUE	FALSE	FALSE	FALSE
00000430_002.png	No Finding	TRUE	FALSE	FALSE	FALSE
00000431_000.png	Atelectasis	FALSE	FALSE	FALSE	TRUE
00000431_001.png	No Finding	TRUE	FALSE	FALSE	FALSE
00000431_002.png	Infiltration	FALSE	FALSE	TRUE	FALSE
00000431_003.png	No Finding	TRUE	FALSE	FALSE	FALSE
00000433_000.png	No Finding	TRUE	FALSE	FALSE	FALSE
00000434_000.png	No Finding	TRUE	FALSE	FALSE	FALSE
00000435_000.png	Cardiomegaly|Effusion|Mass	FALSE	TRUE	FALSE	FALSE
00000436_000.png	No Finding	TRUE	FALSE	FALSE	FALSE
00000437_000.png	No Finding	TRUE	FALSE	FALSE	FALSE
00000438_000.png	No Finding	TRUE	FALSE	FALSE	FALSE
00000439_000.png	No Finding	TRUE	FALSE	FALSE	FALSE
00000440_000.png	No Finding	TRUE	FALSE	FALSE	FALSE
00000440_001.png	No Finding	TRUE	FALSE	FALSE	FALSE
00000441_000.png	Atelectasis	FALSE	FALSE	FALSE	TRUE
00000442_000.png	Cardiomegaly|Edema|Infiltration|Nodule	FALSE	FALSE	TRUE	FALSE
00000442_001.png	Cardiomegaly|Effusion|Infiltration	FALSE	TRUE	TRUE	FALSE
00000442_002.png	Cardiomegaly|Effusion	FALSE	TRUE	FALSE	FALSE
00000443_000.png	No Finding	TRUE	FALSE	FALSE	FALSE
00000443_001.png	No Finding	TRUE	FALSE	FALSE	FALSE
00000443_002.png	No Finding	TRUE	FALSE	FALSE	FALSE
00000443_003.png	No Finding	TRUE	FALSE	FALSE	FALSE
00000443_004.png	No Finding	TRUE	FALSE	FALSE	FALSE
00000444_000.png	Infiltration	FALSE	FALSE	TRUE	FALSE
00000444_001.png	No Finding	TRUE	FALSE	FALSE	FALSE
00000444_002.png	No Finding	TRUE	FALSE	FALSE	FALSE
00000444_003.png	No Finding	TRUE	FALSE	FALSE	FALSE
00000445_000.png	No Finding	TRUE	FALSE	FALSE	FALSE
00000446_000.png	Infiltration	FALSE	FALSE	TRUE	FALSE
00000446_001.png	No Finding	TRUE	FALSE	FALSE	FALSE
00000447_000.png	No Finding	TRUE	FALSE	FALSE	FALSE
00000447_001.png	No Finding	TRUE	FALSE	FALSE	FALSE
00000447_002.png	No Finding	TRUE	FALSE	FALSE	FALSE
00000447_003.png	No Finding	TRUE	FALSE	FALSE	FALSE
00000447_004.png	No Finding	TRUE	FALSE	FALSE	FALSE
00000447_005.png	Infiltration	FALSE	FALSE	TRUE	FALSE
00000448_001.png	No Finding	TRUE	FALSE	FALSE	FALSE
00000449_000.png	No Finding	TRUE	FALSE	FALSE	FALSE
00000449_001.png	No Finding	TRUE	FALSE	FALSE	FALSE
00000449_002.png	No Finding	TRUE	FALSE	FALSE	FALSE
00000449_003.png	No Finding	TRUE	FALSE	FALSE	FALSE
00000450_000.png	Infiltration	FALSE	FALSE	TRUE	FALSE
00000450_001.png	No Finding	TRUE	FALSE	FALSE	FALSE
00000450_002.png	No Finding	TRUE	FALSE	FALSE	FALSE
00000450_003.png	No Finding	TRUE	FALSE	FALSE	FALSE
00000450_004.png	No Finding	TRUE	FALSE	FALSE	FALSE
00000450_005.png	No Finding	TRUE	FALSE	FALSE	FALSE
00000450_006.png	No Finding	TRUE	FALSE	FALSE	FALSE
00000450_007.png	No Finding	TRUE	FALSE	FALSE	FALSE
00000450_008.png	No Finding	TRUE	FALSE	FALSE	FALSE
00000451_000.png	Atelectasis	FALSE	FALSE	FALSE	TRUE
00000452_000.png	No Finding	TRUE	FALSE	FALSE	FALSE
00000453_000.png	No Finding	TRUE	FALSE	FALSE	FALSE
00000454_000.png	No Finding	TRUE	FALSE	FALSE	FALSE
00000455_000.png	No Finding	TRUE	FALSE	FALSE	FALSE
00000456_000.png	No Finding	TRUE	FALSE	FALSE	FALSE
00000456_001.png	No Finding	TRUE	FALSE	FALSE	FALSE
00000457_000.png	No Finding	TRUE	FALSE	FALSE	FALSE
00000457_002.png	Cardiomegaly|Effusion	FALSE	TRUE	FALSE	FALSE
00000457_003.png	Cardiomegaly|Effusion	FALSE	TRUE	FALSE	FALSE
00000457_004.png	Atelectasis|Cardiomegaly	FALSE	FALSE	FALSE	TRUE
00000458_000.png	No Finding	TRUE	FALSE	FALSE	FALSE
00000458_001.png	Infiltration	FALSE	FALSE	TRUE	FALSE
00000458_002.png	No Finding	TRUE	FALSE	FALSE	FALSE
00000459_000.png	No Finding	TRUE	FALSE	FALSE	FALSE
00000459_001.png	No Finding	TRUE	FALSE	FALSE	FALSE
00000459_002.png	No Finding	TRUE	FALSE	FALSE	FALSE
00000459_003.png	Infiltration	FALSE	FALSE	TRUE	FALSE
00000459_004.png	No Finding	TRUE	FALSE	FALSE	FALSE
00000459_005.png	No Finding	TRUE	FALSE	FALSE	FALSE
00000459_006.png	No Finding	TRUE	FALSE	FALSE	FALSE
00000459_007.png	No Finding	TRUE	FALSE	FALSE	FALSE
00000459_008.png	No Finding	TRUE	FALSE	FALSE	FALSE
00000459_009.png	No Finding	TRUE	FALSE	FALSE	FALSE
00000459_010.png	Infiltration	FALSE	FALSE	TRUE	FALSE
00000459_011.png	No Finding	TRUE	FALSE	FALSE	FALSE
00000459_012.png	No Finding	TRUE	FALSE	FALSE	FALSE
00000459_013.png	No Finding	TRUE	FALSE	FALSE	FALSE
00000459_014.png	No Finding	TRUE	FALSE	FALSE	FALSE
00000459_015.png	No Finding	TRUE	FALSE	FALSE	FALSE
00000459_016.png	Infiltration	FALSE	FALSE	TRUE	FALSE
00000459_018.png	Infiltration	FALSE	FALSE	TRUE	FALSE
00000459_019.png	No Finding	TRUE	FALSE	FALSE	FALSE
00000459_020.png	Atelectasis|Infiltration	FALSE	FALSE	TRUE	TRUE
00000459_021.png	No Finding	TRUE	FALSE	FALSE	FALSE
00000459_022.png	No Finding	TRUE	FALSE	FALSE	FALSE
00000459_023.png	No Finding	TRUE	FALSE	FALSE	FALSE
00000459_025.png	No Finding	TRUE	FALSE	FALSE	FALSE
00000459_026.png	No Finding	TRUE	FALSE	FALSE	FALSE
00000459_027.png	Infiltration	FALSE	FALSE	TRUE	FALSE
00000459_028.png	No Finding	TRUE	FALSE	FALSE	FALSE
00000459_029.png	Atelectasis|Cardiomegaly|Effusion|Infiltration	FALSE	TRUE	TRUE	TRUE
00000459_030.png	Fibrosis|Infiltration	FALSE	FALSE	TRUE	FALSE
00000459_031.png	Atelectasis	FALSE	FALSE	FALSE	TRUE
00000459_032.png	Cardiomegaly|Effusion	FALSE	TRUE	FALSE	FALSE
00000459_033.png	No Finding	TRUE	FALSE	FALSE	FALSE
00000459_035.png	Infiltration	FALSE	FALSE	TRUE	FALSE
00000459_036.png	No Finding	TRUE	FALSE	FALSE	FALSE
00000459_037.png	Infiltration	FALSE	FALSE	TRUE	FALSE
00000459_038.png	No Finding	TRUE	FALSE	FALSE	FALSE
00000459_039.png	Infiltration	FALSE	FALSE	TRUE	FALSE
00000459_040.png	No Finding	TRUE	FALSE	FALSE	FALSE
00000459_041.png	Edema|Infiltration|Pneumonia	FALSE	FALSE	TRUE	FALSE
00000459_045.png	Cardiomegaly|Effusion	FALSE	TRUE	FALSE	FALSE
00000459_046.png	No Finding	TRUE	FALSE	FALSE	FALSE
00000459_047.png	Consolidation|Infiltration	FALSE	FALSE	TRUE	FALSE
00000459_048.png	Infiltration	FALSE	FALSE	TRUE	FALSE
00000459_049.png	Infiltration	FALSE	FALSE	TRUE	FALSE
00000459_050.png	No Finding	TRUE	FALSE	FALSE	FALSE
00000459_051.png	Edema|Infiltration|Nodule	FALSE	FALSE	TRUE	FALSE
00000459_052.png	Infiltration	FALSE	FALSE	TRUE	FALSE
00000459_054.png	Infiltration	FALSE	FALSE	TRUE	FALSE
00000459_055.png	No Finding	TRUE	FALSE	FALSE	FALSE
00000459_056.png	Cardiomegaly|Effusion|Infiltration	FALSE	TRUE	TRUE	FALSE
00000459_057.png	No Finding	TRUE	FALSE	FALSE	FALSE
00000459_058.png	Edema|Infiltration	FALSE	FALSE	TRUE	FALSE
00000460_000.png	Infiltration	FALSE	FALSE	TRUE	FALSE
00000461_001.png	No Finding	TRUE	FALSE	FALSE	FALSE
00000461_002.png	No Finding	TRUE	FALSE	FALSE	FALSE
00000462_000.png	No Finding	TRUE	FALSE	FALSE	FALSE
00000463_000.png	No Finding	TRUE	FALSE	FALSE	FALSE
00000463_001.png	No Finding	TRUE	FALSE	FALSE	FALSE
00000464_000.png	No Finding	TRUE	FALSE	FALSE	FALSE
00000465_000.png	Infiltration	FALSE	FALSE	TRUE	FALSE
00000465_001.png	No Finding	TRUE	FALSE	FALSE	FALSE
00000466_000.png	No Finding	TRUE	FALSE	FALSE	FALSE
00000466_001.png	No Finding	TRUE	FALSE	FALSE	FALSE
00000466_002.png	No Finding	TRUE	FALSE	FALSE	FALSE
00000466_003.png	No Finding	TRUE	FALSE	FALSE	FALSE
00000466_004.png	No Finding	TRUE	FALSE	FALSE	FALSE
00000466_005.png	Emphysema|Infiltration	FALSE	FALSE	TRUE	FALSE
00000467_000.png	Atelectasis|Consolidation	FALSE	FALSE	FALSE	TRUE
00000467_001.png	No Finding	TRUE	FALSE	FALSE	FALSE
00000467_004.png	Infiltration|Nodule	FALSE	FALSE	TRUE	FALSE
00000467_006.png	Consolidation|Infiltration|Nodule	FALSE	FALSE	TRUE	FALSE
00000467_007.png	Infiltration	FALSE	FALSE	TRUE	FALSE
00000467_008.png	No Finding	TRUE	FALSE	FALSE	FALSE
00000467_009.png	No Finding	TRUE	FALSE	FALSE	FALSE
00000467_010.png	No Finding	TRUE	FALSE	FALSE	FALSE
00000467_012.png	Consolidation|Infiltration	FALSE	FALSE	TRUE	FALSE
00000468_000.png	Infiltration	FALSE	FALSE	TRUE	FALSE
00000468_001.png	Infiltration	FALSE	FALSE	TRUE	FALSE
00000468_002.png	Atelectasis	FALSE	FALSE	FALSE	TRUE
00000468_003.png	Infiltration	FALSE	FALSE	TRUE	FALSE
00000468_004.png	Infiltration|Pneumothorax	FALSE	FALSE	TRUE	FALSE
00000468_007.png	Emphysema|Infiltration	FALSE	FALSE	TRUE	FALSE
00000468_008.png	Infiltration|Pneumothorax	FALSE	FALSE	TRUE	FALSE
00000468_009.png	Infiltration|Pneumothorax	FALSE	FALSE	TRUE	FALSE
00000468_010.png	Infiltration|Pneumothorax	FALSE	FALSE	TRUE	FALSE
00000468_012.png	Infiltration|Nodule	FALSE	FALSE	TRUE	FALSE
00000468_013.png	Atelectasis|Infiltration	FALSE	FALSE	TRUE	TRUE
00000468_015.png	No Finding	TRUE	FALSE	FALSE	FALSE
00000468_017.png	Atelectasis|Pneumothorax	FALSE	FALSE	FALSE	TRUE
00000468_019.png	Atelectasis|Pneumothorax	FALSE	FALSE	FALSE	TRUE
00000468_020.png	Atelectasis|Pneumothorax	FALSE	FALSE	FALSE	TRUE
00000468_021.png	No Finding	TRUE	FALSE	FALSE	FALSE
00000468_022.png	Atelectasis	FALSE	FALSE	FALSE	TRUE
00000468_023.png	Atelectasis	FALSE	FALSE	FALSE	TRUE
00000468_024.png	No Finding	TRUE	FALSE	FALSE	FALSE
00000468_025.png	No Finding	TRUE	FALSE	FALSE	FALSE
00000468_026.png	Atelectasis	FALSE	FALSE	FALSE	TRUE
00000468_027.png	No Finding	TRUE	FALSE	FALSE	FALSE
00000468_028.png	Atelectasis	FALSE	FALSE	FALSE	TRUE
00000468_029.png	Cardiomegaly|Infiltration|Nodule|Pneumonia	FALSE	FALSE	TRUE	FALSE
00000468_030.png	No Finding	TRUE	FALSE	FALSE	FALSE
00000468_031.png	Atelectasis	FALSE	FALSE	FALSE	TRUE
00000468_032.png	Atelectasis	FALSE	FALSE	FALSE	TRUE
00000468_033.png	Atelectasis	FALSE	FALSE	FALSE	TRUE
00000468_036.png	No Finding	TRUE	FALSE	FALSE	FALSE
00000468_038.png	No Finding	TRUE	FALSE	FALSE	FALSE
00000468_039.png	No Finding	TRUE	FALSE	FALSE	FALSE
00000468_040.png	Infiltration|Pneumonia|Pneumothorax	FALSE	FALSE	TRUE	FALSE
00000468_041.png	Infiltration	FALSE	FALSE	TRUE	FALSE
00000468_042.png	No Finding	TRUE	FALSE	FALSE	FALSE
00000468_043.png	No Finding	TRUE	FALSE	FALSE	FALSE
00000468_044.png	No Finding	TRUE	FALSE	FALSE	FALSE
00000468_045.png	No Finding	TRUE	FALSE	FALSE	FALSE
00000468_046.png	No Finding	TRUE	FALSE	FALSE	FALSE
00000468_047.png	Infiltration	FALSE	FALSE	TRUE	FALSE
00000468_048.png	No Finding	TRUE	FALSE	FALSE	FALSE
00000468_049.png	No Finding	TRUE	FALSE	FALSE	FALSE
00000468_050.png	No Finding	TRUE	FALSE	FALSE	FALSE
00000468_051.png	No Finding	TRUE	FALSE	FALSE	FALSE
00000468_052.png	No Finding	TRUE	FALSE	FALSE	FALSE
00000468_053.png	No Finding	TRUE	FALSE	FALSE	FALSE
00000468_054.png	No Finding	TRUE	FALSE	FALSE	FALSE
00000468_055.png	Infiltration	FALSE	FALSE	TRUE	FALSE
00000468_056.png	No Finding	TRUE	FALSE	FALSE	FALSE
00000468_057.png	No Finding	TRUE	FALSE	FALSE	FALSE
00000468_058.png	No Finding	TRUE	FALSE	FALSE	FALSE
00000468_059.png	No Finding	TRUE	FALSE	FALSE	FALSE
00000468_060.png	Atelectasis|Pleural_Thickening	FALSE	FALSE	FALSE	TRUE
00000469_000.png	No Finding	TRUE	FALSE	FALSE	FALSE
00000469_001.png	No Finding	TRUE	FALSE	FALSE	FALSE
00000469_002.png	No Finding	TRUE	FALSE	FALSE	FALSE
00000470_000.png	No Finding	TRUE	FALSE	FALSE	FALSE
00000472_000.png	No Finding	TRUE	FALSE	FALSE	FALSE
00000473_000.png	No Finding	TRUE	FALSE	FALSE	FALSE
00000474_000.png	No Finding	TRUE	FALSE	FALSE	FALSE
00000475_000.png	No Finding	TRUE	FALSE	FALSE	FALSE
00000476_000.png	No Finding	TRUE	FALSE	FALSE	FALSE
00000477_000.png	No Finding	TRUE	FALSE	FALSE	FALSE
00000478_000.png	Infiltration	FALSE	FALSE	TRUE	FALSE
00000478_002.png	No Finding	TRUE	FALSE	FALSE	FALSE
00000479_000.png	No Finding	TRUE	FALSE	FALSE	FALSE
00000480_000.png	No Finding	TRUE	FALSE	FALSE	FALSE
00000481_000.png	No Finding	TRUE	FALSE	FALSE	FALSE
00000481_001.png	No Finding	TRUE	FALSE	FALSE	FALSE
00000482_000.png	Infiltration	FALSE	FALSE	TRUE	FALSE
00000483_000.png	No Finding	TRUE	FALSE	FALSE	FALSE
00000484_000.png	No Finding	TRUE	FALSE	FALSE	FALSE
00000484_001.png	No Finding	TRUE	FALSE	FALSE	FALSE
00000485_000.png	Infiltration	FALSE	FALSE	TRUE	FALSE
00000486_000.png	No Finding	TRUE	FALSE	FALSE	FALSE
00000486_001.png	No Finding	TRUE	FALSE	FALSE	FALSE
00000486_002.png	No Finding	TRUE	FALSE	FALSE	FALSE
00000486_003.png	No Finding	TRUE	FALSE	FALSE	FALSE
00000486_004.png	No Finding	TRUE	FALSE	FALSE	FALSE
00000487_000.png	Infiltration	FALSE	FALSE	TRUE	FALSE
00000488_000.png	Infiltration	FALSE	FALSE	TRUE	FALSE
00000488_001.png	Infiltration	FALSE	FALSE	TRUE	FALSE
00000488_002.png	No Finding	TRUE	FALSE	FALSE	FALSE
00000488_003.png	No Finding	TRUE	FALSE	FALSE	FALSE
00000489_000.png	Infiltration	FALSE	FALSE	TRUE	FALSE
00000489_001.png	Infiltration	FALSE	FALSE	TRUE	FALSE
00000489_002.png	No Finding	TRUE	FALSE	FALSE	FALSE
00000489_004.png	Consolidation|Infiltration	FALSE	FALSE	TRUE	FALSE
00000489_005.png	No Finding	TRUE	FALSE	FALSE	FALSE
00000489_006.png	Atelectasis|Effusion	FALSE	TRUE	FALSE	TRUE
00000489_008.png	Effusion|Fibrosis|Infiltration	FALSE	TRUE	TRUE	FALSE
00000490_000.png	Infiltration	FALSE	FALSE	TRUE	FALSE
00000490_001.png	No Finding	TRUE	FALSE	FALSE	FALSE
00000490_002.png	No Finding	TRUE	FALSE	FALSE	FALSE
00000490_003.png	No Finding	TRUE	FALSE	FALSE	FALSE
00000490_004.png	No Finding	TRUE	FALSE	FALSE	FALSE
00000490_005.png	No Finding	TRUE	FALSE	FALSE	FALSE
00000490_006.png	No Finding	TRUE	FALSE	FALSE	FALSE
00000491_001.png	No Finding	TRUE	FALSE	FALSE	FALSE
00000491_004.png	Consolidation|Effusion|Infiltration	FALSE	TRUE	TRUE	FALSE
00000491_005.png	No Finding	TRUE	FALSE	FALSE	FALSE
00000491_007.png	Consolidation|Edema|Effusion|Pneumothorax	FALSE	TRUE	FALSE	FALSE
00000491_009.png	Consolidation|Effusion|Infiltration|Nodule	FALSE	TRUE	TRUE	FALSE
00000491_012.png	Infiltration|Pneumothorax	FALSE	FALSE	TRUE	FALSE
00000491_016.png	No Finding	TRUE	FALSE	FALSE	FALSE
00000491_017.png	No Finding	TRUE	FALSE	FALSE	FALSE
00000491_018.png	Effusion	FALSE	TRUE	FALSE	FALSE
00000491_019.png	No Finding	TRUE	FALSE	FALSE	FALSE
00000491_022.png	Infiltration|Mass	FALSE	FALSE	TRUE	FALSE
00000491_024.png	No Finding	TRUE	FALSE	FALSE	FALSE
00000491_025.png	Infiltration	FALSE	FALSE	TRUE	FALSE
00000492_001.png	No Finding	TRUE	FALSE	FALSE	FALSE
00000494_000.png	Infiltration	FALSE	FALSE	TRUE	FALSE
00000494_001.png	No Finding	TRUE	FALSE	FALSE	FALSE
00000494_002.png	No Finding	TRUE	FALSE	FALSE	FALSE
00000494_003.png	No Finding	TRUE	FALSE	FALSE	FALSE
00000494_004.png	No Finding	TRUE	FALSE	FALSE	FALSE
00000494_005.png	No Finding	TRUE	FALSE	FALSE	FALSE
00000494_006.png	No Finding	TRUE	FALSE	FALSE	FALSE
00000494_007.png	No Finding	TRUE	FALSE	FALSE	FALSE
00000495_000.png	No Finding	TRUE	FALSE	FALSE	FALSE
00000496_000.png	No Finding	TRUE	FALSE	FALSE	FALSE
00000497_000.png	No Finding	TRUE	FALSE	FALSE	FALSE
00000498_000.png	No Finding	TRUE	FALSE	FALSE	FALSE
00000498_001.png	No Finding	TRUE	FALSE	FALSE	FALSE
00000498_002.png	No Finding	TRUE	FALSE	FALSE	FALSE
00000499_000.png	No Finding	TRUE	FALSE	FALSE	FALSE
00000499_001.png	No Finding	TRUE	FALSE	FALSE	FALSE
00000499_002.png	Atelectasis|Effusion|Infiltration|Nodule	FALSE	TRUE	TRUE	TRUE
00000499_003.png	Effusion|Infiltration	FALSE	TRUE	TRUE	FALSE
00000499_004.png	Infiltration|Nodule	FALSE	FALSE	TRUE	FALSE
00000499_005.png	No Finding	TRUE	FALSE	FALSE	FALSE
00000499_006.png	Infiltration	FALSE	FALSE	TRUE	FALSE
00000500_000.png	No Finding	TRUE	FALSE	FALSE	FALSE
00000500_001.png	No Finding	TRUE	FALSE	FALSE	FALSE
00000500_002.png	No Finding	TRUE	FALSE	FALSE	FALSE
00000500_003.png	No Finding	TRUE	FALSE	FALSE	FALSE
00000500_004.png	No Finding	TRUE	FALSE	FALSE	FALSE
00000500_005.png	No Finding	TRUE	FALSE	FALSE	FALSE
00000500_006.png	No Finding	TRUE	FALSE	FALSE	FALSE
00000500_007.png	No Finding	TRUE	FALSE	FALSE	FALSE
00000500_008.png	No Finding	TRUE	FALSE	FALSE	FALSE
00000500_009.png	No Finding	TRUE	FALSE	FALSE	FALSE
00000501_000.png	Infiltration	FALSE	FALSE	TRUE	FALSE
00000502_000.png	No Finding	TRUE	FALSE	FALSE	FALSE
00000502_001.png	No Finding	TRUE	FALSE	FALSE	FALSE
00000502_002.png	Infiltration	FALSE	FALSE	TRUE	FALSE
00000502_003.png	Infiltration	FALSE	FALSE	TRUE	FALSE
00000502_004.png	Infiltration	FALSE	FALSE	TRUE	FALSE
00000502_005.png	Infiltration	FALSE	FALSE	TRUE	FALSE
00000502_007.png	Infiltration	FALSE	FALSE	TRUE	FALSE
00000502_008.png	Infiltration	FALSE	FALSE	TRUE	FALSE
00000502_009.png	No Finding	TRUE	FALSE	FALSE	FALSE
00000502_010.png	No Finding	TRUE	FALSE	FALSE	FALSE
00000502_011.png	Infiltration	FALSE	FALSE	TRUE	FALSE
00000502_012.png	No Finding	TRUE	FALSE	FALSE	FALSE
00000502_013.png	Infiltration	FALSE	FALSE	TRUE	FALSE
00000502_014.png	No Finding	TRUE	FALSE	FALSE	FALSE
00000502_015.png	No Finding	TRUE	FALSE	FALSE	FALSE
00000502_016.png	Infiltration	FALSE	FALSE	TRUE	FALSE
00000503_000.png	No Finding	TRUE	FALSE	FALSE	FALSE
00000504_000.png	No Finding	TRUE	FALSE	FALSE	FALSE
00000505_000.png	No Finding	TRUE	FALSE	FALSE	FALSE
00000505_001.png	No Finding	TRUE	FALSE	FALSE	FALSE
00000506_000.png	No Finding	TRUE	FALSE	FALSE	FALSE
00000506_001.png	No Finding	TRUE	FALSE	FALSE	FALSE
00000506_002.png	No Finding	TRUE	FALSE	FALSE	FALSE
00000506_003.png	Infiltration	FALSE	FALSE	TRUE	FALSE
00000506_004.png	No Finding	TRUE	FALSE	FALSE	FALSE
00000506_005.png	No Finding	TRUE	FALSE	FALSE	FALSE
00000506_006.png	Infiltration	FALSE	FALSE	TRUE	FALSE
00000506_007.png	No Finding	TRUE	FALSE	FALSE	FALSE
00000506_008.png	No Finding	TRUE	FALSE	FALSE	FALSE
00000506_009.png	Infiltration	FALSE	FALSE	TRUE	FALSE
00000506_010.png	Infiltration	FALSE	FALSE	TRUE	FALSE
00000506_011.png	No Finding	TRUE	FALSE	FALSE	FALSE
00000506_012.png	Effusion	FALSE	TRUE	FALSE	FALSE
00000506_013.png	Edema|Effusion|Pneumonia	FALSE	TRUE	FALSE	FALSE
00000506_014.png	No Finding	TRUE	FALSE	FALSE	FALSE
00000506_015.png	Edema|Effusion|Infiltration|Pneumonia	FALSE	TRUE	TRUE	FALSE
00000506_016.png	Edema|Effusion|Pneumonia	FALSE	TRUE	FALSE	FALSE
00000506_017.png	Effusion|Infiltration	FALSE	TRUE	TRUE	FALSE
00000506_018.png	Effusion	FALSE	TRUE	FALSE	FALSE
00000506_019.png	Effusion	FALSE	TRUE	FALSE	FALSE
00000506_020.png	Edema|Infiltration|Pleural_Thickening	FALSE	FALSE	TRUE	FALSE
00000506_021.png	No Finding	TRUE	FALSE	FALSE	FALSE
00000506_022.png	Infiltration	FALSE	FALSE	TRUE	FALSE
00000506_023.png	Atelectasis	FALSE	FALSE	FALSE	TRUE
00000506_024.png	Atelectasis	FALSE	FALSE	FALSE	TRUE
00000506_025.png	Atelectasis|Infiltration	FALSE	FALSE	TRUE	TRUE
00000506_026.png	No Finding	TRUE	FALSE	FALSE	FALSE
00000506_027.png	No Finding	TRUE	FALSE	FALSE	FALSE
00000506_028.png	No Finding	TRUE	FALSE	FALSE	FALSE
00000506_029.png	No Finding	TRUE	FALSE	FALSE	FALSE
00000506_030.png	No Finding	TRUE	FALSE	FALSE	FALSE
00000506_031.png	Infiltration|Pleural_Thickening	FALSE	FALSE	TRUE	FALSE
00000506_032.png	Effusion	FALSE	TRUE	FALSE	FALSE
00000507_000.png	No Finding	TRUE	FALSE	FALSE	FALSE
00000508_001.png	Infiltration	FALSE	FALSE	TRUE	FALSE
00000508_002.png	No Finding	TRUE	FALSE	FALSE	FALSE
00000509_000.png	No Finding	TRUE	FALSE	FALSE	FALSE
00000509_001.png	No Finding	TRUE	FALSE	FALSE	FALSE
00000510_000.png	No Finding	TRUE	FALSE	FALSE	FALSE
00000511_000.png	No Finding	TRUE	FALSE	FALSE	FALSE
00000511_001.png	No Finding	TRUE	FALSE	FALSE	FALSE
00000512_000.png	Effusion	FALSE	TRUE	FALSE	FALSE
00000512_001.png	Cardiomegaly|Effusion	FALSE	TRUE	FALSE	FALSE
00000513_000.png	Atelectasis|Infiltration	FALSE	FALSE	TRUE	TRUE
00000513_001.png	Atelectasis	FALSE	FALSE	FALSE	TRUE
00000514_000.png	No Finding	TRUE	FALSE	FALSE	FALSE
00000514_001.png	No Finding	TRUE	FALSE	FALSE	FALSE
00000514_002.png	No Finding	TRUE	FALSE	FALSE	FALSE
00000514_003.png	No Finding	TRUE	FALSE	FALSE	FALSE
00000514_004.png	No Finding	TRUE	FALSE	FALSE	FALSE
00000514_005.png	No Finding	TRUE	FALSE	FALSE	FALSE
00000514_006.png	No Finding	TRUE	FALSE	FALSE	FALSE
00000515_000.png	Atelectasis|Fibrosis	FALSE	FALSE	FALSE	TRUE
00000516_000.png	No Finding	TRUE	FALSE	FALSE	FALSE
00000517_002.png	No Finding	TRUE	FALSE	FALSE	FALSE
00000517_003.png	No Finding	TRUE	FALSE	FALSE	FALSE
00000517_004.png	No Finding	TRUE	FALSE	FALSE	FALSE
00000517_005.png	No Finding	TRUE	FALSE	FALSE	FALSE
00000518_000.png	No Finding	TRUE	FALSE	FALSE	FALSE
00000519_000.png	No Finding	TRUE	FALSE	FALSE	FALSE
00000520_000.png	No Finding	TRUE	FALSE	FALSE	FALSE
00000521_000.png	No Finding	TRUE	FALSE	FALSE	FALSE
00000522_000.png	Atelectasis|Infiltration	FALSE	FALSE	TRUE	TRUE
00000522_001.png	No Finding	TRUE	FALSE	FALSE	FALSE
00000522_002.png	No Finding	TRUE	FALSE	FALSE	FALSE
00000522_003.png	No Finding	TRUE	FALSE	FALSE	FALSE
00000522_004.png	No Finding	TRUE	FALSE	FALSE	FALSE
00000522_005.png	No Finding	TRUE	FALSE	FALSE	FALSE
00000523_000.png	No Finding	TRUE	FALSE	FALSE	FALSE
00000524_000.png	No Finding	TRUE	FALSE	FALSE	FALSE
00000524_003.png	Infiltration	FALSE	FALSE	TRUE	FALSE
00000525_000.png	No Finding	TRUE	FALSE	FALSE	FALSE
00000526_000.png	No Finding	TRUE	FALSE	FALSE	FALSE
00000526_001.png	No Finding	TRUE	FALSE	FALSE	FALSE
00000527_000.png	No Finding	TRUE	FALSE	FALSE	FALSE
00000528_001.png	Effusion|Infiltration|Mass	FALSE	TRUE	TRUE	FALSE
00000529_001.png	Infiltration	FALSE	FALSE	TRUE	FALSE
00000530_000.png	No Finding	TRUE	FALSE	FALSE	FALSE
00000531_000.png	Infiltration	FALSE	FALSE	TRUE	FALSE
00000531_001.png	No Finding	TRUE	FALSE	FALSE	FALSE
00000531_002.png	Infiltration	FALSE	FALSE	TRUE	FALSE
00000531_003.png	No Finding	TRUE	FALSE	FALSE	FALSE
00000531_004.png	No Finding	TRUE	FALSE	FALSE	FALSE
00000531_005.png	No Finding	TRUE	FALSE	FALSE	FALSE
00000531_006.png	No Finding	TRUE	FALSE	FALSE	FALSE
00000532_000.png	No Finding	TRUE	FALSE	FALSE	FALSE
00000533_000.png	No Finding	TRUE	FALSE	FALSE	FALSE
00000533_003.png	No Finding	TRUE	FALSE	FALSE	FALSE
00000534_000.png	No Finding	TRUE	FALSE	FALSE	FALSE
00000534_001.png	No Finding	TRUE	FALSE	FALSE	FALSE
00000535_000.png	No Finding	TRUE	FALSE	FALSE	FALSE
00000538_000.png	No Finding	TRUE	FALSE	FALSE	FALSE
00000538_001.png	No Finding	TRUE	FALSE	FALSE	FALSE
00000538_002.png	Infiltration	FALSE	FALSE	TRUE	FALSE
00000538_003.png	No Finding	TRUE	FALSE	FALSE	FALSE
00000538_004.png	No Finding	TRUE	FALSE	FALSE	FALSE
00000538_005.png	No Finding	TRUE	FALSE	FALSE	FALSE
00000539_000.png	No Finding	TRUE	FALSE	FALSE	FALSE
00000540_000.png	No Finding	TRUE	FALSE	FALSE	FALSE
00000540_001.png	Atelectasis|Effusion|Infiltration	FALSE	TRUE	TRUE	TRUE
00000540_002.png	No Finding	TRUE	FALSE	FALSE	FALSE
00000541_000.png	No Finding	TRUE	FALSE	FALSE	FALSE
00000541_001.png	No Finding	TRUE	FALSE	FALSE	FALSE
00000541_002.png	No Finding	TRUE	FALSE	FALSE	FALSE
00000541_003.png	No Finding	TRUE	FALSE	FALSE	FALSE
00000541_004.png	No Finding	TRUE	FALSE	FALSE	FALSE
00000542_000.png	No Finding	TRUE	FALSE	FALSE	FALSE
00000542_001.png	No Finding	TRUE	FALSE	FALSE	FALSE
00000543_000.png	No Finding	TRUE	FALSE	FALSE	FALSE
00000544_000.png	No Finding	TRUE	FALSE	FALSE	FALSE
00000545_000.png	Effusion|Infiltration	FALSE	TRUE	TRUE	FALSE
00000545_002.png	No Finding	TRUE	FALSE	FALSE	FALSE
00000545_003.png	No Finding	TRUE	FALSE	FALSE	FALSE
00000545_005.png	No Finding	TRUE	FALSE	FALSE	FALSE
00000545_006.png	No Finding	TRUE	FALSE	FALSE	FALSE
00000545_007.png	No Finding	TRUE	FALSE	FALSE	FALSE
00000545_008.png	No Finding	TRUE	FALSE	FALSE	FALSE
00000545_010.png	No Finding	TRUE	FALSE	FALSE	FALSE
00000546_000.png	No Finding	TRUE	FALSE	FALSE	FALSE
00000547_000.png	No Finding	TRUE	FALSE	FALSE	FALSE
00000547_001.png	No Finding	TRUE	FALSE	FALSE	FALSE
00000547_002.png	No Finding	TRUE	FALSE	FALSE	FALSE
00000547_003.png	No Finding	TRUE	FALSE	FALSE	FALSE
00000547_004.png	Infiltration	FALSE	FALSE	TRUE	FALSE
00000547_007.png	No Finding	TRUE	FALSE	FALSE	FALSE
00000547_008.png	No Finding	TRUE	FALSE	FALSE	FALSE
00000547_009.png	No Finding	TRUE	FALSE	FALSE	FALSE
00000548_000.png	No Finding	TRUE	FALSE	FALSE	FALSE
00000548_001.png	Infiltration	FALSE	FALSE	TRUE	FALSE
00000548_002.png	Infiltration	FALSE	FALSE	TRUE	FALSE
00000548_003.png	Infiltration	FALSE	FALSE	TRUE	FALSE
00000549_000.png	No Finding	TRUE	FALSE	FALSE	FALSE
00000549_001.png	Infiltration	FALSE	FALSE	TRUE	FALSE
00000549_002.png	No Finding	TRUE	FALSE	FALSE	FALSE
00000549_003.png	No Finding	TRUE	FALSE	FALSE	FALSE
00000549_004.png	No Finding	TRUE	FALSE	FALSE	FALSE
00000550_000.png	No Finding	TRUE	FALSE	FALSE	FALSE
00000551_000.png	No Finding	TRUE	FALSE	FALSE	FALSE
00000552_000.png	No Finding	TRUE	FALSE	FALSE	FALSE
00000552_002.png	No Finding	TRUE	FALSE	FALSE	FALSE
00000552_003.png	No Finding	TRUE	FALSE	FALSE	FALSE
00000553_000.png	No Finding	TRUE	FALSE	FALSE	FALSE
00000554_000.png	No Finding	TRUE	FALSE	FALSE	FALSE
00000554_001.png	No Finding	TRUE	FALSE	FALSE	FALSE
00000555_000.png	No Finding	TRUE	FALSE	FALSE	FALSE
00000556_001.png	No Finding	TRUE	FALSE	FALSE	FALSE
00000556_002.png	No Finding	TRUE	FALSE	FALSE	FALSE
00000556_003.png	No Finding	TRUE	FALSE	FALSE	FALSE
00000557_000.png	No Finding	TRUE	FALSE	FALSE	FALSE
00000558_000.png	No Finding	TRUE	FALSE	FALSE	FALSE
00000559_000.png	No Finding	TRUE	FALSE	FALSE	FALSE
00000560_000.png	No Finding	TRUE	FALSE	FALSE	FALSE
00000560_001.png	No Finding	TRUE	FALSE	FALSE	FALSE
00000560_002.png	Effusion|Infiltration	FALSE	TRUE	TRUE	FALSE
00000561_000.png	No Finding	TRUE	FALSE	FALSE	FALSE
00000561_001.png	No Finding	TRUE	FALSE	FALSE	FALSE
00000561_002.png	No Finding	TRUE	FALSE	FALSE	FALSE
00000561_003.png	No Finding	TRUE	FALSE	FALSE	FALSE
00000562_000.png	No Finding	TRUE	FALSE	FALSE	FALSE
00000563_000.png	No Finding	TRUE	FALSE	FALSE	FALSE
00000564_000.png	No Finding	TRUE	FALSE	FALSE	FALSE
00000565_000.png	No Finding	TRUE	FALSE	FALSE	FALSE
00000566_000.png	No Finding	TRUE	FALSE	FALSE	FALSE
00000566_002.png	Infiltration|Nodule	FALSE	FALSE	TRUE	FALSE
00000566_003.png	No Finding	TRUE	FALSE	FALSE	FALSE
00000566_004.png	No Finding	TRUE	FALSE	FALSE	FALSE
00000566_005.png	No Finding	TRUE	FALSE	FALSE	FALSE
00000567_000.png	No Finding	TRUE	FALSE	FALSE	FALSE
00000568_000.png	No Finding	TRUE	FALSE	FALSE	FALSE
00000569_000.png	Infiltration	FALSE	FALSE	TRUE	FALSE
00000569_001.png	No Finding	TRUE	FALSE	FALSE	FALSE
00000569_002.png	No Finding	TRUE	FALSE	FALSE	FALSE
00000569_003.png	No Finding	TRUE	FALSE	FALSE	FALSE
00000569_006.png	No Finding	TRUE	FALSE	FALSE	FALSE
00000570_000.png	No Finding	TRUE	FALSE	FALSE	FALSE
00000570_001.png	No Finding	TRUE	FALSE	FALSE	FALSE
00000571_000.png	Effusion|Infiltration	FALSE	TRUE	TRUE	FALSE
00000571_001.png	Effusion|Infiltration|Pleural_Thickening	FALSE	TRUE	TRUE	FALSE
00000571_002.png	No Finding	TRUE	FALSE	FALSE	FALSE
00000571_003.png	No Finding	TRUE	FALSE	FALSE	FALSE
00000571_004.png	Infiltration	FALSE	FALSE	TRUE	FALSE
00000572_000.png	No Finding	TRUE	FALSE	FALSE	FALSE
00000572_001.png	Effusion	FALSE	TRUE	FALSE	FALSE
00000572_002.png	Effusion	FALSE	TRUE	FALSE	FALSE
00000573_001.png	No Finding	TRUE	FALSE	FALSE	FALSE
00000573_002.png	Fibrosis|Infiltration	FALSE	FALSE	TRUE	FALSE
00000573_005.png	No Finding	TRUE	FALSE	FALSE	FALSE
00000573_006.png	No Finding	TRUE	FALSE	FALSE	FALSE
00000573_008.png	Fibrosis|Infiltration|Pneumonia	FALSE	FALSE	TRUE	FALSE
00000573_009.png	No Finding	TRUE	FALSE	FALSE	FALSE
00000573_011.png	No Finding	TRUE	FALSE	FALSE	FALSE
00000575_000.png	No Finding	TRUE	FALSE	FALSE	FALSE
00000576_000.png	No Finding	TRUE	FALSE	FALSE	FALSE
00000576_001.png	No Finding	TRUE	FALSE	FALSE	FALSE
00000576_002.png	No Finding	TRUE	FALSE	FALSE	FALSE
00000577_000.png	No Finding	TRUE	FALSE	FALSE	FALSE
00000577_001.png	No Finding	TRUE	FALSE	FALSE	FALSE
00000577_002.png	No Finding	TRUE	FALSE	FALSE	FALSE
00000577_003.png	Atelectasis|Infiltration	FALSE	FALSE	TRUE	TRUE
00000579_000.png	No Finding	TRUE	FALSE	FALSE	FALSE
00000580_002.png	Effusion|Infiltration	FALSE	TRUE	TRUE	FALSE
00000580_003.png	No Finding	TRUE	FALSE	FALSE	FALSE
00000580_004.png	No Finding	TRUE	FALSE	FALSE	FALSE
00000580_005.png	Effusion|Fibrosis|Infiltration	FALSE	TRUE	TRUE	FALSE
00000580_007.png	Infiltration|Pleural_Thickening	FALSE	FALSE	TRUE	FALSE
00000580_008.png	Atelectasis|Pleural_Thickening	FALSE	FALSE	FALSE	TRUE
00000581_000.png	No Finding	TRUE	FALSE	FALSE	FALSE
00000582_000.png	No Finding	TRUE	FALSE	FALSE	FALSE
00000583_000.png	Effusion	FALSE	TRUE	FALSE	FALSE
00000583_001.png	No Finding	TRUE	FALSE	FALSE	FALSE
00000583_002.png	No Finding	TRUE	FALSE	FALSE	FALSE
00000583_003.png	Atelectasis	FALSE	FALSE	FALSE	TRUE
00000583_004.png	No Finding	TRUE	FALSE	FALSE	FALSE
00000583_005.png	No Finding	TRUE	FALSE	FALSE	FALSE
00000583_006.png	No Finding	TRUE	FALSE	FALSE	FALSE
00000583_007.png	No Finding	TRUE	FALSE	FALSE	FALSE
00000583_008.png	Atelectasis	FALSE	FALSE	FALSE	TRUE
00000583_009.png	Atelectasis	FALSE	FALSE	FALSE	TRUE
00000583_010.png	Atelectasis	FALSE	FALSE	FALSE	TRUE
00000583_011.png	Consolidation|Infiltration	FALSE	FALSE	TRUE	FALSE
00000583_013.png	No Finding	TRUE	FALSE	FALSE	FALSE
00000583_014.png	No Finding	TRUE	FALSE	FALSE	FALSE
00000583_015.png	No Finding	TRUE	FALSE	FALSE	FALSE
00000583_016.png	Effusion|Infiltration	FALSE	TRUE	TRUE	FALSE
00000583_017.png	No Finding	TRUE	FALSE	FALSE	FALSE
00000583_018.png	Consolidation|Effusion	FALSE	TRUE	FALSE	FALSE
00000583_019.png	No Finding	TRUE	FALSE	FALSE	FALSE
00000583_020.png	No Finding	TRUE	FALSE	FALSE	FALSE
00000583_021.png	No Finding	TRUE	FALSE	FALSE	FALSE
00000583_022.png	Infiltration	FALSE	FALSE	TRUE	FALSE
00000583_023.png	Atelectasis|Effusion	FALSE	TRUE	FALSE	TRUE
00000583_024.png	Infiltration	FALSE	FALSE	TRUE	FALSE
00000583_025.png	Infiltration	FALSE	FALSE	TRUE	FALSE
00000583_026.png	Infiltration	FALSE	FALSE	TRUE	FALSE
00000583_027.png	Atelectasis|Effusion|Infiltration	FALSE	TRUE	TRUE	TRUE
00000583_028.png	No Finding	TRUE	FALSE	FALSE	FALSE
00000583_029.png	Infiltration	FALSE	FALSE	TRUE	FALSE
00000583_030.png	No Finding	TRUE	FALSE	FALSE	FALSE
00000583_031.png	Atelectasis	FALSE	FALSE	FALSE	TRUE
00000583_032.png	Atelectasis|Consolidation	FALSE	FALSE	FALSE	TRUE
00000583_033.png	Atelectasis	FALSE	FALSE	FALSE	TRUE
00000583_034.png	Atelectasis|Infiltration|Pneumonia	FALSE	FALSE	TRUE	TRUE
00000583_035.png	Atelectasis	FALSE	FALSE	FALSE	TRUE
00000583_036.png	Atelectasis|Infiltration	FALSE	FALSE	TRUE	TRUE
00000583_037.png	No Finding	TRUE	FALSE	FALSE	FALSE
00000583_038.png	Atelectasis|Consolidation	FALSE	FALSE	FALSE	TRUE
00000583_039.png	No Finding	TRUE	FALSE	FALSE	FALSE
00000583_040.png	No Finding	TRUE	FALSE	FALSE	FALSE
00000583_041.png	Atelectasis|Infiltration	FALSE	FALSE	TRUE	TRUE
00000583_042.png	No Finding	TRUE	FALSE	FALSE	FALSE
00000583_043.png	Atelectasis	FALSE	FALSE	FALSE	TRUE
00000583_044.png	No Finding	TRUE	FALSE	FALSE	FALSE
00000583_046.png	No Finding	TRUE	FALSE	FALSE	FALSE
00000583_047.png	No Finding	TRUE	FALSE	FALSE	FALSE
00000583_048.png	No Finding	TRUE	FALSE	FALSE	FALSE
00000583_049.png	Atelectasis	FALSE	FALSE	FALSE	TRUE
00000583_050.png	Infiltration	FALSE	FALSE	TRUE	FALSE
00000583_051.png	Atelectasis	FALSE	FALSE	FALSE	TRUE
00000583_052.png	Atelectasis|Consolidation	FALSE	FALSE	FALSE	TRUE
00000583_054.png	Atelectasis|Infiltration	FALSE	FALSE	TRUE	TRUE
00000583_055.png	No Finding	TRUE	FALSE	FALSE	FALSE
00000583_056.png	Atelectasis	FALSE	FALSE	FALSE	TRUE
00000583_057.png	Atelectasis|Infiltration	FALSE	FALSE	TRUE	TRUE
00000583_059.png	No Finding	TRUE	FALSE	FALSE	FALSE
00000583_060.png	No Finding	TRUE	FALSE	FALSE	FALSE
00000583_062.png	Atelectasis|Effusion|Infiltration	FALSE	TRUE	TRUE	TRUE
00000583_063.png	No Finding	TRUE	FALSE	FALSE	FALSE
00000583_064.png	Atelectasis	FALSE	FALSE	FALSE	TRUE
00000583_065.png	Atelectasis|Effusion	FALSE	TRUE	FALSE	TRUE
00000583_066.png	Atelectasis|Consolidation	FALSE	FALSE	FALSE	TRUE
00000584_000.png	No Finding	TRUE	FALSE	FALSE	FALSE
00000585_000.png	Atelectasis	FALSE	FALSE	FALSE	TRUE
00000586_001.png	Infiltration	FALSE	FALSE	TRUE	FALSE
00000587_000.png	No Finding	TRUE	FALSE	FALSE	FALSE
00000588_000.png	No Finding	TRUE	FALSE	FALSE	FALSE
00000588_001.png	No Finding	TRUE	FALSE	FALSE	FALSE
00000588_002.png	No Finding	TRUE	FALSE	FALSE	FALSE
00000588_003.png	No Finding	TRUE	FALSE	FALSE	FALSE
00000588_004.png	No Finding	TRUE	FALSE	FALSE	FALSE
00000588_005.png	No Finding	TRUE	FALSE	FALSE	FALSE
00000588_006.png	No Finding	TRUE	FALSE	FALSE	FALSE
00000589_000.png	No Finding	TRUE	FALSE	FALSE	FALSE
00000590_000.png	No Finding	TRUE	FALSE	FALSE	FALSE
00000591_000.png	No Finding	TRUE	FALSE	FALSE	FALSE
00000591_001.png	Effusion	FALSE	TRUE	FALSE	FALSE
00000591_002.png	Effusion	FALSE	TRUE	FALSE	FALSE
00000591_003.png	Effusion	FALSE	TRUE	FALSE	FALSE
00000591_004.png	Effusion|Infiltration|Pleural_Thickening|Pneumonia	FALSE	TRUE	TRUE	FALSE
00000591_005.png	Effusion	FALSE	TRUE	FALSE	FALSE
00000591_006.png	Effusion|Infiltration	FALSE	TRUE	TRUE	FALSE
00000591_007.png	Effusion|Pleural_Thickening	FALSE	TRUE	FALSE	FALSE
00000591_008.png	Atelectasis|Consolidation	FALSE	FALSE	FALSE	TRUE
00000591_009.png	Effusion	FALSE	TRUE	FALSE	FALSE
00000591_010.png	Effusion	FALSE	TRUE	FALSE	FALSE
00000591_011.png	Effusion	FALSE	TRUE	FALSE	FALSE
00000591_012.png	Effusion	FALSE	TRUE	FALSE	FALSE
00000591_013.png	Effusion|Infiltration	FALSE	TRUE	TRUE	FALSE
00000591_014.png	Effusion	FALSE	TRUE	FALSE	FALSE
00000591_015.png	Effusion	FALSE	TRUE	FALSE	FALSE
00000591_016.png	Effusion|Infiltration	FALSE	TRUE	TRUE	FALSE
00000591_017.png	Effusion	FALSE	TRUE	FALSE	FALSE
00000591_018.png	Effusion	FALSE	TRUE	FALSE	FALSE
00000591_019.png	Effusion	FALSE	TRUE	FALSE	FALSE
00000592_001.png	Effusion|Mass	FALSE	TRUE	FALSE	FALSE
00000593_000.png	No Finding	TRUE	FALSE	FALSE	FALSE
00000594_000.png	No Finding	TRUE	FALSE	FALSE	FALSE
00000596_000.png	Atelectasis	FALSE	FALSE	FALSE	TRUE
00000597_000.png	No Finding	TRUE	FALSE	FALSE	FALSE
00000597_001.png	No Finding	TRUE	FALSE	FALSE	FALSE
00000597_002.png	No Finding	TRUE	FALSE	FALSE	FALSE
00000598_000.png	No Finding	TRUE	FALSE	FALSE	FALSE
00000599_000.png	No Finding	TRUE	FALSE	FALSE	FALSE
00000600_000.png	No Finding	TRUE	FALSE	FALSE	FALSE
00000602_000.png	No Finding	TRUE	FALSE	FALSE	FALSE
00000603_000.png	No Finding	TRUE	FALSE	FALSE	FALSE
00000604_000.png	No Finding	TRUE	FALSE	FALSE	FALSE
00000605_000.png	No Finding	TRUE	FALSE	FALSE	FALSE
00000606_000.png	No Finding	TRUE	FALSE	FALSE	FALSE
00000608_000.png	Atelectasis|Nodule|Pleural_Thickening	FALSE	FALSE	FALSE	TRUE
00000608_001.png	Atelectasis|Cardiomegaly	FALSE	FALSE	FALSE	TRUE
00000608_002.png	Effusion|Infiltration	FALSE	TRUE	TRUE	FALSE
00000609_000.png	No Finding	TRUE	FALSE	FALSE	FALSE
00000609_001.png	No Finding	TRUE	FALSE	FALSE	FALSE
00000610_000.png	No Finding	TRUE	FALSE	FALSE	FALSE
00000610_001.png	No Finding	TRUE	FALSE	FALSE	FALSE
00000611_000.png	No Finding	TRUE	FALSE	FALSE	FALSE
00000612_000.png	No Finding	TRUE	FALSE	FALSE	FALSE
00000613_001.png	No Finding	TRUE	FALSE	FALSE	FALSE
00000613_002.png	No Finding	TRUE	FALSE	FALSE	FALSE
00000613_003.png	No Finding	TRUE	FALSE	FALSE	FALSE
00000613_004.png	No Finding	TRUE	FALSE	FALSE	FALSE
00000614_000.png	No Finding	TRUE	FALSE	FALSE	FALSE
00000615_000.png	No Finding	TRUE	FALSE	FALSE	FALSE
00000616_000.png	No Finding	TRUE	FALSE	FALSE	FALSE
00000617_000.png	No Finding	TRUE	FALSE	FALSE	FALSE
00000618_000.png	No Finding	TRUE	FALSE	FALSE	FALSE
00000618_003.png	No Finding	TRUE	FALSE	FALSE	FALSE
00000618_004.png	No Finding	TRUE	FALSE	FALSE	FALSE
00000618_005.png	Infiltration|Mass	FALSE	FALSE	TRUE	FALSE
00000618_009.png	No Finding	TRUE	FALSE	FALSE	FALSE
00000618_010.png	No Finding	TRUE	FALSE	FALSE	FALSE
00000619_000.png	No Finding	TRUE	FALSE	FALSE	FALSE
00000619_001.png	Infiltration|Pleural_Thickening	FALSE	FALSE	TRUE	FALSE
00000619_002.png	No Finding	TRUE	FALSE	FALSE	FALSE
00000620_000.png	Infiltration	FALSE	FALSE	TRUE	FALSE
00000620_001.png	No Finding	TRUE	FALSE	FALSE	FALSE
00000620_002.png	No Finding	TRUE	FALSE	FALSE	FALSE
00000621_000.png	No Finding	TRUE	FALSE	FALSE	FALSE
00000621_001.png	Infiltration	FALSE	FALSE	TRUE	FALSE
00000621_002.png	Infiltration	FALSE	FALSE	TRUE	FALSE
00000621_003.png	No Finding	TRUE	FALSE	FALSE	FALSE
00000621_004.png	Infiltration	FALSE	FALSE	TRUE	FALSE
00000621_006.png	No Finding	TRUE	FALSE	FALSE	FALSE
00000621_007.png	No Finding	TRUE	FALSE	FALSE	FALSE
00000621_008.png	No Finding	TRUE	FALSE	FALSE	FALSE
00000621_009.png	No Finding	TRUE	FALSE	FALSE	FALSE
00000621_010.png	No Finding	TRUE	FALSE	FALSE	FALSE
00000621_011.png	No Finding	TRUE	FALSE	FALSE	FALSE
00000621_012.png	No Finding	TRUE	FALSE	FALSE	FALSE
00000621_013.png	No Finding	TRUE	FALSE	FALSE	FALSE
00000622_000.png	Effusion|Nodule|Pleural_Thickening	FALSE	TRUE	FALSE	FALSE
00000623_000.png	No Finding	TRUE	FALSE	FALSE	FALSE
00000623_001.png	No Finding	TRUE	FALSE	FALSE	FALSE
00000623_002.png	Infiltration	FALSE	FALSE	TRUE	FALSE
00000623_003.png	No Finding	TRUE	FALSE	FALSE	FALSE
00000623_004.png	No Finding	TRUE	FALSE	FALSE	FALSE
00000623_005.png	No Finding	TRUE	FALSE	FALSE	FALSE
00000623_006.png	No Finding	TRUE	FALSE	FALSE	FALSE
00000623_007.png	No Finding	TRUE	FALSE	FALSE	FALSE
00000623_008.png	No Finding	TRUE	FALSE	FALSE	FALSE
00000623_009.png	No Finding	TRUE	FALSE	FALSE	FALSE
00000623_010.png	No Finding	TRUE	FALSE	FALSE	FALSE
00000624_000.png	Infiltration	FALSE	FALSE	TRUE	FALSE
00000624_002.png	Infiltration	FALSE	FALSE	TRUE	FALSE
00000624_003.png	No Finding	TRUE	FALSE	FALSE	FALSE
00000624_004.png	No Finding	TRUE	FALSE	FALSE	FALSE
00000624_005.png	No Finding	TRUE	FALSE	FALSE	FALSE
00000624_006.png	No Finding	TRUE	FALSE	FALSE	FALSE
00000625_000.png	Atelectasis|Effusion	FALSE	TRUE	FALSE	TRUE
00000625_001.png	No Finding	TRUE	FALSE	FALSE	FALSE
00000626_000.png	No Finding	TRUE	FALSE	FALSE	FALSE
00000627_000.png	No Finding	TRUE	FALSE	FALSE	FALSE
00000627_001.png	No Finding	TRUE	FALSE	FALSE	FALSE
00000627_002.png	No Finding	TRUE	FALSE	FALSE	FALSE
00000627_003.png	No Finding	TRUE	FALSE	FALSE	FALSE
00000627_004.png	Infiltration	FALSE	FALSE	TRUE	FALSE
00000627_005.png	No Finding	TRUE	FALSE	FALSE	FALSE
00000627_006.png	No Finding	TRUE	FALSE	FALSE	FALSE
00000627_007.png	No Finding	TRUE	FALSE	FALSE	FALSE
00000627_008.png	No Finding	TRUE	FALSE	FALSE	FALSE
00000627_009.png	Atelectasis	FALSE	FALSE	FALSE	TRUE
00000627_010.png	No Finding	TRUE	FALSE	FALSE	FALSE
00000627_011.png	Atelectasis	FALSE	FALSE	FALSE	TRUE
00000627_012.png	No Finding	TRUE	FALSE	FALSE	FALSE
00000627_013.png	No Finding	TRUE	FALSE	FALSE	FALSE
00000627_014.png	No Finding	TRUE	FALSE	FALSE	FALSE
00000627_015.png	No Finding	TRUE	FALSE	FALSE	FALSE
00000627_016.png	No Finding	TRUE	FALSE	FALSE	FALSE
00000627_017.png	No Finding	TRUE	FALSE	FALSE	FALSE
00000627_018.png	No Finding	TRUE	FALSE	FALSE	FALSE
00000627_019.png	Infiltration	FALSE	FALSE	TRUE	FALSE
00000627_020.png	No Finding	TRUE	FALSE	FALSE	FALSE
00000627_021.png	Atelectasis	FALSE	FALSE	FALSE	TRUE
00000627_023.png	Atelectasis	FALSE	FALSE	FALSE	TRUE
00000627_024.png	Effusion	FALSE	TRUE	FALSE	FALSE
[truncated: 93,832 more rows]

## Sheet: Dataset D
SampleID	Dataset	StudyID	Disease	Condition
9122	D	Covid_Greece	healthy	CONTROL
9123	D	Covid_Greece	healthy	CONTROL
9124	D	Covid_Greece	healthy	CONTROL
9125	D	Covid_Greece	healthy	CONTROL
9126	D	Covid_Greece	healthy	CONTROL
9127	D	Covid_Greece	healthy	CONTROL
9128	D	Covid_Greece	healthy	CONTROL
9129	D	Covid_Greece	healthy	CONTROL
9130	D	Covid_Greece	healthy	CONTROL
9131	D	Covid_Greece	healthy	CONTROL
9088	D	Covid_Greece	Covid_19	CASE
9089	D	Covid_Greece	Covid_19	CASE
9091	D	Covid_Greece	Covid_19	CASE
9092	D	Covid_Greece	Covid_19	CASE
9093	D	Covid_Greece	Covid_19	CASE
9094	D	Covid_Greece	Covid_19	CASE
9095	D	Covid_Greece	Covid_19	CASE
9096	D	Covid_Greece	Covid_19	CASE
9097	D	Covid_Greece	Covid_19	CASE
9098	D	Covid_Greece	Covid_19	CASE
9099	D	Covid_Greece	Covid_19	CASE
9100	D	Covid_Greece	Covid_19	CASE
9101	D	Covid_Greece	Covid_19	CASE
9102	D	Covid_Greece	Covid_19	CASE
9103	D	Covid_Greece	Covid_19	CASE
9104	D	Covid_Greece	Covid_19	CASE
9105	D	Covid_Greece	Covid_19	CASE
9106	D	Covid_Greece	Covid_19	CASE
9107	D	Covid_Greece	Covid_19	CASE
9108	D	Covid_Greece	Covid_19	CASE
9109	D	Covid_Greece	Covid_19	CASE
9110	D	Covid_Greece	Covid_19	CASE
9112	D	Covid_Greece	Covid_19	CASE
9113	D	Covid_Greece	Covid_19	CASE
9114	D	Covid_Greece	Covid_19	CASE
9116	D	Covid_Greece	Covid_19	CASE
9117	D	Covid_Greece	Covid_19	CASE
9118	D	Covid_Greece	Covid_19	CASE
9119	D	Covid_Greece	Covid_19	CASE
9120	D	Covid_Greece	Covid_19	CASE
9121	D	Covid_Greece	Covid_19	CASE
9165	D	Covid_Greece	Covid_19	CASE
9166	D	Covid_Greece	Covid_19	CASE
9167	D	Covid_Greece	Covid_19	CASE
9168	D	Covid_Greece	Covid_19	CASE
9169	D	Covid_Greece	Covid_19	CASE
9170	D	Covid_Greece	Covid_19	CASE
9171	D	Covid_Greece	Covid_19	CASE
9172	D	Covid_Greece	Covid_19	CASE
9275	D	Covid_NL	Covid_19	CASE
9276	D	Covid_NL	Covid_19	CASE
9277	D	Covid_NL	Covid_19	CASE
9278	D	Covid_NL	Covid_19	CASE
9279	D	Covid_NL	Covid_19	CASE
9280	D	Covid_NL	Covid_19	CASE
9281	D	Covid_NL	Covid_19	CASE
9282	D	Covid_NL	Covid_19	CASE
9283	D	Covid_NL	Covid_19	CASE
9284	D	Covid_NL	Covid_19	CASE
9285	D	Covid_NL	Covid_19	CASE
9286	D	Covid_NL	Covid_19	CASE
9287	D	Covid_NL	Covid_19	CASE
9288	D	Covid_NL	Covid_19	CASE
9289	D	Covid_NL	Covid_19	CASE
9290	D	Covid_NL	Covid_19	CASE
9291	D	Covid_NL	Covid_19	CASE
9292	D	Covid_NL	Covid_19	CASE
9293	D	Covid_NL	Covid_19	CASE
9294	D	Covid_NL	Covid_19	CASE
9295	D	Covid_NL	Covid_19	CASE
9296	D	Covid_NL	Covid_19	CASE
9297	D	Covid_NL	Covid_19	CASE
9298	D	Covid_NL	Covid_19	CASE
9320	D	Covid_NL	Covid_19	CASE
9321	D	Covid_NL	Covid_19	CASE
9322	D	Covid_NL	Covid_19	CASE
9323	D	Covid_NL	Covid_19	CASE
9324	D	Covid_NL	Covid_19	CASE
9325	D	Covid_NL	Covid_19	CASE
9326	D	Covid_NL	Covid_19	CASE
9327	D	Covid_NL	Covid_19	CASE
9328	D	Covid_NL	Covid_19	CASE
9329	D	Covid_NL	Covid_19	CASE
9330	D	Covid_NL	Covid_19	CASE
9331	D	Covid_NL	Covid_19	CASE
9332	D	Covid_NL	Covid_19	CASE
9333	D	Covid_NL	Covid_19	CASE
9334	D	Covid_NL	Covid_19	CASE
9335	D	Covid_NL	Covid_19	CASE
9336	D	Covid_NL	Covid_19	CASE
9337	D	Covid_NL	Covid_19	CASE
9338	D	Covid_NL	Covid_19	CASE
9339	D	Covid_NL	Covid_19	CASE
9340	D	Covid_NL	Covid_19	CASE
9341	D	Covid_NL	Covid_19	CASE
9342	D	Covid_NL	Covid_19	CASE
9343	D	Covid_NL	Covid_19	CASE
9344	D	Covid_NL	Covid_19	CASE
9345	D	Covid_NL	Covid_19	CASE
9346	D	Covid_NL	Covid_19	CASE
9347	D	Covid_NL	Covid_19	CASE
9348	D	Covid_NL	Covid_19	CASE
9349	D	Covid_NL	Covid_19	CASE
9350	D	Covid_NL	Covid_19	CASE
9351	D	Covid_NL	Covid_19	CASE
9352	D	Covid_NL	Covid_19	CASE
9353	D	Covid_NL	Covid_19	CASE
9354	D	Covid_NL	Covid_19	CASE
9355	D	Covid_NL	Covid_19	CASE
9356	D	Covid_NL	Covid_19	CASE
9357	D	Covid_NL	Covid_19	CASE
9358	D	Covid_NL	Covid_19	CASE
9359	D	Covid_NL	Covid_19	CASE
9360	D	Covid_NL	Covid_19	CASE
9361	D	Covid_NL	Covid_19	CASE
9362	D	Covid_NL	Covid_19	CASE
9363	D	Covid_NL	Covid_19	CASE
9364	D	Covid_NL	Covid_19	CASE
9365	D	Covid_NL	Covid_19	CASE
9366	D	Covid_NL	Covid_19	CASE
9367	D	Covid_NL	Covid_19	CASE
9368	D	Covid_NL	Covid_19	CASE
9369	D	Covid_NL	Covid_19	CASE
9370	D	Covid_NL	Covid_19	CASE
9371	D	Covid_NL	Covid_19	CASE
9372	D	Covid_NL	Covid_19	CASE
9373	D	Covid_NL	Covid_19	CASE
9376	D	Covid_NL	Covid_19	CASE
9377	D	Covid_NL	Covid_19	CASE
9378	D	Covid_NL	Covid_19	CASE
9379	D	Covid_NL	Covid_19	CASE
9380	D	Covid_NL	Covid_19	CASE
9381	D	Covid_NL	Covid_19	CASE
9382	D	Covid_NL	Covid_19	CASE
9383	D	Covid_NL	Covid_19	CASE
9384	D	Covid_NL	Covid_19	CASE
9385	D	Covid_NL	Covid_19	CASE
9386	D	Covid_NL	Covid_19	CASE
9387	D	Covid_NL	Covid_19	CASE
9388	D	Covid_NL	Covid_19	CASE
9389	D	Covid_NL	Covid_19	CASE
9390	D	Covid_NL	Covid_19	CASE
9111	D	Covid_NL	Covid_19	CASE
9115	D	Covid_NL	Covid_19	CASE
GSM2712676	D	GSE101705	Tuberculosis	CONTROL
GSM2712677	D	GSE101705	Tuberculosis	CONTROL
GSM2712678	D	GSE101705	Tuberculosis	CONTROL
GSM2712679	D	GSE101705	Tuberculosis	CONTROL
GSM2712680	D	GSE101705	Tuberculosis	CONTROL
GSM2712681	D	GSE101705	Tuberculosis	CONTROL
GSM2712682	D	GSE101705	Tuberculosis	CONTROL
GSM2712683	D	GSE101705	Tuberculosis	CONTROL
GSM2712684	D	GSE101705	Tuberculosis	CONTROL
GSM2712685	D	GSE101705	Tuberculosis	CONTROL
GSM2712686	D	GSE101705	Tuberculosis	CONTROL
GSM2712687	D	GSE101705	Tuberculosis	CONTROL
GSM2712688	D	GSE101705	Tuberculosis	CONTROL
GSM2712689	D	GSE101705	Tuberculosis	CONTROL
GSM2712690	D	GSE101705	Tuberculosis	CONTROL
GSM2712691	D	GSE101705	Tuberculosis	CONTROL
GSM2712692	D	GSE101705	Tuberculosis	CONTROL
GSM2712693	D	GSE101705	Tuberculosis	CONTROL
GSM2712694	D	GSE101705	Tuberculosis	CONTROL
GSM2712695	D	GSE101705	Tuberculosis	CONTROL
GSM2712696	D	GSE101705	Tuberculosis	CONTROL
GSM2712697	D	GSE101705	Tuberculosis	CONTROL
GSM2712698	D	GSE101705	Tuberculosis	CONTROL
GSM2712699	D	GSE101705	Tuberculosis	CONTROL
GSM2712700	D	GSE101705	Tuberculosis	CONTROL
GSM2712701	D	GSE101705	Tuberculosis	CONTROL
GSM2712702	D	GSE101705	Tuberculosis	CONTROL
GSM2712703	D	GSE101705	Tuberculosis	CONTROL
GSM2712704	D	GSE101705	Latent_Tuberculosis	CONTROL
GSM2712705	D	GSE101705	Latent_Tuberculosis	CONTROL
GSM2712706	D	GSE101705	Latent_Tuberculosis	CONTROL
GSM2712707	D	GSE101705	Latent_Tuberculosis	CONTROL
GSM2712708	D	GSE101705	Latent_Tuberculosis	CONTROL
GSM2712709	D	GSE101705	Latent_Tuberculosis	CONTROL
GSM2712710	D	GSE101705	Latent_Tuberculosis	CONTROL
GSM2712711	D	GSE101705	Latent_Tuberculosis	CONTROL
GSM2712712	D	GSE101705	Latent_Tuberculosis	CONTROL
GSM2712713	D	GSE101705	Latent_Tuberculosis	CONTROL
GSM2712714	D	GSE101705	Latent_Tuberculosis	CONTROL
GSM2712715	D	GSE101705	Latent_Tuberculosis	CONTROL
GSM2712716	D	GSE101705	Latent_Tuberculosis	CONTROL
GSM2712717	D	GSE101705	Latent_Tuberculosis	CONTROL
GSM2712718	D	GSE101705	Latent_Tuberculosis	CONTROL
GSM2712719	D	GSE101705	Latent_Tuberculosis	CONTROL
GSM2861312	D	GSE107104	Tuberculosis	CONTROL
GSM2861313	D	GSE107104	Tuberculosis	CONTROL
GSM2861314	D	GSE107104	Tuberculosis	CONTROL
GSM2861315	D	GSE107104	Tuberculosis	CONTROL
GSM2861316	D	GSE107104	Tuberculosis	CONTROL
GSM2861317	D	GSE107104	Tuberculosis	CONTROL
GSM2861318	D	GSE107104	Tuberculosis	CONTROL
GSM2861319	D	GSE107104	Tuberculosis	CONTROL
GSM2861320	D	GSE107104	Tuberculosis	CONTROL
GSM2861321	D	GSE107104	Tuberculosis	CONTROL
GSM2861322	D	GSE107104	Tuberculosis	CONTROL
GSM2861323	D	GSE107104	Tuberculosis	CONTROL
GSM2861324	D	GSE107104	Tuberculosis	CONTROL
GSM2861325	D	GSE107104	Tuberculosis	CONTROL
GSM2861326	D	GSE107104	Tuberculosis	CONTROL
GSM2861343	D	GSE107104	Tuberculosis	CONTROL
GSM2861344	D	GSE107104	Tuberculosis	CONTROL
GSM2861327	D	GSE107104	HIV	CONTROL
GSM2861328	D	GSE107104	HIV	CONTROL
GSM2861329	D	GSE107104	HIV	CONTROL
GSM2861330	D	GSE107104	HIV	CONTROL
GSM2861331	D	GSE107104	HIV	CONTROL
GSM2861332	D	GSE107104	HIV	CONTROL
GSM2861333	D	GSE107104	HIV	CONTROL
GSM2861334	D	GSE107104	HIV	CONTROL
GSM2861335	D	GSE107104	HIV	CONTROL
GSM2861336	D	GSE107104	HIV	CONTROL
GSM2861337	D	GSE107104	HIV	CONTROL
GSM2861338	D	GSE107104	HIV	CONTROL
GSM2861339	D	GSE107104	HIV	CONTROL
GSM2861340	D	GSE107104	HIV	CONTROL
GSM2861341	D	GSE107104	HIV	CONTROL
GSM2861342	D	GSE107104	HIV	CONTROL
GSM3057237	D	GSE112087	Autoimmune Disease	CONTROL
GSM3057238	D	GSE112087	Autoimmune Disease	CONTROL
GSM3057239	D	GSE112087	Autoimmune Disease	CONTROL
GSM3057240	D	GSE112087	Autoimmune Disease	CONTROL
GSM3057241	D	GSE112087	Autoimmune Disease	CONTROL
GSM3057242	D	GSE112087	Autoimmune Disease	CONTROL
GSM3057243	D	GSE112087	Autoimmune Disease	CONTROL
GSM3057244	D	GSE112087	Autoimmune Disease	CONTROL
GSM3057245	D	GSE112087	Autoimmune Disease	CONTROL
GSM3057246	D	GSE112087	Autoimmune Disease	CONTROL
GSM3057247	D	GSE112087	Autoimmune Disease	CONTROL
GSM3057248	D	GSE112087	Autoimmune Disease	CONTROL
GSM3057249	D	GSE112087	Autoimmune Disease	CONTROL
GSM3057250	D	GSE112087	Autoimmune Disease	CONTROL
GSM3057251	D	GSE112087	Autoimmune Disease	CONTROL
GSM3057252	D	GSE112087	Autoimmune Disease	CONTROL
GSM3057253	D	GSE112087	Autoimmune Disease	CONTROL
GSM3057254	D	GSE112087	Autoimmune Disease	CONTROL
GSM3057255	D	GSE112087	Autoimmune Disease	CONTROL
GSM3057256	D	GSE112087	Autoimmune Disease	CONTROL
GSM3057257	D	GSE112087	Autoimmune Disease	CONTROL
GSM3057258	D	GSE112087	Autoimmune Disease	CONTROL
GSM3057259	D	GSE112087	Autoimmune Disease	CONTROL
GSM3057260	D	GSE112087	Autoimmune Disease	CONTROL
GSM3057261	D	GSE112087	Autoimmune Disease	CONTROL
GSM3057262	D	GSE112087	Autoimmune Disease	CONTROL
GSM3057263	D	GSE112087	Autoimmune Disease	CONTROL
GSM3057264	D	GSE112087	Autoimmune Disease	CONTROL
GSM3057265	D	GSE112087	Autoimmune Disease	CONTROL
GSM3057266	D	GSE112087	Autoimmune Disease	CONTROL
GSM3057267	D	GSE112087	Autoimmune Disease	CONTROL
GSM3057268	D	GSE112087	Autoimmune Disease	CONTROL
GSM3057269	D	GSE112087	Autoimmune Disease	CONTROL
GSM3057270	D	GSE112087	Autoimmune Disease	CONTROL
GSM3057271	D	GSE112087	Autoimmune Disease	CONTROL
GSM3057272	D	GSE112087	Autoimmune Disease	CONTROL
GSM3057273	D	GSE112087	Autoimmune Disease	CONTROL
GSM3057274	D	GSE112087	Autoimmune Disease	CONTROL
GSM3057275	D	GSE112087	Autoimmune Disease	CONTROL
GSM3057276	D	GSE112087	Autoimmune Disease	CONTROL
GSM3057277	D	GSE112087	Autoimmune Disease	CONTROL
GSM3057278	D	GSE112087	Autoimmune Disease	CONTROL
GSM3057279	D	GSE112087	Autoimmune Disease	CONTROL
GSM3057280	D	GSE112087	Autoimmune Disease	CONTROL
GSM3057281	D	GSE112087	Autoimmune Disease	CONTROL
GSM3057282	D	GSE112087	Autoimmune Disease	CONTROL
GSM3057283	D	GSE112087	Autoimmune Disease	CONTROL
GSM3057284	D	GSE112087	Autoimmune Disease	CONTROL
GSM3057285	D	GSE112087	Autoimmune Disease	CONTROL
GSM3057286	D	GSE112087	Autoimmune Disease	CONTROL
GSM3057287	D	GSE112087	Autoimmune Disease	CONTROL
GSM3057288	D	GSE112087	Autoimmune Disease	CONTROL
GSM3057289	D	GSE112087	Autoimmune Disease	CONTROL
GSM3057290	D	GSE112087	Autoimmune Disease	CONTROL
GSM3057291	D	GSE112087	Autoimmune Disease	CONTROL
GSM3057292	D	GSE112087	Autoimmune Disease	CONTROL
GSM3057293	D	GSE112087	Autoimmune Disease	CONTROL
GSM3057294	D	GSE112087	Autoimmune Disease	CONTROL
GSM3057295	D	GSE112087	Autoimmune Disease	CONTROL
GSM3057296	D	GSE112087	Autoimmune Disease	CONTROL
GSM3057297	D	GSE112087	Autoimmune Disease	CONTROL
GSM3057298	D	GSE112087	Autoimmune Disease	CONTROL
GSM3057299	D	GSE112087	healthy	CONTROL
GSM3057300	D	GSE112087	healthy	CONTROL
GSM3057301	D	GSE112087	healthy	CONTROL
GSM3057302	D	GSE112087	healthy	CONTROL
GSM3057303	D	GSE112087	healthy	CONTROL
GSM3057304	D	GSE112087	healthy	CONTROL
GSM3057305	D	GSE112087	healthy	CONTROL
GSM3057306	D	GSE112087	healthy	CONTROL
GSM3057307	D	GSE112087	healthy	CONTROL
GSM3057308	D	GSE112087	healthy	CONTROL
GSM3057309	D	GSE112087	healthy	CONTROL
GSM3057310	D	GSE112087	healthy	CONTROL
GSM3057311	D	GSE112087	healthy	CONTROL
GSM3057312	D	GSE112087	healthy	CONTROL
GSM3057313	D	GSE112087	healthy	CONTROL
GSM3057314	D	GSE112087	healthy	CONTROL
GSM3057315	D	GSE112087	healthy	CONTROL
GSM3057316	D	GSE112087	healthy	CONTROL
GSM3057317	D	GSE112087	healthy	CONTROL
GSM3057318	D	GSE112087	healthy	CONTROL
GSM3057319	D	GSE112087	healthy	CONTROL
GSM3057320	D	GSE112087	healthy	CONTROL
GSM3057321	D	GSE112087	healthy	CONTROL
GSM3057322	D	GSE112087	healthy	CONTROL
GSM3057323	D	GSE112087	healthy	CONTROL
GSM3057324	D	GSE112087	healthy	CONTROL
GSM3057325	D	GSE112087	healthy	CONTROL
GSM3057326	D	GSE112087	healthy	CONTROL
GSM3057327	D	GSE112087	healthy	CONTROL
GSM3057328	D	GSE112087	healthy	CONTROL
GSM3057329	D	GSE112087	healthy	CONTROL
GSM3057330	D	GSE112087	healthy	CONTROL
GSM3057331	D	GSE112087	healthy	CONTROL
GSM3057332	D	GSE112087	healthy	CONTROL
GSM3057333	D	GSE112087	healthy	CONTROL
GSM3057334	D	GSE112087	healthy	CONTROL
GSM3057335	D	GSE112087	healthy	CONTROL
GSM3057336	D	GSE112087	healthy	CONTROL
GSM3057337	D	GSE112087	healthy	CONTROL
GSM3057338	D	GSE112087	healthy	CONTROL
GSM3057339	D	GSE112087	healthy	CONTROL
GSM3057340	D	GSE112087	healthy	CONTROL
GSM3057341	D	GSE112087	healthy	CONTROL
GSM3057342	D	GSE112087	healthy	CONTROL
GSM3057343	D	GSE112087	healthy	CONTROL
GSM3057344	D	GSE112087	healthy	CONTROL
GSM3057345	D	GSE112087	healthy	CONTROL
GSM3057346	D	GSE112087	healthy	CONTROL
GSM3057347	D	GSE112087	healthy	CONTROL
GSM3057348	D	GSE112087	healthy	CONTROL
GSM3057349	D	GSE112087	healthy	CONTROL
GSM3057350	D	GSE112087	healthy	CONTROL
GSM3057351	D	GSE112087	healthy	CONTROL
GSM3057352	D	GSE112087	healthy	CONTROL
GSM3057353	D	GSE112087	healthy	CONTROL
GSM3057354	D	GSE112087	healthy	CONTROL
GSM3057355	D	GSE112087	healthy	CONTROL
GSM3057356	D	GSE112087	healthy	CONTROL
GSM3664578	D	GSE128078	healthy	CONTROL
GSM3664579	D	GSE128078	healthy	CONTROL
GSM3664580	D	GSE128078	healthy	CONTROL
GSM3664581	D	GSE128078	healthy	CONTROL
GSM3664582	D	GSE128078	healthy	CONTROL
GSM3664583	D	GSE128078	healthy	CONTROL
GSM3664584	D	GSE128078	healthy	CONTROL
GSM3664585	D	GSE128078	healthy	CONTROL
GSM3664586	D	GSE128078	healthy	CONTROL
GSM3664587	D	GSE128078	healthy	CONTROL
GSM3664588	D	GSE128078	healthy	CONTROL
GSM3664589	D	GSE128078	healthy	CONTROL
GSM3664590	D	GSE128078	healthy	CONTROL
GSM3664591	D	GSE128078	healthy	CONTROL
GSM3664592	D	GSE128078	healthy	CONTROL
GSM3664593	D	GSE128078	healthy	CONTROL
GSM3664594	D	GSE128078	healthy	CONTROL
GSM3664595	D	GSE128078	healthy	CONTROL
GSM3664596	D	GSE128078	healthy	CONTROL
GSM3664597	D	GSE128078	healthy	CONTROL
GSM3664630	D	GSE128078	healthy	CONTROL
GSM3664631	D	GSE128078	healthy	CONTROL
GSM3664632	D	GSE128078	healthy	CONTROL
GSM3664633	D	GSE128078	healthy	CONTROL
GSM3664634	D	GSE128078	healthy	CONTROL
GSM3664635	D	GSE128078	healthy	CONTROL
GSM3664636	D	GSE128078	healthy	CONTROL
GSM3664637	D	GSE128078	healthy	CONTROL
GSM3664638	D	GSE128078	healthy	CONTROL
GSM3664639	D	GSE128078	healthy	CONTROL
GSM3664640	D	GSE128078	healthy	CONTROL
GSM3664641	D	GSE128078	healthy	CONTROL
GSM3664642	D	GSE128078	healthy	CONTROL
GSM3664643	D	GSE128078	healthy	CONTROL
GSM3664644	D	GSE128078	healthy	CONTROL
GSM3664645	D	GSE128078	healthy	CONTROL
GSM3664646	D	GSE128078	healthy	CONTROL
GSM3664647	D	GSE128078	healthy	CONTROL
GSM3664648	D	GSE128078	healthy	CONTROL
GSM3664649	D	GSE128078	healthy	CONTROL
GSM3664650	D	GSE128078	healthy	CONTROL
GSM3664651	D	GSE128078	healthy	CONTROL
GSM3664652	D	GSE128078	healthy	CONTROL
GSM3664653	D	GSE128078	healthy	CONTROL
GSM3664555	D	GSE128078	Fatigue	CONTROL
GSM3664556	D	GSE128078	Fatigue	CONTROL
GSM3664557	D	GSE128078	Fatigue	CONTROL
GSM3664558	D	GSE128078	Fatigue	CONTROL
GSM3664559	D	GSE128078	Fatigue	CONTROL
GSM3664560	D	GSE128078	Fatigue	CONTROL
GSM3664561	D	GSE128078	Fatigue	CONTROL
GSM3664562	D	GSE128078	Fatigue	CONTROL
GSM3664563	D	GSE128078	Fatigue	CONTROL
GSM3664564	D	GSE128078	Fatigue	CONTROL
GSM3664565	D	GSE128078	Fatigue	CONTROL
GSM3664566	D	GSE128078	Fatigue	CONTROL
GSM3664567	D	GSE128078	Fatigue	CONTROL
GSM3664568	D	GSE128078	Fatigue	CONTROL
GSM3664569	D	GSE128078	Fatigue	CONTROL
GSM3664570	D	GSE128078	Fatigue	CONTROL
GSM3664571	D	GSE128078	Fatigue	CONTROL
GSM3664572	D	GSE128078	Fatigue	CONTROL
GSM3664573	D	GSE128078	Fatigue	CONTROL
GSM3664574	D	GSE128078	Fatigue	CONTROL
GSM3664575	D	GSE128078	Fatigue	CONTROL
GSM3664576	D	GSE128078	Fatigue	CONTROL
GSM3664577	D	GSE128078	Fatigue	CONTROL
GSM3664598	D	GSE128078	Fatigue	CONTROL
GSM3664599	D	GSE128078	Fatigue	CONTROL
GSM3664600	D	GSE128078	Fatigue	CONTROL
GSM3664601	D	GSE128078	Fatigue	CONTROL
GSM3664602	D	GSE128078	Fatigue	CONTROL
GSM3664603	D	GSE128078	Fatigue	CONTROL
GSM3664604	D	GSE128078	Fatigue	CONTROL
GSM3664605	D	GSE128078	Fatigue	CONTROL
GSM3664606	D	GSE128078	Fatigue	CONTROL
GSM3664607	D	GSE128078	Fatigue	CONTROL
GSM3664608	D	GSE128078	Fatigue	CONTROL
GSM3664609	D	GSE128078	Fatigue	CONTROL
GSM3664610	D	GSE128078	Fatigue	CONTROL
GSM3664611	D	GSE128078	Fatigue	CONTROL
GSM3664612	D	GSE128078	Fatigue	CONTROL
GSM3664613	D	GSE128078	Fatigue	CONTROL
GSM3664614	D	GSE128078	Fatigue	CONTROL
GSM3664615	D	GSE128078	Fatigue	CONTROL
GSM3664616	D	GSE128078	Fatigue	CONTROL
GSM3664617	D	GSE128078	Fatigue	CONTROL
GSM3664618	D	GSE128078	Fatigue	CONTROL
GSM3664619	D	GSE128078	Fatigue	CONTROL
GSM3664620	D	GSE128078	Fatigue	CONTROL
GSM3664621	D	GSE128078	Fatigue	CONTROL
GSM3664622	D	GSE128078	Fatigue	CONTROL
GSM3664623	D	GSE128078	Fatigue	CONTROL
GSM3664624	D	GSE128078	Fatigue	CONTROL
GSM3664625	D	GSE128078	Fatigue	CONTROL
GSM3664626	D	GSE128078	Fatigue	CONTROL
GSM3664627	D	GSE128078	Fatigue	CONTROL
GSM3664628	D	GSE128078	Fatigue	CONTROL
GSM3664629	D	GSE128078	Fatigue	CONTROL
GSM1625676	D	GSE66573	Autoimmune Disease	CONTROL
GSM1625677	D	GSE66573	Autoimmune Disease	CONTROL
GSM1625679	D	GSE66573	Autoimmune Disease	CONTROL
GSM1625680	D	GSE66573	Autoimmune Disease	CONTROL
GSM1625681	D	GSE66573	Autoimmune Disease	CONTROL
GSM1625682	D	GSE66573	Autoimmune Disease	CONTROL
GSM1625675	D	GSE66573	healthy	CONTROL
GSM1625678	D	GSE66573	healthy	CONTROL
GSM1625683	D	GSE66573	healthy	CONTROL
GSM1625684	D	GSE66573	healthy	CONTROL
GSM1625685	D	GSE66573	healthy	CONTROL
GSM1625686	D	GSE66573	healthy	CONTROL
GSM1625687	D	GSE66573	healthy	CONTROL
GSM1625688	D	GSE66573	healthy	CONTROL
GSM2093162	D	GSE79362	Latent_Tuberculosis	CONTROL
GSM2093163	D	GSE79362	Latent_Tuberculosis	CONTROL
GSM2093164	D	GSE79362	Latent_Tuberculosis	CONTROL
GSM2093167	D	GSE79362	Latent_Tuberculosis	CONTROL
GSM2093168	D	GSE79362	Latent_Tuberculosis	CONTROL
GSM2093169	D	GSE79362	Latent_Tuberculosis	CONTROL
GSM2093170	D	GSE79362	Latent_Tuberculosis	CONTROL
GSM2093171	D	GSE79362	Latent_Tuberculosis	CONTROL
GSM2093172	D	GSE79362	Latent_Tuberculosis	CONTROL
GSM2093176	D	GSE79362	Latent_Tuberculosis	CONTROL
GSM2093177	D	GSE79362	Latent_Tuberculosis	CONTROL
GSM2093178	D	GSE79362	Latent_Tuberculosis	CONTROL
GSM2093179	D	GSE79362	Latent_Tuberculosis	CONTROL
GSM2093180	D	GSE79362	Latent_Tuberculosis	CONTROL
GSM2093181	D	GSE79362	Latent_Tuberculosis	CONTROL
GSM2093182	D	GSE79362	Latent_Tuberculosis	CONTROL
GSM2093183	D	GSE79362	Latent_Tuberculosis	CONTROL
GSM2093184	D	GSE79362	Latent_Tuberculosis	CONTROL
GSM2093185	D	GSE79362	Latent_Tuberculosis	CONTROL
GSM2093186	D	GSE79362	Latent_Tuberculosis	CONTROL
GSM2093187	D	GSE79362	Latent_Tuberculosis	CONTROL
GSM2093188	D	GSE79362	Latent_Tuberculosis	CONTROL
GSM2093189	D	GSE79362	Latent_Tuberculosis	CONTROL
GSM2093190	D	GSE79362	Latent_Tuberculosis	CONTROL
GSM2093191	D	GSE79362	Latent_Tuberculosis	CONTROL
GSM2093192	D	GSE79362	Latent_Tuberculosis	CONTROL
GSM2093193	D	GSE79362	Latent_Tuberculosis	CONTROL
GSM2093194	D	GSE79362	Latent_Tuberculosis	CONTROL
GSM2093195	D	GSE79362	Latent_Tuberculosis	CONTROL
GSM2093198	D	GSE79362	Latent_Tuberculosis	CONTROL
GSM2093199	D	GSE79362	Latent_Tuberculosis	CONTROL
GSM2093200	D	GSE79362	Latent_Tuberculosis	CONTROL
GSM2093201	D	GSE79362	Latent_Tuberculosis	CONTROL
GSM2093202	D	GSE79362	Latent_Tuberculosis	CONTROL
GSM2093203	D	GSE79362	Latent_Tuberculosis	CONTROL
GSM2093204	D	GSE79362	Latent_Tuberculosis	CONTROL
GSM2093205	D	GSE79362	Latent_Tuberculosis	CONTROL
GSM2093206	D	GSE79362	Latent_Tuberculosis	CONTROL
GSM2093207	D	GSE79362	Latent_Tuberculosis	CONTROL
GSM2093208	D	GSE79362	Latent_Tuberculosis	CONTROL
GSM2093209	D	GSE79362	Latent_Tuberculosis	CONTROL
GSM2093210	D	GSE79362	Latent_Tuberculosis	CONTROL
GSM2093211	D	GSE79362	Latent_Tuberculosis	CONTROL
GSM2093212	D	GSE79362	Latent_Tuberculosis	CONTROL
GSM2093213	D	GSE79362	Latent_Tuberculosis	CONTROL
GSM2093219	D	GSE79362	Latent_Tuberculosis	CONTROL
GSM2093220	D	GSE79362	Latent_Tuberculosis	CONTROL
GSM2093221	D	GSE79362	Latent_Tuberculosis	CONTROL
GSM2093222	D	GSE79362	Latent_Tuberculosis	CONTROL
GSM2093223	D	GSE79362	Latent_Tuberculosis	CONTROL
GSM2093224	D	GSE79362	Latent_Tuberculosis	CONTROL
GSM2093225	D	GSE79362	Latent_Tuberculosis	CONTROL
GSM2093226	D	GSE79362	Latent_Tuberculosis	CONTROL
GSM2093227	D	GSE79362	Latent_Tuberculosis	CONTROL
GSM2093228	D	GSE79362	Latent_Tuberculosis	CONTROL
GSM2093229	D	GSE79362	Latent_Tuberculosis	CONTROL
GSM2093230	D	GSE79362	Latent_Tuberculosis	CONTROL
GSM2093231	D	GSE79362	Latent_Tuberculosis	CONTROL
GSM2093232	D	GSE79362	Latent_Tuberculosis	CONTROL
GSM2093234	D	GSE79362	Latent_Tuberculosis	CONTROL
GSM2093235	D	GSE79362	Latent_Tuberculosis	CONTROL
GSM2093236	D	GSE79362	Latent_Tuberculosis	CONTROL
GSM2093237	D	GSE79362	Latent_Tuberculosis	CONTROL
GSM2093238	D	GSE79362	Latent_Tuberculosis	CONTROL
GSM2093239	D	GSE79362	Latent_Tuberculosis	CONTROL
GSM2093240	D	GSE79362	Latent_Tuberculosis	CONTROL
GSM2093241	D	GSE79362	Latent_Tuberculosis	CONTROL
GSM2093242	D	GSE79362	Latent_Tuberculosis	CONTROL
GSM2093243	D	GSE79362	Latent_Tuberculosis	CONTROL
GSM2093244	D	GSE79362	Latent_Tuberculosis	CONTROL
GSM2093245	D	GSE79362	Latent_Tuberculosis	CONTROL
GSM2093246	D	GSE79362	Latent_Tuberculosis	CONTROL
GSM2093247	D	GSE79362	Latent_Tuberculosis	CONTROL
GSM2093249	D	GSE79362	Latent_Tuberculosis	CONTROL
GSM2093250	D	GSE79362	Latent_Tuberculosis	CONTROL
GSM2093251	D	GSE79362	Latent_Tuberculosis	CONTROL
GSM2093252	D	GSE79362	Latent_Tuberculosis	CONTROL
GSM2093253	D	GSE79362	Latent_Tuberculosis	CONTROL
GSM2093254	D	GSE79362	Latent_Tuberculosis	CONTROL
GSM2093255	D	GSE79362	Latent_Tuberculosis	CONTROL
GSM2093256	D	GSE79362	Latent_Tuberculosis	CONTROL
GSM2093257	D	GSE79362	Latent_Tuberculosis	CONTROL
GSM2093258	D	GSE79362	Latent_Tuberculosis	CONTROL
GSM2449130	D	GSE79362	Latent_Tuberculosis	CONTROL
GSM2093060	D	GSE79362	Latent_Tuberculosis	CONTROL
GSM2093061	D	GSE79362	Latent_Tuberculosis	CONTROL
GSM2093062	D	GSE79362	Latent_Tuberculosis	CONTROL
GSM2093063	D	GSE79362	Latent_Tuberculosis	CONTROL
GSM2093064	D	GSE79362	Latent_Tuberculosis	CONTROL
GSM2093065	D	GSE79362	Latent_Tuberculosis	CONTROL
GSM2093066	D	GSE79362	Latent_Tuberculosis	CONTROL
GSM2093067	D	GSE79362	Latent_Tuberculosis	CONTROL
GSM2093068	D	GSE79362	Latent_Tuberculosis	CONTROL
GSM2093069	D	GSE79362	Latent_Tuberculosis	CONTROL
GSM2093070	D	GSE79362	Latent_Tuberculosis	CONTROL
GSM2093071	D	GSE79362	Latent_Tuberculosis	CONTROL
GSM2093078	D	GSE79362	Latent_Tuberculosis	CONTROL
GSM2093079	D	GSE79362	Latent_Tuberculosis	CONTROL
GSM2093080	D	GSE79362	Latent_Tuberculosis	CONTROL
GSM2093081	D	GSE79362	Latent_Tuberculosis	CONTROL
GSM2093082	D	GSE79362	Latent_Tuberculosis	CONTROL
GSM2093083	D	GSE79362	Latent_Tuberculosis	CONTROL
GSM2093088	D	GSE79362	Latent_Tuberculosis	CONTROL
GSM2093093	D	GSE79362	Latent_Tuberculosis	CONTROL
GSM2093094	D	GSE79362	Latent_Tuberculosis	CONTROL
GSM2093095	D	GSE79362	Latent_Tuberculosis	CONTROL
GSM2093096	D	GSE79362	Latent_Tuberculosis	CONTROL
GSM2093112	D	GSE79362	Latent_Tuberculosis	CONTROL
GSM2093113	D	GSE79362	Latent_Tuberculosis	CONTROL
GSM2093114	D	GSE79362	Latent_Tuberculosis	CONTROL
GSM2093115	D	GSE79362	Latent_Tuberculosis	CONTROL
GSM2093116	D	GSE79362	Latent_Tuberculosis	CONTROL
GSM2093117	D	GSE79362	Latent_Tuberculosis	CONTROL
GSM2093118	D	GSE79362	Latent_Tuberculosis	CONTROL
GSM2093119	D	GSE79362	Latent_Tuberculosis	CONTROL
GSM2093120	D	GSE79362	Latent_Tuberculosis	CONTROL
GSM2093121	D	GSE79362	Latent_Tuberculosis	CONTROL
GSM2093122	D	GSE79362	Latent_Tuberculosis	CONTROL
GSM2093123	D	GSE79362	Latent_Tuberculosis	CONTROL
GSM2093124	D	GSE79362	Latent_Tuberculosis	CONTROL
GSM2093125	D	GSE79362	Latent_Tuberculosis	CONTROL
GSM2093126	D	GSE79362	Latent_Tuberculosis	CONTROL
GSM2093127	D	GSE79362	Latent_Tuberculosis	CONTROL
GSM2093133	D	GSE79362	Latent_Tuberculosis	CONTROL
GSM2093134	D	GSE79362	Latent_Tuberculosis	CONTROL
GSM2093135	D	GSE79362	Latent_Tuberculosis	CONTROL
GSM2093136	D	GSE79362	Latent_Tuberculosis	CONTROL
GSM2093137	D	GSE79362	Latent_Tuberculosis	CONTROL
GSM2093140	D	GSE79362	Latent_Tuberculosis	CONTROL
GSM2093141	D	GSE79362	Latent_Tuberculosis	CONTROL
GSM2093142	D	GSE79362	Latent_Tuberculosis	CONTROL
GSM2093143	D	GSE79362	Latent_Tuberculosis	CONTROL
GSM2093144	D	GSE79362	Latent_Tuberculosis	CONTROL
GSM2093145	D	GSE79362	Latent_Tuberculosis	CONTROL
GSM2093146	D	GSE79362	Latent_Tuberculosis	CONTROL
GSM2093147	D	GSE79362	Latent_Tuberculosis	CONTROL
GSM2093148	D	GSE79362	Latent_Tuberculosis	CONTROL
GSM2093149	D	GSE79362	Latent_Tuberculosis	CONTROL
GSM2093152	D	GSE79362	Latent_Tuberculosis	CONTROL
GSM2093153	D	GSE79362	Latent_Tuberculosis	CONTROL
GSM2093154	D	GSE79362	Latent_Tuberculosis	CONTROL
GSM2093155	D	GSE79362	Latent_Tuberculosis	CONTROL
GSM2093158	D	GSE79362	Latent_Tuberculosis	CONTROL
GSM2093159	D	GSE79362	Latent_Tuberculosis	CONTROL
GSM2092960	D	GSE79362	Latent_Tuberculosis	CONTROL
GSM2092961	D	GSE79362	Latent_Tuberculosis	CONTROL
GSM2092962	D	GSE79362	Latent_Tuberculosis	CONTROL
GSM2092963	D	GSE79362	Latent_Tuberculosis	CONTROL
GSM2092964	D	GSE79362	Latent_Tuberculosis	CONTROL
GSM2092965	D	GSE79362	Latent_Tuberculosis	CONTROL
GSM2092968	D	GSE79362	Latent_Tuberculosis	CONTROL
GSM2092969	D	GSE79362	Latent_Tuberculosis	CONTROL
GSM2092970	D	GSE79362	Latent_Tuberculosis	CONTROL
GSM2092971	D	GSE79362	Latent_Tuberculosis	CONTROL
GSM2092972	D	GSE79362	Latent_Tuberculosis	CONTROL
GSM2092973	D	GSE79362	Latent_Tuberculosis	CONTROL
GSM2092974	D	GSE79362	Latent_Tuberculosis	CONTROL
GSM2092975	D	GSE79362	Latent_Tuberculosis	CONTROL
GSM2092976	D	GSE79362	Latent_Tuberculosis	CONTROL
GSM2092977	D	GSE79362	Latent_Tuberculosis	CONTROL
GSM2092978	D	GSE79362	Latent_Tuberculosis	CONTROL
GSM2092979	D	GSE79362	Latent_Tuberculosis	CONTROL
GSM2092980	D	GSE79362	Latent_Tuberculosis	CONTROL
GSM2092981	D	GSE79362	Latent_Tuberculosis	CONTROL
GSM2092982	D	GSE79362	Latent_Tuberculosis	CONTROL
GSM2092983	D	GSE79362	Latent_Tuberculosis	CONTROL
GSM2092984	D	GSE79362	Latent_Tuberculosis	CONTROL
GSM2092985	D	GSE79362	Latent_Tuberculosis	CONTROL
GSM2092990	D	GSE79362	Latent_Tuberculosis	CONTROL
GSM2092991	D	GSE79362	Latent_Tuberculosis	CONTROL
GSM2092992	D	GSE79362	Latent_Tuberculosis	CONTROL
GSM2092993	D	GSE79362	Latent_Tuberculosis	CONTROL
GSM2092994	D	GSE79362	Latent_Tuberculosis	CONTROL
GSM2092995	D	GSE79362	Latent_Tuberculosis	CONTROL
GSM2092996	D	GSE79362	Latent_Tuberculosis	CONTROL
GSM2092997	D	GSE79362	Latent_Tuberculosis	CONTROL
GSM2093003	D	GSE79362	Latent_Tuberculosis	CONTROL
GSM2093004	D	GSE79362	Latent_Tuberculosis	CONTROL
GSM2093005	D	GSE79362	Latent_Tuberculosis	CONTROL
GSM2093009	D	GSE79362	Latent_Tuberculosis	CONTROL
GSM2093010	D	GSE79362	Latent_Tuberculosis	CONTROL
GSM2093011	D	GSE79362	Latent_Tuberculosis	CONTROL
GSM2093012	D	GSE79362	Latent_Tuberculosis	CONTROL
GSM2093013	D	GSE79362	Latent_Tuberculosis	CONTROL
GSM2093014	D	GSE79362	Latent_Tuberculosis	CONTROL
GSM2093015	D	GSE79362	Latent_Tuberculosis	CONTROL
GSM2093016	D	GSE79362	Latent_Tuberculosis	CONTROL
GSM2093017	D	GSE79362	Latent_Tuberculosis	CONTROL
GSM2093018	D	GSE79362	Latent_Tuberculosis	CONTROL
GSM2093019	D	GSE79362	Latent_Tuberculosis	CONTROL
GSM2093020	D	GSE79362	Latent_Tuberculosis	CONTROL
GSM2093021	D	GSE79362	Latent_Tuberculosis	CONTROL
GSM2093022	D	GSE79362	Latent_Tuberculosis	CONTROL
GSM2093023	D	GSE79362	Latent_Tuberculosis	CONTROL
GSM2093024	D	GSE79362	Latent_Tuberculosis	CONTROL
GSM2093025	D	GSE79362	Latent_Tuberculosis	CONTROL
GSM2093026	D	GSE79362	Latent_Tuberculosis	CONTROL
GSM2093027	D	GSE79362	Latent_Tuberculosis	CONTROL
GSM2093028	D	GSE79362	Latent_Tuberculosis	CONTROL
GSM2093029	D	GSE79362	Latent_Tuberculosis	CONTROL
GSM2093030	D	GSE79362	Latent_Tuberculosis	CONTROL
GSM2093031	D	GSE79362	Latent_Tuberculosis	CONTROL
GSM2093032	D	GSE79362	Latent_Tuberculosis	CONTROL
GSM2093033	D	GSE79362	Latent_Tuberculosis	CONTROL
GSM2093034	D	GSE79362	Latent_Tuberculosis	CONTROL
GSM2093035	D	GSE79362	Latent_Tuberculosis	CONTROL
GSM2093036	D	GSE79362	Latent_Tuberculosis	CONTROL
GSM2093037	D	GSE79362	Latent_Tuberculosis	CONTROL
GSM2093038	D	GSE79362	Latent_Tuberculosis	CONTROL
GSM2093046	D	GSE79362	Latent_Tuberculosis	CONTROL
GSM2093047	D	GSE79362	Latent_Tuberculosis	CONTROL
GSM2093048	D	GSE79362	Latent_Tuberculosis	CONTROL
GSM2093049	D	GSE79362	Latent_Tuberculosis	CONTROL
GSM2093050	D	GSE79362	Latent_Tuberculosis	CONTROL
GSM2093051	D	GSE79362	Latent_Tuberculosis	CONTROL
GSM2093052	D	GSE79362	Latent_Tuberculosis	CONTROL
GSM2093053	D	GSE79362	Latent_Tuberculosis	CONTROL
GSM2093054	D	GSE79362	Latent_Tuberculosis	CONTROL
GSM2093055	D	GSE79362	Latent_Tuberculosis	CONTROL
GSM2093056	D	GSE79362	Latent_Tuberculosis	CONTROL
GSM2093057	D	GSE79362	Latent_Tuberculosis	CONTROL
GSM2093058	D	GSE79362	Latent_Tuberculosis	CONTROL
GSM2093059	D	GSE79362	Latent_Tuberculosis	CONTROL
GSM2092911	D	GSE79362	Latent_Tuberculosis	CONTROL
GSM2092912	D	GSE79362	Latent_Tuberculosis	CONTROL
GSM2092914	D	GSE79362	Latent_Tuberculosis	CONTROL
GSM2092915	D	GSE79362	Latent_Tuberculosis	CONTROL
GSM2092916	D	GSE79362	Latent_Tuberculosis	CONTROL
GSM2092931	D	GSE79362	Latent_Tuberculosis	CONTROL
GSM2092940	D	GSE79362	Latent_Tuberculosis	CONTROL
GSM2092941	D	GSE79362	Latent_Tuberculosis	CONTROL
GSM2092942	D	GSE79362	Latent_Tuberculosis	CONTROL
GSM2092943	D	GSE79362	Latent_Tuberculosis	CONTROL
GSM2092944	D	GSE79362	Latent_Tuberculosis	CONTROL
GSM2092945	D	GSE79362	Latent_Tuberculosis	CONTROL
GSM2092946	D	GSE79362	Latent_Tuberculosis	CONTROL
GSM2092947	D	GSE79362	Latent_Tuberculosis	CONTROL
GSM2092950	D	GSE79362	Latent_Tuberculosis	CONTROL
GSM2092951	D	GSE79362	Latent_Tuberculosis	CONTROL
GSM2092954	D	GSE79362	Latent_Tuberculosis	CONTROL
GSM2092955	D	GSE79362	Latent_Tuberculosis	CONTROL
GSM2092956	D	GSE79362	Latent_Tuberculosis	CONTROL
GSM2092957	D	GSE79362	Latent_Tuberculosis	CONTROL
GSM2092958	D	GSE79362	Latent_Tuberculosis	CONTROL
GSM2092959	D	GSE79362	Latent_Tuberculosis	CONTROL
GSM2093160	D	GSE79362	Tuberculosis	CONTROL
GSM2093161	D	GSE79362	Tuberculosis	CONTROL
GSM2093165	D	GSE79362	Tuberculosis	CONTROL
GSM2093166	D	GSE79362	Tuberculosis	CONTROL
GSM2093173	D	GSE79362	Tuberculosis	CONTROL
GSM2093174	D	GSE79362	Tuberculosis	CONTROL
GSM2093175	D	GSE79362	Tuberculosis	CONTROL
GSM2093196	D	GSE79362	Tuberculosis	CONTROL
GSM2093197	D	GSE79362	Tuberculosis	CONTROL
GSM2093214	D	GSE79362	Tuberculosis	CONTROL
GSM2093215	D	GSE79362	Tuberculosis	CONTROL
GSM2093216	D	GSE79362	Tuberculosis	CONTROL
GSM2093217	D	GSE79362	Tuberculosis	CONTROL
GSM2093218	D	GSE79362	Tuberculosis	CONTROL
GSM2093233	D	GSE79362	Tuberculosis	CONTROL
GSM2093248	D	GSE79362	Tuberculosis	CONTROL
GSM2093072	D	GSE79362	Tuberculosis	CONTROL
GSM2093073	D	GSE79362	Tuberculosis	CONTROL
GSM2093074	D	GSE79362	Tuberculosis	CONTROL
GSM2093075	D	GSE79362	Tuberculosis	CONTROL
GSM2093076	D	GSE79362	Tuberculosis	CONTROL
GSM2093077	D	GSE79362	Tuberculosis	CONTROL
GSM2093084	D	GSE79362	Tuberculosis	CONTROL
GSM2093085	D	GSE79362	Tuberculosis	CONTROL
GSM2093086	D	GSE79362	Tuberculosis	CONTROL
GSM2093087	D	GSE79362	Tuberculosis	CONTROL
GSM2093089	D	GSE79362	Tuberculosis	CONTROL
GSM2093090	D	GSE79362	Tuberculosis	CONTROL
GSM2093091	D	GSE79362	Tuberculosis	CONTROL
GSM2093092	D	GSE79362	Tuberculosis	CONTROL
GSM2093097	D	GSE79362	Tuberculosis	CONTROL
GSM2093098	D	GSE79362	Tuberculosis	CONTROL
GSM2093099	D	GSE79362	Tuberculosis	CONTROL
GSM2093100	D	GSE79362	Tuberculosis	CONTROL
GSM2093101	D	GSE79362	Tuberculosis	CONTROL
GSM2093102	D	GSE79362	Tuberculosis	CONTROL
GSM2093103	D	GSE79362	Tuberculosis	CONTROL
GSM2093104	D	GSE79362	Tuberculosis	CONTROL
GSM2093105	D	GSE79362	Tuberculosis	CONTROL
GSM2093106	D	GSE79362	Tuberculosis	CONTROL
GSM2093107	D	GSE79362	Tuberculosis	CONTROL
GSM2093108	D	GSE79362	Tuberculosis	CONTROL
GSM2093109	D	GSE79362	Tuberculosis	CONTROL
GSM2093110	D	GSE79362	Tuberculosis	CONTROL
GSM2093111	D	GSE79362	Tuberculosis	CONTROL
GSM2093128	D	GSE79362	Tuberculosis	CONTROL
GSM2093129	D	GSE79362	Tuberculosis	CONTROL
GSM2093130	D	GSE79362	Tuberculosis	CONTROL
GSM2093131	D	GSE79362	Tuberculosis	CONTROL
GSM2093132	D	GSE79362	Tuberculosis	CONTROL
GSM2093138	D	GSE79362	Tuberculosis	CONTROL
GSM2093139	D	GSE79362	Tuberculosis	CONTROL
GSM2093150	D	GSE79362	Tuberculosis	CONTROL
GSM2093151	D	GSE79362	Tuberculosis	CONTROL
GSM2093156	D	GSE79362	Tuberculosis	CONTROL
GSM2093157	D	GSE79362	Tuberculosis	CONTROL
GSM2092966	D	GSE79362	Tuberculosis	CONTROL
GSM2092967	D	GSE79362	Tuberculosis	CONTROL
GSM2092986	D	GSE79362	Tuberculosis	CONTROL
GSM2092987	D	GSE79362	Tuberculosis	CONTROL
GSM2092988	D	GSE79362	Tuberculosis	CONTROL
GSM2092989	D	GSE79362	Tuberculosis	CONTROL
GSM2092998	D	GSE79362	Tuberculosis	CONTROL
GSM2092999	D	GSE79362	Tuberculosis	CONTROL
GSM2093000	D	GSE79362	Tuberculosis	CONTROL
GSM2093001	D	GSE79362	Tuberculosis	CONTROL
GSM2093002	D	GSE79362	Tuberculosis	CONTROL
GSM2093006	D	GSE79362	Tuberculosis	CONTROL
GSM2093007	D	GSE79362	Tuberculosis	CONTROL
GSM2093008	D	GSE79362	Tuberculosis	CONTROL
GSM2093039	D	GSE79362	Tuberculosis	CONTROL
GSM2093040	D	GSE79362	Tuberculosis	CONTROL
GSM2093041	D	GSE79362	Tuberculosis	CONTROL
GSM2093042	D	GSE79362	Tuberculosis	CONTROL
GSM2093043	D	GSE79362	Tuberculosis	CONTROL
GSM2093044	D	GSE79362	Tuberculosis	CONTROL
GSM2093045	D	GSE79362	Tuberculosis	CONTROL
GSM2092905	D	GSE79362	Tuberculosis	CONTROL
GSM2092906	D	GSE79362	Tuberculosis	CONTROL
GSM2092907	D	GSE79362	Tuberculosis	CONTROL
GSM2092908	D	GSE79362	Tuberculosis	CONTROL
GSM2092909	D	GSE79362	Tuberculosis	CONTROL
GSM2092910	D	GSE79362	Tuberculosis	CONTROL
GSM2092913	D	GSE79362	Tuberculosis	CONTROL
GSM2092917	D	GSE79362	Tuberculosis	CONTROL
GSM2092918	D	GSE79362	Tuberculosis	CONTROL
GSM2092919	D	GSE79362	Tuberculosis	CONTROL
GSM2092920	D	GSE79362	Tuberculosis	CONTROL
GSM2092921	D	GSE79362	Tuberculosis	CONTROL
GSM2092922	D	GSE79362	Tuberculosis	CONTROL
GSM2092923	D	GSE79362	Tuberculosis	CONTROL
GSM2092924	D	GSE79362	Tuberculosis	CONTROL
GSM2092925	D	GSE79362	Tuberculosis	CONTROL
GSM2092926	D	GSE79362	Tuberculosis	CONTROL
GSM2092927	D	GSE79362	Tuberculosis	CONTROL
GSM2092928	D	GSE79362	Tuberculosis	CONTROL
GSM2092929	D	GSE79362	Tuberculosis	CONTROL
GSM2092930	D	GSE79362	Tuberculosis	CONTROL
GSM2092932	D	GSE79362	Tuberculosis	CONTROL
GSM2092933	D	GSE79362	Tuberculosis	CONTROL
GSM2092934	D	GSE79362	Tuberculosis	CONTROL
GSM2092935	D	GSE79362	Tuberculosis	CONTROL
GSM2092936	D	GSE79362	Tuberculosis	CONTROL
GSM2092937	D	GSE79362	Tuberculosis	CONTROL
GSM2092938	D	GSE79362	Tuberculosis	CONTROL
GSM2092939	D	GSE79362	Tuberculosis	CONTROL
GSM2092948	D	GSE79362	Tuberculosis	CONTROL
GSM2092949	D	GSE79362	Tuberculosis	CONTROL
GSM2092952	D	GSE79362	Tuberculosis	CONTROL
GSM2092953	D	GSE79362	Tuberculosis	CONTROL
GSM2226808	D	GSE84076	healthy	CONTROL
GSM2226815	D	GSE84076	healthy	CONTROL
GSM2226821	D	GSE84076	healthy	CONTROL
GSM2226824	D	GSE84076	healthy	CONTROL
GSM2226825	D	GSE84076	healthy	CONTROL
GSM2226828	D	GSE84076	healthy	CONTROL
GSM2226829	D	GSE84076	healthy	CONTROL
GSM2226830	D	GSE84076	healthy	CONTROL
GSM2226832	D	GSE84076	healthy	CONTROL
GSM2226834	D	GSE84076	healthy	CONTROL
GSM2226836	D	GSE84076	healthy	CONTROL
GSM2226839	D	GSE84076	healthy	CONTROL
GSM2226809	D	GSE84076	Tuberculosis	CONTROL
GSM2226810	D	GSE84076	Tuberculosis	CONTROL
GSM2226817	D	GSE84076	Tuberculosis	CONTROL
GSM2226840	D	GSE84076	Tuberculosis	CONTROL
GSM2226841	D	GSE84076	Tuberculosis	CONTROL
GSM2226842	D	GSE84076	Tuberculosis	CONTROL
GSM2226843	D	GSE84076	Tuberculosis	CONTROL
GSM2226811	D	GSE84076	Latent_Tuberculosis	CONTROL
GSM2226812	D	GSE84076	Latent_Tuberculosis	CONTROL
GSM2226813	D	GSE84076	Latent_Tuberculosis	CONTROL
GSM2226814	D	GSE84076	Latent_Tuberculosis	CONTROL
GSM2226816	D	GSE84076	Latent_Tuberculosis	CONTROL
GSM2226819	D	GSE84076	Latent_Tuberculosis	CONTROL
GSM2226820	D	GSE84076	Latent_Tuberculosis	CONTROL
GSM2226822	D	GSE84076	Latent_Tuberculosis	CONTROL
GSM2226823	D	GSE84076	Latent_Tuberculosis	CONTROL
GSM2226826	D	GSE84076	Latent_Tuberculosis	CONTROL
GSM2226827	D	GSE84076	Latent_Tuberculosis	CONTROL
GSM2226831	D	GSE84076	Latent_Tuberculosis	CONTROL
GSM2226833	D	GSE84076	Latent_Tuberculosis	CONTROL
GSM2226835	D	GSE84076	Latent_Tuberculosis	CONTROL
GSM2226837	D	GSE84076	Latent_Tuberculosis	CONTROL
GSM2226838	D	GSE84076	Latent_Tuberculosis	CONTROL
GSM2226818	D	GSE84076	Tuberculosis	CONTROL
GSM2370217	D	GSE89403	healthy	CONTROL
GSM2370218	D	GSE89403	healthy	CONTROL
GSM2370219	D	GSE89403	healthy	CONTROL
GSM2370220	D	GSE89403	healthy	CONTROL
GSM2370221	D	GSE89403	healthy	CONTROL
GSM2370222	D	GSE89403	healthy	CONTROL
GSM2370223	D	GSE89403	healthy	CONTROL
GSM2370224	D	GSE89403	healthy	CONTROL
GSM2370225	D	GSE89403	healthy	CONTROL
GSM2370226	D	GSE89403	healthy	CONTROL
GSM2370227	D	GSE89403	healthy	CONTROL
GSM2370228	D	GSE89403	healthy	CONTROL
GSM2370229	D	GSE89403	healthy	CONTROL
GSM2370230	D	GSE89403	healthy	CONTROL
GSM2370231	D	GSE89403	healthy	CONTROL
GSM2370232	D	GSE89403	healthy	CONTROL
GSM2370233	D	GSE89403	healthy	CONTROL
GSM2370234	D	GSE89403	healthy	CONTROL
GSM2370235	D	GSE89403	healthy	CONTROL
GSM2370236	D	GSE89403	healthy	CONTROL
GSM2370237	D	GSE89403	healthy	CONTROL
GSM2370238	D	GSE89403	healthy	CONTROL
GSM2370239	D	GSE89403	healthy	CONTROL
GSM2370240	D	GSE89403	healthy	CONTROL
GSM2370249	D	GSE89403	healthy	CONTROL
GSM2370250	D	GSE89403	healthy	CONTROL
GSM2370251	D	GSE89403	healthy	CONTROL
GSM2370252	D	GSE89403	healthy	CONTROL
GSM2370253	D	GSE89403	healthy	CONTROL
GSM2370254	D	GSE89403	healthy	CONTROL
GSM2370255	D	GSE89403	healthy	CONTROL
GSM2370256	D	GSE89403	healthy	CONTROL
GSM2370257	D	GSE89403	healthy	CONTROL
GSM2370258	D	GSE89403	healthy	CONTROL
GSM2370259	D	GSE89403	healthy	CONTROL
GSM2370260	D	GSE89403	healthy	CONTROL
GSM2370261	D	GSE89403	healthy	CONTROL
GSM2370262	D	GSE89403	healthy	CONTROL
GSM2370263	D	GSE89403	healthy	CONTROL
GSM2370264	D	GSE89403	healthy	CONTROL
GSM2370265	D	GSE89403	healthy	CONTROL
GSM2370266	D	GSE89403	healthy	CONTROL
GSM2370267	D	GSE89403	healthy	CONTROL
GSM2370268	D	GSE89403	healthy	CONTROL
GSM2370269	D	GSE89403	healthy	CONTROL
GSM2370270	D	GSE89403	healthy	CONTROL
GSM2370271	D	GSE89403	healthy	CONTROL
GSM2370272	D	GSE89403	healthy	CONTROL
GSM2370181	D	GSE89403	healthy	CONTROL
GSM2370182	D	GSE89403	healthy	CONTROL
GSM2370183	D	GSE89403	healthy	CONTROL
GSM2370184	D	GSE89403	healthy	CONTROL
GSM2370185	D	GSE89403	healthy	CONTROL
GSM2370186	D	GSE89403	healthy	CONTROL
GSM2370187	D	GSE89403	healthy	CONTROL
GSM2370188	D	GSE89403	healthy	CONTROL
GSM2370189	D	GSE89403	healthy	CONTROL
GSM2370190	D	GSE89403	healthy	CONTROL
GSM2370209	D	GSE89403	healthy	CONTROL
GSM2370210	D	GSE89403	healthy	CONTROL
GSM2370211	D	GSE89403	healthy	CONTROL
GSM2370212	D	GSE89403	healthy	CONTROL
GSM2370213	D	GSE89403	healthy	CONTROL
GSM2370214	D	GSE89403	healthy	CONTROL
GSM2370215	D	GSE89403	healthy	CONTROL
GSM2370216	D	GSE89403	healthy	CONTROL
GSM2370017	D	GSE89403	healthy	CONTROL
GSM2370018	D	GSE89403	healthy	CONTROL
GSM2370019	D	GSE89403	healthy	CONTROL
GSM2370020	D	GSE89403	healthy	CONTROL
GSM2370021	D	GSE89403	healthy	CONTROL
GSM2370022	D	GSE89403	healthy	CONTROL
GSM2370023	D	GSE89403	healthy	CONTROL
GSM2370024	D	GSE89403	healthy	CONTROL
GSM2370517	D	GSE89403	Tuberculosis	CONTROL
GSM2370518	D	GSE89403	Tuberculosis	CONTROL
GSM2370519	D	GSE89403	Tuberculosis	CONTROL
GSM2370520	D	GSE89403	Tuberculosis	CONTROL
GSM2370521	D	GSE89403	Tuberculosis	CONTROL
GSM2370522	D	GSE89403	Tuberculosis	CONTROL
GSM2370523	D	GSE89403	Tuberculosis	CONTROL
GSM2370524	D	GSE89403	Tuberculosis	CONTROL
GSM2370525	D	GSE89403	Tuberculosis	CONTROL
GSM2370526	D	GSE89403	Tuberculosis	CONTROL
GSM2370527	D	GSE89403	Tuberculosis	CONTROL
GSM2370528	D	GSE89403	Tuberculosis	CONTROL
GSM2370529	D	GSE89403	Tuberculosis	CONTROL
GSM2370530	D	GSE89403	Tuberculosis	CONTROL
GSM2370531	D	GSE89403	Tuberculosis	CONTROL
GSM2370532	D	GSE89403	Tuberculosis	CONTROL
GSM2370533	D	GSE89403	Tuberculosis	CONTROL
GSM2370534	D	GSE89403	Tuberculosis	CONTROL
GSM2370535	D	GSE89403	Tuberculosis	CONTROL
GSM2370536	D	GSE89403	Tuberculosis	CONTROL
GSM2370537	D	GSE89403	Tuberculosis	CONTROL
GSM2370538	D	GSE89403	Tuberculosis	CONTROL
GSM2370539	D	GSE89403	Tuberculosis	CONTROL
GSM2370540	D	GSE89403	Tuberculosis	CONTROL
GSM2370541	D	GSE89403	Tuberculosis	CONTROL
GSM2370542	D	GSE89403	Tuberculosis	CONTROL
GSM2370543	D	GSE89403	Tuberculosis	CONTROL
GSM2370544	D	GSE89403	Tuberculosis	CONTROL
GSM2370545	D	GSE89403	Tuberculosis	CONTROL
GSM2370546	D	GSE89403	Tuberculosis	CONTROL
GSM2370547	D	GSE89403	Tuberculosis	CONTROL
GSM2370548	D	GSE89403	Tuberculosis	CONTROL
GSM2370549	D	GSE89403	Tuberculosis	CONTROL
GSM2370550	D	GSE89403	Tuberculosis	CONTROL
GSM2370551	D	GSE89403	Tuberculosis	CONTROL
GSM2370552	D	GSE89403	Tuberculosis	CONTROL
GSM2370553	D	GSE89403	healthy	CONTROL
GSM2370554	D	GSE89403	healthy	CONTROL
GSM2370555	D	GSE89403	healthy	CONTROL
GSM2370556	D	GSE89403	healthy	CONTROL
GSM2370557	D	GSE89403	Tuberculosis	CONTROL
GSM2370558	D	GSE89403	Tuberculosis	CONTROL
GSM2370559	D	GSE89403	Tuberculosis	CONTROL
GSM2370560	D	GSE89403	Tuberculosis	CONTROL
GSM2370561	D	GSE89403	Tuberculosis	CONTROL
GSM2370562	D	GSE89403	Tuberculosis	CONTROL
GSM2370563	D	GSE89403	healthy	CONTROL
GSM2370564	D	GSE89403	healthy	CONTROL
GSM2370565	D	GSE89403	Tuberculosis	CONTROL
GSM2370566	D	GSE89403	Tuberculosis	CONTROL
GSM2370567	D	GSE89403	Tuberculosis	CONTROL
GSM2370568	D	GSE89403	Tuberculosis	CONTROL
GSM2370569	D	GSE89403	Tuberculosis	CONTROL
GSM2370570	D	GSE89403	Tuberculosis	CONTROL
GSM2370571	D	GSE89403	Tuberculosis	CONTROL
GSM2370572	D	GSE89403	Tuberculosis	CONTROL
GSM2370573	D	GSE89403	Tuberculosis	CONTROL
GSM2370574	D	GSE89403	Tuberculosis	CONTROL
GSM2370575	D	GSE89403	Tuberculosis	CONTROL
GSM2370576	D	GSE89403	Tuberculosis	CONTROL
GSM2370577	D	GSE89403	Tuberculosis	CONTROL
GSM2370578	D	GSE89403	Tuberculosis	CONTROL
GSM2370579	D	GSE89403	Tuberculosis	CONTROL
GSM2370580	D	GSE89403	Tuberculosis	CONTROL
GSM2370581	D	GSE89403	Tuberculosis	CONTROL
GSM2370582	D	GSE89403	Tuberculosis	CONTROL
GSM2370583	D	GSE89403	Tuberculosis	CONTROL
GSM2370584	D	GSE89403	Tuberculosis	CONTROL
GSM2370585	D	GSE89403	healthy	CONTROL
GSM2370586	D	GSE89403	healthy	CONTROL
GSM2370587	D	GSE89403	healthy	CONTROL
GSM2370588	D	GSE89403	healthy	CONTROL
GSM2370589	D	GSE89403	Tuberculosis	CONTROL
GSM2370590	D	GSE89403	Tuberculosis	CONTROL
GSM2370591	D	GSE89403	Tuberculosis	CONTROL
GSM2370592	D	GSE89403	Tuberculosis	CONTROL
GSM2370593	D	GSE89403	Tuberculosis	CONTROL
GSM2370594	D	GSE89403	Tuberculosis	CONTROL
GSM2370595	D	GSE89403	Tuberculosis	CONTROL
GSM2370596	D	GSE89403	Tuberculosis	CONTROL
GSM2370597	D	GSE89403	healthy	CONTROL
GSM2370598	D	GSE89403	healthy	CONTROL
GSM2370599	D	GSE89403	healthy	CONTROL
GSM2370600	D	GSE89403	healthy	CONTROL
GSM2370601	D	GSE89403	Tuberculosis	CONTROL
GSM2370602	D	GSE89403	Tuberculosis	CONTROL
GSM2370603	D	GSE89403	Tuberculosis	CONTROL
GSM2370604	D	GSE89403	Tuberculosis	CONTROL
GSM2370605	D	GSE89403	Tuberculosis	CONTROL
GSM2370606	D	GSE89403	Tuberculosis	CONTROL
GSM2370607	D	GSE89403	healthy	CONTROL
GSM2370608	D	GSE89403	healthy	CONTROL
GSM2370609	D	GSE89403	Tuberculosis	CONTROL
GSM2370610	D	GSE89403	Tuberculosis	CONTROL
GSM2370611	D	GSE89403	healthy	CONTROL
GSM2370612	D	GSE89403	healthy	CONTROL
GSM2370613	D	GSE89403	healthy	CONTROL
GSM2370614	D	GSE89403	healthy	CONTROL
GSM2370615	D	GSE89403	Tuberculosis	CONTROL
GSM2370616	D	GSE89403	Tuberculosis	CONTROL
GSM2370417	D	GSE89403	Tuberculosis	CONTROL
GSM2370418	D	GSE89403	Tuberculosis	CONTROL
GSM2370419	D	GSE89403	Tuberculosis	CONTROL
GSM2370420	D	GSE89403	Tuberculosis	CONTROL
GSM2370421	D	GSE89403	Tuberculosis	CONTROL
GSM2370422	D	GSE89403	Tuberculosis	CONTROL
GSM2370423	D	GSE89403	Tuberculosis	CONTROL
GSM2370424	D	GSE89403	Tuberculosis	CONTROL
GSM2370425	D	GSE89403	Tuberculosis	CONTROL
GSM2370426	D	GSE89403	Tuberculosis	CONTROL
GSM2370427	D	GSE89403	Tuberculosis	CONTROL
GSM2370428	D	GSE89403	Tuberculosis	CONTROL
GSM2370429	D	GSE89403	Tuberculosis	CONTROL
GSM2370430	D	GSE89403	Tuberculosis	CONTROL
GSM2370431	D	GSE89403	Tuberculosis	CONTROL
GSM2370432	D	GSE89403	Tuberculosis	CONTROL
GSM2370433	D	GSE89403	Tuberculosis	CONTROL
GSM2370434	D	GSE89403	Tuberculosis	CONTROL
GSM2370435	D	GSE89403	Tuberculosis	CONTROL
GSM2370436	D	GSE89403	Tuberculosis	CONTROL
GSM2370437	D	GSE89403	Tuberculosis	CONTROL
GSM2370438	D	GSE89403	Tuberculosis	CONTROL
GSM2370439	D	GSE89403	Tuberculosis	CONTROL
GSM2370440	D	GSE89403	Tuberculosis	CONTROL
GSM2370441	D	GSE89403	Tuberculosis	CONTROL
GSM2370442	D	GSE89403	Tuberculosis	CONTROL
GSM2370443	D	GSE89403	Tuberculosis	CONTROL
GSM2370444	D	GSE89403	Tuberculosis	CONTROL
GSM2370445	D	GSE89403	Tuberculosis	CONTROL
GSM2370446	D	GSE89403	Tuberculosis	CONTROL
GSM2370447	D	GSE89403	Tuberculosis	CONTROL
GSM2370448	D	GSE89403	Tuberculosis	CONTROL
GSM2370449	D	GSE89403	Tuberculosis	CONTROL
GSM2370450	D	GSE89403	Tuberculosis	CONTROL
GSM2370451	D	GSE89403	Tuberculosis	CONTROL
GSM2370452	D	GSE89403	Tuberculosis	CONTROL
GSM2370453	D	GSE89403	Tuberculosis	CONTROL
GSM2370454	D	GSE89403	Tuberculosis	CONTROL
GSM2370455	D	GSE89403	Tuberculosis	CONTROL
GSM2370456	D	GSE89403	Tuberculosis	CONTROL
GSM2370457	D	GSE89403	Tuberculosis	CONTROL
GSM2370458	D	GSE89403	Tuberculosis	CONTROL
GSM2370459	D	GSE89403	healthy	CONTROL
GSM2370460	D	GSE89403	healthy	CONTROL
GSM2370461	D	GSE89403	Tuberculosis	CONTROL
GSM2370462	D	GSE89403	Tuberculosis	CONTROL
GSM2370463	D	GSE89403	Tuberculosis	CONTROL
GSM2370464	D	GSE89403	Tuberculosis	CONTROL
GSM2370465	D	GSE89403	Tuberculosis	CONTROL
GSM2370466	D	GSE89403	Tuberculosis	CONTROL
GSM2370467	D	GSE89403	Tuberculosis	CONTROL
GSM2370468	D	GSE89403	Tuberculosis	CONTROL
GSM2370469	D	GSE89403	Tuberculosis	CONTROL
GSM2370470	D	GSE89403	Tuberculosis	CONTROL
GSM2370471	D	GSE89403	Tuberculosis	CONTROL
GSM2370472	D	GSE89403	Tuberculosis	CONTROL
GSM2370473	D	GSE89403	Tuberculosis	CONTROL
GSM2370474	D	GSE89403	Tuberculosis	CONTROL
GSM2370475	D	GSE89403	Tuberculosis	CONTROL
GSM2370476	D	GSE89403	Tuberculosis	CONTROL
GSM2370477	D	GSE89403	Tuberculosis	CONTROL
GSM2370478	D	GSE89403	Tuberculosis	CONTROL
GSM2370479	D	GSE89403	Tuberculosis	CONTROL
GSM2370480	D	GSE89403	Tuberculosis	CONTROL
GSM2370481	D	GSE89403	healthy	CONTROL
GSM2370482	D	GSE89403	healthy	CONTROL
GSM2370483	D	GSE89403	Tuberculosis	CONTROL
GSM2370484	D	GSE89403	Tuberculosis	CONTROL
GSM2370485	D	GSE89403	Tuberculosis	CONTROL
GSM2370486	D	GSE89403	Tuberculosis	CONTROL
GSM2370487	D	GSE89403	Tuberculosis	CONTROL
GSM2370488	D	GSE89403	Tuberculosis	CONTROL
GSM2370489	D	GSE89403	Tuberculosis	CONTROL
GSM2370490	D	GSE89403	Tuberculosis	CONTROL
GSM2370491	D	GSE89403	Tuberculosis	CONTROL
GSM2370492	D	GSE89403	Tuberculosis	CONTROL
GSM2370493	D	GSE89403	healthy	CONTROL
GSM2370494	D	GSE89403	healthy	CONTROL
GSM2370495	D	GSE89403	Tuberculosis	CONTROL
GSM2370496	D	GSE89403	Tuberculosis	CONTROL
GSM2370497	D	GSE89403	Tuberculosis	CONTROL
GSM2370498	D	GSE89403	Tuberculosis	CONTROL
GSM2370499	D	GSE89403	Tuberculosis	CONTROL
GSM2370500	D	GSE89403	Tuberculosis	CONTROL
GSM2370501	D	GSE89403	Tuberculosis	CONTROL
GSM2370502	D	GSE89403	Tuberculosis	CONTROL
GSM2370503	D	GSE89403	Tuberculosis	CONTROL
GSM2370504	D	GSE89403	Tuberculosis	CONTROL
GSM2370505	D	GSE89403	Tuberculosis	CONTROL
GSM2370506	D	GSE89403	Tuberculosis	CONTROL
GSM2370507	D	GSE89403	healthy	CONTROL
GSM2370508	D	GSE89403	healthy	CONTROL
GSM2370509	D	GSE89403	healthy	CONTROL
GSM2370510	D	GSE89403	healthy	CONTROL
GSM2370511	D	GSE89403	Tuberculosis	CONTROL
GSM2370512	D	GSE89403	Tuberculosis	CONTROL
GSM2370513	D	GSE89403	Tuberculosis	CONTROL
GSM2370514	D	GSE89403	Tuberculosis	CONTROL
GSM2370515	D	GSE89403	Tuberculosis	CONTROL
GSM2370516	D	GSE89403	Tuberculosis	CONTROL
GSM2370317	D	GSE89403	Tuberculosis	CONTROL
GSM2370318	D	GSE89403	Tuberculosis	CONTROL
GSM2370319	D	GSE89403	Tuberculosis	CONTROL
GSM2370320	D	GSE89403	Tuberculosis	CONTROL
GSM2370321	D	GSE89403	Tuberculosis	CONTROL
GSM2370322	D	GSE89403	Tuberculosis	CONTROL
GSM2370323	D	GSE89403	Tuberculosis	CONTROL
GSM2370324	D	GSE89403	Tuberculosis	CONTROL
GSM2370325	D	GSE89403	Tuberculosis	CONTROL
GSM2370326	D	GSE89403	Tuberculosis	CONTROL
GSM2370327	D	GSE89403	Tuberculosis	CONTROL
GSM2370328	D	GSE89403	Tuberculosis	CONTROL
GSM2370329	D	GSE89403	Tuberculosis	CONTROL
GSM2370330	D	GSE89403	Tuberculosis	CONTROL
GSM2370331	D	GSE89403	Tuberculosis	CONTROL
GSM2370332	D	GSE89403	Tuberculosis	CONTROL
GSM2370333	D	GSE89403	Tuberculosis	CONTROL
GSM2370334	D	GSE89403	Tuberculosis	CONTROL
GSM2370335	D	GSE89403	Tuberculosis	CONTROL
GSM2370336	D	GSE89403	Tuberculosis	CONTROL
GSM2370337	D	GSE89403	Tuberculosis	CONTROL
GSM2370338	D	GSE89403	Tuberculosis	CONTROL
GSM2370339	D	GSE89403	Tuberculosis	CONTROL
GSM2370340	D	GSE89403	Tuberculosis	CONTROL
GSM2370341	D	GSE89403	Tuberculosis	CONTROL
GSM2370342	D	GSE89403	Tuberculosis	CONTROL
GSM2370343	D	GSE89403	Tuberculosis	CONTROL
GSM2370344	D	GSE89403	Tuberculosis	CONTROL
GSM2370345	D	GSE89403	Tuberculosis	CONTROL
GSM2370346	D	GSE89403	Tuberculosis	CONTROL
GSM2370347	D	GSE89403	Tuberculosis	CONTROL
GSM2370348	D	GSE89403	Tuberculosis	CONTROL
GSM2370349	D	GSE89403	Tuberculosis	CONTROL
GSM2370350	D	GSE89403	Tuberculosis	CONTROL
GSM2370351	D	GSE89403	Tuberculosis	CONTROL
GSM2370352	D	GSE89403	Tuberculosis	CONTROL
GSM2370353	D	GSE89403	Tuberculosis	CONTROL
GSM2370354	D	GSE89403	Tuberculosis	CONTROL
GSM2370355	D	GSE89403	Tuberculosis	CONTROL
GSM2370356	D	GSE89403	Tuberculosis	CONTROL
GSM2370357	D	GSE89403	Tuberculosis	CONTROL
GSM2370358	D	GSE89403	Tuberculosis	CONTROL
GSM2370359	D	GSE89403	Tuberculosis	CONTROL
GSM2370360	D	GSE89403	Tuberculosis	CONTROL
GSM2370361	D	GSE89403	Tuberculosis	CONTROL
GSM2370362	D	GSE89403	Tuberculosis	CONTROL
GSM2370363	D	GSE89403	Tuberculosis	CONTROL
GSM2370364	D	GSE89403	Tuberculosis	CONTROL
GSM2370365	D	GSE89403	Tuberculosis	CONTROL
GSM2370366	D	GSE89403	Tuberculosis	CONTROL
GSM2370367	D	GSE89403	Tuberculosis	CONTROL
GSM2370368	D	GSE89403	Tuberculosis	CONTROL
GSM2370369	D	GSE89403	Tuberculosis	CONTROL
GSM2370370	D	GSE89403	Tuberculosis	CONTROL
GSM2370371	D	GSE89403	healthy	CONTROL
GSM2370372	D	GSE89403	healthy	CONTROL
GSM2370373	D	GSE89403	Tuberculosis	CONTROL
GSM2370374	D	GSE89403	Tuberculosis	CONTROL
GSM2370375	D	GSE89403	Tuberculosis	CONTROL
GSM2370376	D	GSE89403	Tuberculosis	CONTROL
GSM2370377	D	GSE89403	Tuberculosis	CONTROL
GSM2370378	D	GSE89403	Tuberculosis	CONTROL
GSM2370379	D	GSE89403	Tuberculosis	CONTROL
GSM2370380	D	GSE89403	Tuberculosis	CONTROL
GSM2370381	D	GSE89403	Tuberculosis	CONTROL
GSM2370382	D	GSE89403	Tuberculosis	CONTROL
GSM2370383	D	GSE89403	Tuberculosis	CONTROL
GSM2370384	D	GSE89403	Tuberculosis	CONTROL
GSM2370385	D	GSE89403	Tuberculosis	CONTROL
GSM2370386	D	GSE89403	Tuberculosis	CONTROL
GSM2370387	D	GSE89403	Tuberculosis	CONTROL
GSM2370388	D	GSE89403	Tuberculosis	CONTROL
GSM2370389	D	GSE89403	Tuberculosis	CONTROL
GSM2370390	D	GSE89403	Tuberculosis	CONTROL
GSM2370391	D	GSE89403	Tuberculosis	CONTROL
GSM2370392	D	GSE89403	Tuberculosis	CONTROL
GSM2370393	D	GSE89403	Tuberculosis	CONTROL
GSM2370394	D	GSE89403	Tuberculosis	CONTROL
GSM2370395	D	GSE89403	Tuberculosis	CONTROL
GSM2370396	D	GSE89403	Tuberculosis	CONTROL
GSM2370397	D	GSE89403	Tuberculosis	CONTROL
GSM2370398	D	GSE89403	Tuberculosis	CONTROL
GSM2370399	D	GSE89403	Tuberculosis	CONTROL
GSM2370400	D	GSE89403	Tuberculosis	CONTROL
GSM2370401	D	GSE89403	Tuberculosis	CONTROL
GSM2370402	D	GSE89403	Tuberculosis	CONTROL
GSM2370403	D	GSE89403	Tuberculosis	CONTROL
GSM2370404	D	GSE89403	Tuberculosis	CONTROL
GSM2370405	D	GSE89403	Tuberculosis	CONTROL
GSM2370406	D	GSE89403	Tuberculosis	CONTROL
GSM2370407	D	GSE89403	Tuberculosis	CONTROL
GSM2370408	D	GSE89403	Tuberculosis	CONTROL
GSM2370409	D	GSE89403	Tuberculosis	CONTROL
GSM2370410	D	GSE89403	Tuberculosis	CONTROL
GSM2370411	D	GSE89403	Tuberculosis	CONTROL
GSM2370412	D	GSE89403	Tuberculosis	CONTROL
GSM2370413	D	GSE89403	Tuberculosis	CONTROL
GSM2370414	D	GSE89403	Tuberculosis	CONTROL
GSM2370415	D	GSE89403	healthy	CONTROL
GSM2370416	D	GSE89403	healthy	CONTROL
GSM2370241	D	GSE89403	Tuberculosis	CONTROL
GSM2370242	D	GSE89403	Tuberculosis	CONTROL
GSM2370243	D	GSE89403	Tuberculosis	CONTROL
GSM2370244	D	GSE89403	Tuberculosis	CONTROL
GSM2370245	D	GSE89403	Tuberculosis	CONTROL
GSM2370246	D	GSE89403	Tuberculosis	CONTROL
GSM2370247	D	GSE89403	Tuberculosis	CONTROL
GSM2370248	D	GSE89403	Tuberculosis	CONTROL
GSM2370273	D	GSE89403	Tuberculosis	CONTROL
GSM2370274	D	GSE89403	Tuberculosis	CONTROL
GSM2370275	D	GSE89403	Tuberculosis	CONTROL
GSM2370276	D	GSE89403	Tuberculosis	CONTROL
GSM2370277	D	GSE89403	Tuberculosis	CONTROL
GSM2370278	D	GSE89403	Tuberculosis	CONTROL
GSM2370279	D	GSE89403	healthy	CONTROL
GSM2370280	D	GSE89403	healthy	CONTROL
GSM2370281	D	GSE89403	healthy	CONTROL
GSM2370282	D	GSE89403	healthy	CONTROL
GSM2370283	D	GSE89403	healthy	CONTROL
GSM2370284	D	GSE89403	healthy	CONTROL
GSM2370285	D	GSE89403	Tuberculosis	CONTROL
GSM2370286	D	GSE89403	Tuberculosis	CONTROL
GSM2370287	D	GSE89403	Tuberculosis	CONTROL
GSM2370288	D	GSE89403	Tuberculosis	CONTROL
GSM2370289	D	GSE89403	Tuberculosis	CONTROL
GSM2370290	D	GSE89403	Tuberculosis	CONTROL
GSM2370291	D	GSE89403	Tuberculosis	CONTROL
GSM2370292	D	GSE89403	Tuberculosis	CONTROL
GSM2370293	D	GSE89403	Tuberculosis	CONTROL
GSM2370294	D	GSE89403	Tuberculosis	CONTROL
GSM2370295	D	GSE89403	Tuberculosis	CONTROL
GSM2370296	D	GSE89403	Tuberculosis	CONTROL
GSM2370297	D	GSE89403	Tuberculosis	CONTROL
GSM2370298	D	GSE89403	Tuberculosis	CONTROL
GSM2370299	D	GSE89403	Tuberculosis	CONTROL
GSM2370300	D	GSE89403	Tuberculosis	CONTROL
GSM2370301	D	GSE89403	Tuberculosis	CONTROL
GSM2370302	D	GSE89403	Tuberculosis	CONTROL
GSM2370303	D	GSE89403	Tuberculosis	CONTROL
GSM2370304	D	GSE89403	Tuberculosis	CONTROL
GSM2370305	D	GSE89403	Tuberculosis	CONTROL
GSM2370306	D	GSE89403	Tuberculosis	CONTROL
GSM2370307	D	GSE89403	Tuberculosis	CONTROL
GSM2370308	D	GSE89403	Tuberculosis	CONTROL
GSM2370309	D	GSE89403	Tuberculosis	CONTROL
GSM2370310	D	GSE89403	Tuberculosis	CONTROL
GSM2370311	D	GSE89403	Tuberculosis	CONTROL
GSM2370312	D	GSE89403	Tuberculosis	CONTROL
GSM2370313	D	GSE89403	Tuberculosis	CONTROL
GSM2370314	D	GSE89403	Tuberculosis	CONTROL
GSM2370315	D	GSE89403	Tuberculosis	CONTROL
GSM2370316	D	GSE89403	Tuberculosis	CONTROL
GSM2370117	D	GSE89403	healthy	CONTROL
GSM2370118	D	GSE89403	healthy	CONTROL
GSM2370119	D	GSE89403	healthy	CONTROL
GSM2370120	D	GSE89403	healthy	CONTROL
GSM2370121	D	GSE89403	healthy	CONTROL
GSM2370122	D	GSE89403	healthy	CONTROL
GSM2370123	D	GSE89403	healthy	CONTROL
GSM2370124	D	GSE89403	healthy	CONTROL
GSM2370125	D	GSE89403	healthy	CONTROL
GSM2370126	D	GSE89403	healthy	CONTROL
GSM2370127	D	GSE89403	healthy	CONTROL
GSM2370128	D	GSE89403	healthy	CONTROL
GSM2370129	D	GSE89403	healthy	CONTROL
GSM2370130	D	GSE89403	healthy	CONTROL
GSM2370131	D	GSE89403	healthy	CONTROL
GSM2370132	D	GSE89403	healthy	CONTROL
GSM2370133	D	GSE89403	healthy	CONTROL
GSM2370134	D	GSE89403	healthy	CONTROL
GSM2370135	D	GSE89403	healthy	CONTROL
GSM2370136	D	GSE89403	healthy	CONTROL
GSM2370137	D	GSE89403	healthy	CONTROL
GSM2370138	D	GSE89403	healthy	CONTROL
GSM2370139	D	GSE89403	healthy	CONTROL
GSM2370140	D	GSE89403	healthy	CONTROL
GSM2370141	D	GSE89403	healthy	CONTROL
GSM2370142	D	GSE89403	healthy	CONTROL
GSM2370143	D	GSE89403	healthy	CONTROL
GSM2370144	D	GSE89403	healthy	CONTROL
GSM2370145	D	GSE89403	healthy	CONTROL
GSM2370146	D	GSE89403	healthy	CONTROL
GSM2370147	D	GSE89403	healthy	CONTROL
GSM2370148	D	GSE89403	healthy	CONTROL
GSM2370149	D	GSE89403	healthy	CONTROL
GSM2370150	D	GSE89403	healthy	CONTROL
GSM2370151	D	GSE89403	healthy	CONTROL
GSM2370152	D	GSE89403	healthy	CONTROL
GSM2370153	D	GSE89403	healthy	CONTROL
GSM2370154	D	GSE89403	healthy	CONTROL
GSM2370155	D	GSE89403	healthy	CONTROL
GSM2370156	D	GSE89403	healthy	CONTROL
GSM2370157	D	GSE89403	healthy	CONTROL
GSM2370158	D	GSE89403	healthy	CONTROL
GSM2370159	D	GSE89403	healthy	CONTROL
GSM2370160	D	GSE89403	healthy	CONTROL
GSM2370161	D	GSE89403	healthy	CONTROL
GSM2370162	D	GSE89403	healthy	CONTROL
GSM2370163	D	GSE89403	healthy	CONTROL
GSM2370164	D	GSE89403	healthy	CONTROL
GSM2370165	D	GSE89403	healthy	CONTROL
GSM2370166	D	GSE89403	healthy	CONTROL
GSM2370167	D	GSE89403	healthy	CONTROL
GSM2370168	D	GSE89403	healthy	CONTROL
GSM2370169	D	GSE89403	healthy	CONTROL
GSM2370170	D	GSE89403	healthy	CONTROL
GSM2370171	D	GSE89403	healthy	CONTROL
GSM2370172	D	GSE89403	healthy	CONTROL
GSM2370173	D	GSE89403	healthy	CONTROL
GSM2370174	D	GSE89403	healthy	CONTROL
GSM2370175	D	GSE89403	healthy	CONTROL
GSM2370176	D	GSE89403	healthy	CONTROL
GSM2370177	D	GSE89403	healthy	CONTROL
GSM2370178	D	GSE89403	healthy	CONTROL
GSM2370179	D	GSE89403	healthy	CONTROL
GSM2370180	D	GSE89403	healthy	CONTROL
GSM2370191	D	GSE89403	healthy	CONTROL
GSM2370192	D	GSE89403	healthy	CONTROL
GSM2370193	D	GSE89403	healthy	CONTROL
GSM2370194	D	GSE89403	healthy	CONTROL
GSM2370195	D	GSE89403	Tuberculosis	CONTROL
GSM2370196	D	GSE89403	Tuberculosis	CONTROL
GSM2370197	D	GSE89403	Tuberculosis	CONTROL
GSM2370198	D	GSE89403	Tuberculosis	CONTROL
GSM2370199	D	GSE89403	Tuberculosis	CONTROL
GSM2370200	D	GSE89403	Tuberculosis	CONTROL
GSM2370201	D	GSE89403	Tuberculosis	CONTROL
GSM2370202	D	GSE89403	Tuberculosis	CONTROL
GSM2370203	D	GSE89403	Tuberculosis	CONTROL
GSM2370204	D	GSE89403	Tuberculosis	CONTROL
GSM2370205	D	GSE89403	healthy	CONTROL
GSM2370206	D	GSE89403	healthy	CONTROL
GSM2370207	D	GSE89403	healthy	CONTROL
GSM2370208	D	GSE89403	healthy	CONTROL
GSM2370025	D	GSE89403	healthy	CONTROL
GSM2370026	D	GSE89403	healthy	CONTROL
GSM2370027	D	GSE89403	healthy	CONTROL
GSM2370028	D	GSE89403	healthy	CONTROL
GSM2370029	D	GSE89403	Tuberculosis	CONTROL
GSM2370030	D	GSE89403	Tuberculosis	CONTROL
GSM2370031	D	GSE89403	Tuberculosis	CONTROL
GSM2370032	D	GSE89403	Tuberculosis	CONTROL
GSM2370033	D	GSE89403	Tuberculosis	CONTROL
GSM2370034	D	GSE89403	Tuberculosis	CONTROL
GSM2370035	D	GSE89403	Tuberculosis	CONTROL
GSM2370036	D	GSE89403	Tuberculosis	CONTROL
GSM2370037	D	GSE89403	Tuberculosis	CONTROL
GSM2370038	D	GSE89403	Tuberculosis	CONTROL
GSM2370039	D	GSE89403	Tuberculosis	CONTROL
GSM2370040	D	GSE89403	Tuberculosis	CONTROL
GSM2370041	D	GSE89403	Tuberculosis	CONTROL
GSM2370042	D	GSE89403	Tuberculosis	CONTROL
GSM2370043	D	GSE89403	Tuberculosis	CONTROL
GSM2370044	D	GSE89403	Tuberculosis	CONTROL
GSM2370045	D	GSE89403	Tuberculosis	CONTROL
GSM2370046	D	GSE89403	Tuberculosis	CONTROL
GSM2370047	D	GSE89403	Tuberculosis	CONTROL
GSM2370048	D	GSE89403	Tuberculosis	CONTROL
GSM2370049	D	GSE89403	healthy	CONTROL
GSM2370050	D	GSE89403	healthy	CONTROL
GSM2370051	D	GSE89403	healthy	CONTROL
GSM2370052	D	GSE89403	healthy	CONTROL
GSM2370053	D	GSE89403	Tuberculosis	CONTROL
GSM2370054	D	GSE89403	Tuberculosis	CONTROL
GSM2370055	D	GSE89403	Tuberculosis	CONTROL
GSM2370056	D	GSE89403	Tuberculosis	CONTROL
GSM2370057	D	GSE89403	healthy	CONTROL
GSM2370058	D	GSE89403	healthy	CONTROL
GSM2370059	D	GSE89403	healthy	CONTROL
GSM2370060	D	GSE89403	healthy	CONTROL
GSM2370061	D	GSE89403	Tuberculosis	CONTROL
GSM2370062	D	GSE89403	Tuberculosis	CONTROL
GSM2370063	D	GSE89403	Tuberculosis	CONTROL
GSM2370064	D	GSE89403	Tuberculosis	CONTROL
GSM2370065	D	GSE89403	healthy	CONTROL
GSM2370066	D	GSE89403	healthy	CONTROL
GSM2370067	D	GSE89403	healthy	CONTROL
GSM2370068	D	GSE89403	healthy	CONTROL
GSM2370069	D	GSE89403	healthy	CONTROL
GSM2370070	D	GSE89403	healthy	CONTROL
GSM2370071	D	GSE89403	healthy	CONTROL
GSM2370072	D	GSE89403	healthy	CONTROL
GSM2370073	D	GSE89403	healthy	CONTROL
GSM2370074	D	GSE89403	healthy	CONTROL
GSM2370075	D	GSE89403	healthy	CONTROL
GSM2370076	D	GSE89403	healthy	CONTROL
GSM2370077	D	GSE89403	healthy	CONTROL
GSM2370078	D	GSE89403	healthy	CONTROL
GSM2370079	D	GSE89403	healthy	CONTROL
GSM2370080	D	GSE89403	healthy	CONTROL
GSM2370081	D	GSE89403	Tuberculosis	CONTROL
GSM2370082	D	GSE89403	Tuberculosis	CONTROL
GSM2370083	D	GSE89403	Tuberculosis	CONTROL
GSM2370084	D	GSE89403	Tuberculosis	CONTROL
GSM2370085	D	GSE89403	Tuberculosis	CONTROL
GSM2370086	D	GSE89403	Tuberculosis	CONTROL
GSM2370087	D	GSE89403	Tuberculosis	CONTROL
GSM2370088	D	GSE89403	Tuberculosis	CONTROL
GSM2370089	D	GSE89403	healthy	CONTROL
GSM2370090	D	GSE89403	healthy	CONTROL
GSM2370091	D	GSE89403	healthy	CONTROL
GSM2370092	D	GSE89403	healthy	CONTROL
GSM2370093	D	GSE89403	healthy	CONTROL
GSM2370094	D	GSE89403	healthy	CONTROL
GSM2370095	D	GSE89403	healthy	CONTROL
GSM2370096	D	GSE89403	healthy	CONTROL
GSM2370097	D	GSE89403	Tuberculosis	CONTROL
GSM2370098	D	GSE89403	Tuberculosis	CONTROL
GSM2370099	D	GSE89403	Tuberculosis	CONTROL
GSM2370100	D	GSE89403	Tuberculosis	CONTROL
GSM2370101	D	GSE89403	Tuberculosis	CONTROL
GSM2370102	D	GSE89403	Tuberculosis	CONTROL
GSM2370103	D	GSE89403	Tuberculosis	CONTROL
GSM2370104	D	GSE89403	Tuberculosis	CONTROL
GSM2370105	D	GSE89403	Tuberculosis	CONTROL
GSM2370106	D	GSE89403	Tuberculosis	CONTROL
GSM2370107	D	GSE89403	Tuberculosis	CONTROL
GSM2370108	D	GSE89403	Tuberculosis	CONTROL
GSM2370109	D	GSE89403	Tuberculosis	CONTROL
GSM2370110	D	GSE89403	Tuberculosis	CONTROL
GSM2370111	D	GSE89403	Tuberculosis	CONTROL
GSM2370112	D	GSE89403	Tuberculosis	CONTROL
GSM2370113	D	GSE89403	Tuberculosis	CONTROL
GSM2370114	D	GSE89403	Tuberculosis	CONTROL
GSM2370115	D	GSE89403	Tuberculosis	CONTROL
GSM2370116	D	GSE89403	Tuberculosis	CONTROL
GSM2369917	D	GSE89403	Tuberculosis	CONTROL
GSM2369918	D	GSE89403	Tuberculosis	CONTROL
GSM2369919	D	GSE89403	Tuberculosis	CONTROL
GSM2369920	D	GSE89403	Tuberculosis	CONTROL
GSM2369921	D	GSE89403	Tuberculosis	CONTROL
GSM2369922	D	GSE89403	Tuberculosis	CONTROL
GSM2369923	D	GSE89403	healthy	CONTROL
GSM2369924	D	GSE89403	healthy	CONTROL
GSM2369925	D	GSE89403	Tuberculosis	CONTROL
GSM2369926	D	GSE89403	Tuberculosis	CONTROL
GSM2369927	D	GSE89403	Tuberculosis	CONTROL
GSM2369928	D	GSE89403	Tuberculosis	CONTROL
GSM2369929	D	GSE89403	healthy	CONTROL
GSM2369930	D	GSE89403	healthy	CONTROL
GSM2369931	D	GSE89403	healthy	CONTROL
GSM2369932	D	GSE89403	healthy	CONTROL
GSM2369933	D	GSE89403	Tuberculosis	CONTROL
GSM2369934	D	GSE89403	Tuberculosis	CONTROL
GSM2369935	D	GSE89403	Tuberculosis	CONTROL
GSM2369936	D	GSE89403	Tuberculosis	CONTROL
GSM2369937	D	GSE89403	healthy	CONTROL
GSM2369938	D	GSE89403	healthy	CONTROL
GSM2369939	D	GSE89403	Tuberculosis	CONTROL
GSM2369940	D	GSE89403	Tuberculosis	CONTROL
GSM2369941	D	GSE89403	Tuberculosis	CONTROL
GSM2369942	D	GSE89403	Tuberculosis	CONTROL
GSM2369943	D	GSE89403	Tuberculosis	CONTROL
GSM2369944	D	GSE89403	Tuberculosis	CONTROL
GSM2369945	D	GSE89403	Tuberculosis	CONTROL
GSM2369946	D	GSE89403	Tuberculosis	CONTROL
GSM2369947	D	GSE89403	Tuberculosis	CONTROL
GSM2369948	D	GSE89403	Tuberculosis	CONTROL
GSM2369949	D	GSE89403	Tuberculosis	CONTROL
GSM2369950	D	GSE89403	Tuberculosis	CONTROL
GSM2369951	D	GSE89403	Tuberculosis	CONTROL
GSM2369952	D	GSE89403	Tuberculosis	CONTROL
GSM2369953	D	GSE89403	Tuberculosis	CONTROL
GSM2369954	D	GSE89403	Tuberculosis	CONTROL
GSM2369955	D	GSE89403	Tuberculosis	CONTROL
GSM2369956	D	GSE89403	Tuberculosis	CONTROL
GSM2369957	D	GSE89403	Tuberculosis	CONTROL
GSM2369958	D	GSE89403	Tuberculosis	CONTROL
GSM2369959	D	GSE89403	Tuberculosis	CONTROL
GSM2369960	D	GSE89403	Tuberculosis	CONTROL
GSM2369961	D	GSE89403	healthy	CONTROL
GSM2369962	D	GSE89403	healthy	CONTROL
GSM2369963	D	GSE89403	Tuberculosis	CONTROL
GSM2369964	D	GSE89403	Tuberculosis	CONTROL
GSM2369965	D	GSE89403	Tuberculosis	CONTROL
GSM2369966	D	GSE89403	Tuberculosis	CONTROL
GSM2369967	D	GSE89403	Tuberculosis	CONTROL
GSM2369968	D	GSE89403	Tuberculosis	CONTROL
GSM2369969	D	GSE89403	Tuberculosis	CONTROL
GSM2369970	D	GSE89403	Tuberculosis	CONTROL
GSM2369971	D	GSE89403	healthy	CONTROL
GSM2369972	D	GSE89403	healthy	CONTROL
GSM2369973	D	GSE89403	healthy	CONTROL
GSM2369974	D	GSE89403	healthy	CONTROL
GSM2369975	D	GSE89403	Tuberculosis	CONTROL
GSM2369976	D	GSE89403	Tuberculosis	CONTROL
GSM2369977	D	GSE89403	Tuberculosis	CONTROL
GSM2369978	D	GSE89403	Tuberculosis	CONTROL
GSM2369979	D	GSE89403	Tuberculosis	CONTROL
GSM2369980	D	GSE89403	Tuberculosis	CONTROL
GSM2369981	D	GSE89403	healthy	CONTROL
GSM2369982	D	GSE89403	healthy	CONTROL
GSM2369983	D	GSE89403	Tuberculosis	CONTROL
GSM2369984	D	GSE89403	Tuberculosis	CONTROL
GSM2369985	D	GSE89403	Tuberculosis	CONTROL
GSM2369986	D	GSE89403	Tuberculosis	CONTROL
GSM2369987	D	GSE89403	Tuberculosis	CONTROL
GSM2369988	D	GSE89403	Tuberculosis	CONTROL
GSM2369989	D	GSE89403	Tuberculosis	CONTROL
GSM2369990	D	GSE89403	Tuberculosis	CONTROL
GSM2369991	D	GSE89403	Tuberculosis	CONTROL
GSM2369992	D	GSE89403	Tuberculosis	CONTROL
GSM2369993	D	GSE89403	healthy	CONTROL
GSM2369994	D	GSE89403	healthy	CONTROL
GSM2369995	D	GSE89403	healthy	CONTROL
GSM2369996	D	GSE89403	healthy	CONTROL
GSM2369997	D	GSE89403	Tuberculosis	CONTROL
GSM2369998	D	GSE89403	Tuberculosis	CONTROL
GSM2369999	D	GSE89403	Tuberculosis	CONTROL
GSM2370000	D	GSE89403	Tuberculosis	CONTROL
GSM2370001	D	GSE89403	healthy	CONTROL
GSM2370002	D	GSE89403	healthy	CONTROL
GSM2370003	D	GSE89403	healthy	CONTROL
GSM2370004	D	GSE89403	healthy	CONTROL
GSM2370005	D	GSE89403	Tuberculosis	CONTROL
GSM2370006	D	GSE89403	Tuberculosis	CONTROL
GSM2370007	D	GSE89403	Tuberculosis	CONTROL
GSM2370008	D	GSE89403	Tuberculosis	CONTROL
GSM2370009	D	GSE89403	Tuberculosis	CONTROL
GSM2370010	D	GSE89403	Tuberculosis	CONTROL
GSM2370011	D	GSE89403	healthy	CONTROL
GSM2370012	D	GSE89403	healthy	CONTROL
GSM2370013	D	GSE89403	Tuberculosis	CONTROL
GSM2370014	D	GSE89403	Tuberculosis	CONTROL
GSM2370015	D	GSE89403	Tuberculosis	CONTROL
GSM2370016	D	GSE89403	Tuberculosis	CONTROL
GSM2369817	D	GSE89403	healthy	CONTROL
GSM2369818	D	GSE89403	healthy	CONTROL
GSM2369819	D	GSE89403	healthy	CONTROL
GSM2369820	D	GSE89403	healthy	CONTROL
GSM2369821	D	GSE89403	Tuberculosis	CONTROL
GSM2369822	D	GSE89403	Tuberculosis	CONTROL
GSM2369823	D	GSE89403	Tuberculosis	CONTROL
GSM2369824	D	GSE89403	Tuberculosis	CONTROL
GSM2369825	D	GSE89403	healthy	CONTROL
GSM2369826	D	GSE89403	healthy	CONTROL
GSM2369827	D	GSE89403	healthy	CONTROL
GSM2369828	D	GSE89403	healthy	CONTROL
GSM2369829	D	GSE89403	Tuberculosis	CONTROL
GSM2369830	D	GSE89403	Tuberculosis	CONTROL
GSM2369831	D	GSE89403	Tuberculosis	CONTROL
GSM2369832	D	GSE89403	Tuberculosis	CONTROL
GSM2369833	D	GSE89403	Tuberculosis	CONTROL
GSM2369834	D	GSE89403	Tuberculosis	CONTROL
GSM2369835	D	GSE89403	Tuberculosis	CONTROL
GSM2369836	D	GSE89403	Tuberculosis	CONTROL
GSM2369837	D	GSE89403	Tuberculosis	CONTROL
GSM2369838	D	GSE89403	Tuberculosis	CONTROL
GSM2369839	D	GSE89403	Tuberculosis	CONTROL
GSM2369840	D	GSE89403	Tuberculosis	CONTROL
GSM2369841	D	GSE89403	healthy	CONTROL
GSM2369842	D	GSE89403	healthy	CONTROL
GSM2369843	D	GSE89403	Tuberculosis	CONTROL
GSM2369844	D	GSE89403	Tuberculosis	CONTROL
GSM2369845	D	GSE89403	Tuberculosis	CONTROL
GSM2369846	D	GSE89403	Tuberculosis	CONTROL
GSM2369847	D	GSE89403	healthy	CONTROL
GSM2369848	D	GSE89403	healthy	CONTROL
GSM2369849	D	GSE89403	healthy	CONTROL
GSM2369850	D	GSE89403	healthy	CONTROL
GSM2369851	D	GSE89403	Tuberculosis	CONTROL
GSM2369852	D	GSE89403	Tuberculosis	CONTROL
GSM2369853	D	GSE89403	Tuberculosis	CONTROL
GSM2369854	D	GSE89403	Tuberculosis	CONTROL
GSM2369855	D	GSE89403	healthy	CONTROL
GSM2369856	D	GSE89403	healthy	CONTROL
GSM2369857	D	GSE89403	healthy	CONTROL
GSM2369858	D	GSE89403	healthy	CONTROL
GSM2369859	D	GSE89403	Tuberculosis	CONTROL
GSM2369860	D	GSE89403	Tuberculosis	CONTROL
GSM2369861	D	GSE89403	Tuberculosis	CONTROL
GSM2369862	D	GSE89403	Tuberculosis	CONTROL
GSM2369863	D	GSE89403	Tuberculosis	CONTROL
GSM2369864	D	GSE89403	Tuberculosis	CONTROL
GSM2369865	D	GSE89403	Tuberculosis	CONTROL
GSM2369866	D	GSE89403	Tuberculosis	CONTROL
GSM2369867	D	GSE89403	Tuberculosis	CONTROL
GSM2369868	D	GSE89403	Tuberculosis	CONTROL
GSM2369869	D	GSE89403	Tuberculosis	CONTROL
GSM2369870	D	GSE89403	Tuberculosis	CONTROL
GSM2369871	D	GSE89403	Tuberculosis	CONTROL
GSM2369872	D	GSE89403	Tuberculosis	CONTROL
GSM2369873	D	GSE89403	Tuberculosis	CONTROL
GSM2369874	D	GSE89403	Tuberculosis	CONTROL
GSM2369875	D	GSE89403	Tuberculosis	CONTROL
GSM2369876	D	GSE89403	Tuberculosis	CONTROL
GSM2369877	D	GSE89403	Tuberculosis	CONTROL
GSM2369878	D	GSE89403	Tuberculosis	CONTROL
GSM2369879	D	GSE89403	Tuberculosis	CONTROL
GSM2369880	D	GSE89403	Tuberculosis	CONTROL
GSM2369881	D	GSE89403	Tuberculosis	CONTROL
GSM2369882	D	GSE89403	Tuberculosis	CONTROL
GSM2369883	D	GSE89403	Tuberculosis	CONTROL
GSM2369884	D	GSE89403	Tuberculosis	CONTROL
GSM2369885	D	GSE89403	Tuberculosis	CONTROL
GSM2369886	D	GSE89403	Tuberculosis	CONTROL
GSM2369887	D	GSE89403	Tuberculosis	CONTROL
GSM2369888	D	GSE89403	Tuberculosis	CONTROL
GSM2369889	D	GSE89403	Tuberculosis	CONTROL
GSM2369890	D	GSE89403	Tuberculosis	CONTROL
GSM2369891	D	GSE89403	Tuberculosis	CONTROL
GSM2369892	D	GSE89403	Tuberculosis	CONTROL
GSM2369893	D	GSE89403	Tuberculosis	CONTROL
GSM2369894	D	GSE89403	Tuberculosis	CONTROL
GSM2369895	D	GSE89403	Tuberculosis	CONTROL
GSM2369896	D	GSE89403	Tuberculosis	CONTROL
GSM2369897	D	GSE89403	healthy	CONTROL
GSM2369898	D	GSE89403	healthy	CONTROL
GSM2369899	D	GSE89403	healthy	CONTROL
GSM2369900	D	GSE89403	healthy	CONTROL
GSM2369901	D	GSE89403	Tuberculosis	CONTROL
GSM2369902	D	GSE89403	Tuberculosis	CONTROL
GSM2369903	D	GSE89403	Tuberculosis	CONTROL
GSM2369904	D	GSE89403	Tuberculosis	CONTROL
GSM2369905	D	GSE89403	Tuberculosis	CONTROL
GSM2369906	D	GSE89403	Tuberculosis	CONTROL
GSM2369907	D	GSE89403	Tuberculosis	CONTROL
GSM2369908	D	GSE89403	Tuberculosis	CONTROL
GSM2369909	D	GSE89403	Tuberculosis	CONTROL
GSM2369910	D	GSE89403	Tuberculosis	CONTROL
GSM2369911	D	GSE89403	Tuberculosis	CONTROL
GSM2369912	D	GSE89403	Tuberculosis	CONTROL
GSM2369913	D	GSE89403	healthy	CONTROL
GSM2369914	D	GSE89403	healthy	CONTROL
GSM2369915	D	GSE89403	healthy	CONTROL
GSM2369916	D	GSE89403	healthy	CONTROL
GSM2369717	D	GSE89403	healthy	CONTROL
GSM2369718	D	GSE89403	healthy	CONTROL
GSM2369719	D	GSE89403	Tuberculosis	CONTROL
GSM2369720	D	GSE89403	Tuberculosis	CONTROL
GSM2369721	D	GSE89403	Tuberculosis	CONTROL
GSM2369722	D	GSE89403	Tuberculosis	CONTROL
GSM2369723	D	GSE89403	Tuberculosis	CONTROL
GSM2369724	D	GSE89403	Tuberculosis	CONTROL
GSM2369725	D	GSE89403	healthy	CONTROL
GSM2369726	D	GSE89403	healthy	CONTROL
GSM2369727	D	GSE89403	Tuberculosis	CONTROL
GSM2369728	D	GSE89403	Tuberculosis	CONTROL
GSM2369729	D	GSE89403	Tuberculosis	CONTROL
GSM2369730	D	GSE89403	Tuberculosis	CONTROL
GSM2369731	D	GSE89403	healthy	CONTROL
GSM2369732	D	GSE89403	healthy	CONTROL
GSM2369733	D	GSE89403	healthy	CONTROL
GSM2369734	D	GSE89403	healthy	CONTROL
GSM2369735	D	GSE89403	Tuberculosis	CONTROL
GSM2369736	D	GSE89403	Tuberculosis	CONTROL
GSM2369737	D	GSE89403	Tuberculosis	CONTROL
GSM2369738	D	GSE89403	Tuberculosis	CONTROL
GSM2369739	D	GSE89403	Tuberculosis	CONTROL
GSM2369740	D	GSE89403	Tuberculosis	CONTROL
GSM2369741	D	GSE89403	Tuberculosis	CONTROL
GSM2369742	D	GSE89403	Tuberculosis	CONTROL
GSM2369743	D	GSE89403	Tuberculosis	CONTROL
GSM2369744	D	GSE89403	Tuberculosis	CONTROL
GSM2369745	D	GSE89403	Tuberculosis	CONTROL
GSM2369746	D	GSE89403	Tuberculosis	CONTROL
GSM2369747	D	GSE89403	Tuberculosis	CONTROL
GSM2369748	D	GSE89403	Tuberculosis	CONTROL
GSM2369749	D	GSE89403	healthy	CONTROL
GSM2369750	D	GSE89403	healthy	CONTROL
GSM2369751	D	GSE89403	Tuberculosis	CONTROL
GSM2369752	D	GSE89403	Tuberculosis	CONTROL
GSM2369753	D	GSE89403	Tuberculosis	CONTROL
GSM2369754	D	GSE89403	Tuberculosis	CONTROL
GSM2369755	D	GSE89403	Tuberculosis	CONTROL
GSM2369756	D	GSE89403	Tuberculosis	CONTROL
GSM2369757	D	GSE89403	Tuberculosis	CONTROL
GSM2369758	D	GSE89403	Tuberculosis	CONTROL
GSM2369759	D	GSE89403	Tuberculosis	CONTROL
GSM2369760	D	GSE89403	Tuberculosis	CONTROL
GSM2369761	D	GSE89403	Tuberculosis	CONTROL
GSM2369762	D	GSE89403	Tuberculosis	CONTROL
GSM2369763	D	GSE89403	Tuberculosis	CONTROL
GSM2369764	D	GSE89403	Tuberculosis	CONTROL
GSM2369765	D	GSE89403	healthy	CONTROL
GSM2369766	D	GSE89403	healthy	CONTROL
GSM2369767	D	GSE89403	Tuberculosis	CONTROL
GSM2369768	D	GSE89403	Tuberculosis	CONTROL
GSM2369769	D	GSE89403	Tuberculosis	CONTROL
GSM2369770	D	GSE89403	Tuberculosis	CONTROL
GSM2369771	D	GSE89403	Tuberculosis	CONTROL
GSM2369772	D	GSE89403	Tuberculosis	CONTROL
GSM2369773	D	GSE89403	healthy	CONTROL
GSM2369774	D	GSE89403	healthy	CONTROL
GSM2369775	D	GSE89403	healthy	CONTROL
GSM2369776	D	GSE89403	healthy	CONTROL
GSM2369777	D	GSE89403	Tuberculosis	CONTROL
GSM2369778	D	GSE89403	Tuberculosis	CONTROL
GSM2369779	D	GSE89403	Tuberculosis	CONTROL
GSM2369780	D	GSE89403	Tuberculosis	CONTROL
GSM2369781	D	GSE89403	Tuberculosis	CONTROL
GSM2369782	D	GSE89403	Tuberculosis	CONTROL
GSM2369783	D	GSE89403	Tuberculosis	CONTROL
GSM2369784	D	GSE89403	Tuberculosis	CONTROL
GSM2369785	D	GSE89403	Tuberculosis	CONTROL
GSM2369786	D	GSE89403	Tuberculosis	CONTROL
GSM2369787	D	GSE89403	healthy	CONTROL
GSM2369788	D	GSE89403	healthy	CONTROL
GSM2369789	D	GSE89403	healthy	CONTROL
GSM2369790	D	GSE89403	healthy	CONTROL
GSM2369791	D	GSE89403	Tuberculosis	CONTROL
GSM2369792	D	GSE89403	Tuberculosis	CONTROL
GSM2369793	D	GSE89403	Tuberculosis	CONTROL
GSM2369794	D	GSE89403	Tuberculosis	CONTROL
GSM2369795	D	GSE89403	Tuberculosis	CONTROL
GSM2369796	D	GSE89403	Tuberculosis	CONTROL
GSM2369797	D	GSE89403	Tuberculosis	CONTROL
GSM2369798	D	GSE89403	Tuberculosis	CONTROL
GSM2369799	D	GSE89403	Tuberculosis	CONTROL
GSM2369800	D	GSE89403	Tuberculosis	CONTROL
GSM2369801	D	GSE89403	healthy	CONTROL
GSM2369802	D	GSE89403	healthy	CONTROL
GSM2369803	D	GSE89403	healthy	CONTROL
GSM2369804	D	GSE89403	healthy	CONTROL
GSM2369805	D	GSE89403	Tuberculosis	CONTROL
GSM2369806	D	GSE89403	Tuberculosis	CONTROL
GSM2369807	D	GSE89403	Tuberculosis	CONTROL
GSM2369808	D	GSE89403	Tuberculosis	CONTROL
GSM2369809	D	GSE89403	Tuberculosis	CONTROL
GSM2369810	D	GSE89403	Tuberculosis	CONTROL
GSM2369811	D	GSE89403	Tuberculosis	CONTROL
GSM2369812	D	GSE89403	Tuberculosis	CONTROL
GSM2369813	D	GSE89403	Tuberculosis	CONTROL
GSM2369814	D	GSE89403	Tuberculosis	CONTROL
GSM2369815	D	GSE89403	Tuberculosis	CONTROL
GSM2369816	D	GSE89403	Tuberculosis	CONTROL
GSM2369703	D	GSE89403	Tuberculosis	CONTROL
GSM2369704	D	GSE89403	Tuberculosis	CONTROL
GSM2369705	D	GSE89403	Tuberculosis	CONTROL
GSM2369706	D	GSE89403	Tuberculosis	CONTROL
GSM2369707	D	GSE89403	Tuberculosis	CONTROL
GSM2369708	D	GSE89403	Tuberculosis	CONTROL
GSM2369709	D	GSE89403	healthy	CONTROL
GSM2369710	D	GSE89403	healthy	CONTROL
GSM2369711	D	GSE89403	Tuberculosis	CONTROL
GSM2369712	D	GSE89403	Tuberculosis	CONTROL
GSM2369713	D	GSE89403	Tuberculosis	CONTROL
GSM2369714	D	GSE89403	Tuberculosis	CONTROL
GSM2369715	D	GSE89403	healthy	CONTROL
GSM2369716	D	GSE89403	healthy	CONTROL
4580	D	Rhinelandstudy	healthy	CONTROL
4581	D	Rhinelandstudy	healthy	CONTROL
4582	D	Rhinelandstudy	healthy	CONTROL
4583	D	Rhinelandstudy	healthy	CONTROL
4584	D	Rhinelandstudy	healthy	CONTROL
4585	D	Rhinelandstudy	healthy	CONTROL
4586	D	Rhinelandstudy	healthy	CONTROL
4587	D	Rhinelandstudy	healthy	CONTROL
4588	D	Rhinelandstudy	healthy	CONTROL
4589	D	Rhinelandstudy	healthy	CONTROL
4590	D	Rhinelandstudy	healthy	CONTROL
4591	D	Rhinelandstudy	healthy	CONTROL
4592	D	Rhinelandstudy	healthy	CONTROL
4593	D	Rhinelandstudy	healthy	CONTROL
4594	D	Rhinelandstudy	healthy	CONTROL
4595	D	Rhinelandstudy	healthy	CONTROL
4596	D	Rhinelandstudy	healthy	CONTROL
4597	D	Rhinelandstudy	healthy	CONTROL
4598	D	Rhinelandstudy	healthy	CONTROL
4599	D	Rhinelandstudy	healthy	CONTROL
4600	D	Rhinelandstudy	healthy	CONTROL
4601	D	Rhinelandstudy	healthy	CONTROL
4602	D	Rhinelandstudy	healthy	CONTROL
4603	D	Rhinelandstudy	healthy	CONTROL
4604	D	Rhinelandstudy	healthy	CONTROL
4605	D	Rhinelandstudy	healthy	CONTROL
4606	D	Rhinelandstudy	healthy	CONTROL
4607	D	Rhinelandstudy	healthy	CONTROL
4608	D	Rhinelandstudy	healthy	CONTROL
4609	D	Rhinelandstudy	healthy	CONTROL
4610	D	Rhinelandstudy	healthy	CONTROL
4611	D	Rhinelandstudy	healthy	CONTROL
4612	D	Rhinelandstudy	healthy	CONTROL
4613	D	Rhinelandstudy	healthy	CONTROL
4614	D	Rhinelandstudy	healthy	CONTROL
4615	D	Rhinelandstudy	healthy	CONTROL
4616	D	Rhinelandstudy	healthy	CONTROL
4617	D	Rhinelandstudy	healthy	CONTROL
4618	D	Rhinelandstudy	healthy	CONTROL
4619	D	Rhinelandstudy	healthy	CONTROL
4620	D	Rhinelandstudy	healthy	CONTROL
4621	D	Rhinelandstudy	healthy	CONTROL
4622	D	Rhinelandstudy	healthy	CONTROL
4623	D	Rhinelandstudy	healthy	CONTROL
4624	D	Rhinelandstudy	healthy	CONTROL
4625	D	Rhinelandstudy	healthy	CONTROL
4626	D	Rhinelandstudy	healthy	CONTROL
4627	D	Rhinelandstudy	healthy	CONTROL
4628	D	Rhinelandstudy	healthy	CONTROL
4629	D	Rhinelandstudy	healthy	CONTROL
4630	D	Rhinelandstudy	healthy	CONTROL
4631	D	Rhinelandstudy	healthy	CONTROL
4632	D	Rhinelandstudy	healthy	CONTROL
4633	D	Rhinelandstudy	healthy	CONTROL
4634	D	Rhinelandstudy	healthy	CONTROL
4635	D	Rhinelandstudy	healthy	CONTROL
4636	D	Rhinelandstudy	healthy	CONTROL
4637	D	Rhinelandstudy	healthy	CONTROL
4638	D	Rhinelandstudy	healthy	CONTROL
4639	D	Rhinelandstudy	healthy	CONTROL
4640	D	Rhinelandstudy	healthy	CONTROL
4641	D	Rhinelandstudy	healthy	CONTROL
4642	D	Rhinelandstudy	healthy	CONTROL
4643	D	Rhinelandstudy	healthy	CONTROL
4644	D	Rhinelandstudy	healthy	CONTROL
4645	D	Rhinelandstudy	healthy	CONTROL
4646	D	Rhinelandstudy	healthy	CONTROL
4647	D	Rhinelandstudy	healthy	CONTROL
4648	D	Rhinelandstudy	healthy	CONTROL
4649	D	Rhinelandstudy	healthy	CONTROL
4650	D	Rhinelandstudy	healthy	CONTROL
4651	D	Rhinelandstudy	healthy	CONTROL
4652	D	Rhinelandstudy	healthy	CONTROL
4653	D	Rhinelandstudy	healthy	CONTROL
4654	D	Rhinelandstudy	healthy	CONTROL
4655	D	Rhinelandstudy	healthy	CONTROL
4656	D	Rhinelandstudy	healthy	CONTROL
4657	D	Rhinelandstudy	healthy	CONTROL
4658	D	Rhinelandstudy	healthy	CONTROL
4659	D	Rhinelandstudy	healthy	CONTROL
4660	D	Rhinelandstudy	healthy	CONTROL
4661	D	Rhinelandstudy	healthy	CONTROL
4662	D	Rhinelandstudy	healthy	CONTROL
4663	D	Rhinelandstudy	healthy	CONTROL
4664	D	Rhinelandstudy	healthy	CONTROL
4665	D	Rhinelandstudy	healthy	CONTROL
4666	D	Rhinelandstudy	healthy	CONTROL
4667	D	Rhinelandstudy	healthy	CONTROL
4668	D	Rhinelandstudy	healthy	CONTROL
4669	D	Rhinelandstudy	healthy	CONTROL
4670	D	Rhinelandstudy	healthy	CONTROL
4671	D	Rhinelandstudy	healthy	CONTROL
4672	D	Rhinelandstudy	healthy	CONTROL
4673	D	Rhinelandstudy	healthy	CONTROL
4674	D	Rhinelandstudy	healthy	CONTROL
4675	D	Rhinelandstudy	healthy	CONTROL
4676	D	Rhinelandstudy	healthy	CONTROL
4677	D	Rhinelandstudy	healthy	CONTROL
4678	D	Rhinelandstudy	healthy	CONTROL
4679	D	Rhinelandstudy	healthy	CONTROL
4680	D	Rhinelandstudy	healthy	CONTROL
4681	D	Rhinelandstudy	healthy	CONTROL
4682	D	Rhinelandstudy	healthy	CONTROL
4683	D	Rhinelandstudy	healthy	CONTROL
4684	D	Rhinelandstudy	healthy	CONTROL
4685	D	Rhinelandstudy	healthy	CONTROL
4686	D	Rhinelandstudy	healthy	CONTROL
4687	D	Rhinelandstudy	healthy	CONTROL
4688	D	Rhinelandstudy	healthy	CONTROL
4689	D	Rhinelandstudy	healthy	CONTROL
4690	D	Rhinelandstudy	healthy	CONTROL
4691	D	Rhinelandstudy	healthy	CONTROL
4692	D	Rhinelandstudy	healthy	CONTROL
4693	D	Rhinelandstudy	healthy	CONTROL
4694	D	Rhinelandstudy	healthy	CONTROL
4695	D	Rhinelandstudy	healthy	CONTROL
4696	D	Rhinelandstudy	healthy	CONTROL
4697	D	Rhinelandstudy	healthy	CONTROL
4698	D	Rhinelandstudy	healthy	CONTROL
4699	D	Rhinelandstudy	healthy	CONTROL
4700	D	Rhinelandstudy	healthy	CONTROL
4701	D	Rhinelandstudy	healthy	CONTROL
4702	D	Rhinelandstudy	healthy	CONTROL
4703	D	Rhinelandstudy	healthy	CONTROL
4704	D	Rhinelandstudy	healthy	CONTROL
4705	D	Rhinelandstudy	healthy	CONTROL
4706	D	Rhinelandstudy	healthy	CONTROL
4707	D	Rhinelandstudy	healthy	CONTROL
4708	D	Rhinelandstudy	healthy	CONTROL
4709	D	Rhinelandstudy	healthy	CONTROL
4710	D	Rhinelandstudy	healthy	CONTROL
4711	D	Rhinelandstudy	healthy	CONTROL
4712	D	Rhinelandstudy	healthy	CONTROL
4713	D	Rhinelandstudy	healthy	CONTROL
4714	D	Rhinelandstudy	healthy	CONTROL
4715	D	Rhinelandstudy	healthy	CONTROL
4716	D	Rhinelandstudy	healthy	CONTROL
4717	D	Rhinelandstudy	healthy	CONTROL
4718	D	Rhinelandstudy	healthy	CONTROL
4719	D	Rhinelandstudy	healthy	CONTROL
4720	D	Rhinelandstudy	healthy	CONTROL
4721	D	Rhinelandstudy	healthy	CONTROL
4722	D	Rhinelandstudy	healthy	CONTROL
4723	D	Rhinelandstudy	healthy	CONTROL
4724	D	Rhinelandstudy	healthy	CONTROL
4725	D	Rhinelandstudy	healthy	CONTROL
4726	D	Rhinelandstudy	healthy	CONTROL
4727	D	Rhinelandstudy	healthy	CONTROL
4728	D	Rhinelandstudy	healthy	CONTROL
4729	D	Rhinelandstudy	healthy	CONTROL
4730	D	Rhinelandstudy	healthy	CONTROL
4731	D	Rhinelandstudy	healthy	CONTROL
4732	D	Rhinelandstudy	healthy	CONTROL
4733	D	Rhinelandstudy	healthy	CONTROL
4734	D	Rhinelandstudy	healthy	CONTROL
4735	D	Rhinelandstudy	healthy	CONTROL
4736	D	Rhinelandstudy	healthy	CONTROL
4737	D	Rhinelandstudy	healthy	CONTROL
4738	D	Rhinelandstudy	healthy	CONTROL
4739	D	Rhinelandstudy	healthy	CONTROL
4740	D	Rhinelandstudy	healthy	CONTROL
4741	D	Rhinelandstudy	healthy	CONTROL
4742	D	Rhinelandstudy	healthy	CONTROL
4743	D	Rhinelandstudy	healthy	CONTROL
4744	D	Rhinelandstudy	healthy	CONTROL
4745	D	Rhinelandstudy	healthy	CONTROL
4746	D	Rhinelandstudy	healthy	CONTROL
4747	D	Rhinelandstudy	healthy	CONTROL
4748	D	Rhinelandstudy	healthy	CONTROL
4749	D	Rhinelandstudy	healthy	CONTROL
4750	D	Rhinelandstudy	healthy	CONTROL
4751	D	Rhinelandstudy	healthy	CONTROL
4752	D	Rhinelandstudy	healthy	CONTROL
4753	D	Rhinelandstudy	healthy	CONTROL
4754	D	Rhinelandstudy	healthy	CONTROL
4755	D	Rhinelandstudy	healthy	CONTROL
4756	D	Rhinelandstudy	healthy	CONTROL
4757	D	Rhinelandstudy	healthy	CONTROL
4758	D	Rhinelandstudy	healthy	CONTROL
4759	D	Rhinelandstudy	healthy	CONTROL
4760	D	Rhinelandstudy	healthy	CONTROL
4761	D	Rhinelandstudy	healthy	CONTROL
4762	D	Rhinelandstudy	healthy	CONTROL
4763	D	Rhinelandstudy	healthy	CONTROL
4764	D	Rhinelandstudy	healthy	CONTROL
4765	D	Rhinelandstudy	healthy	CONTROL
4766	D	Rhinelandstudy	healthy	CONTROL
4767	D	Rhinelandstudy	healthy	CONTROL
4768	D	Rhinelandstudy	healthy	CONTROL
4769	D	Rhinelandstudy	healthy	CONTROL
4770	D	Rhinelandstudy	healthy	CONTROL
4771	D	Rhinelandstudy	healthy	CONTROL
4772	D	Rhinelandstudy	healthy	CONTROL
4773	D	Rhinelandstudy	healthy	CONTROL
4774	D	Rhinelandstudy	healthy	CONTROL
4775	D	Rhinelandstudy	healthy	CONTROL
4776	D	Rhinelandstudy	healthy	CONTROL
4777	D	Rhinelandstudy	healthy	CONTROL
4778	D	Rhinelandstudy	healthy	CONTROL
4779	D	Rhinelandstudy	healthy	CONTROL
4780	D	Rhinelandstudy	healthy	CONTROL
4781	D	Rhinelandstudy	healthy	CONTROL
4782	D	Rhinelandstudy	healthy	CONTROL
4783	D	Rhinelandstudy	healthy	CONTROL
4784	D	Rhinelandstudy	healthy	CONTROL
4785	D	Rhinelandstudy	healthy	CONTROL
4786	D	Rhinelandstudy	healthy	CONTROL
4787	D	Rhinelandstudy	healthy	CONTROL
4788	D	Rhinelandstudy	healthy	CONTROL
4789	D	Rhinelandstudy	healthy	CONTROL
4790	D	Rhinelandstudy	healthy	CONTROL
4791	D	Rhinelandstudy	healthy	CONTROL
4792	D	Rhinelandstudy	healthy	CONTROL
4793	D	Rhinelandstudy	healthy	CONTROL
4794	D	Rhinelandstudy	healthy	CONTROL
4795	D	Rhinelandstudy	healthy	CONTROL
4796	D	Rhinelandstudy	healthy	CONTROL
4797	D	Rhinelandstudy	healthy	CONTROL
4798	D	Rhinelandstudy	healthy	CONTROL
4799	D	Rhinelandstudy	healthy	CONTROL
4800	D	Rhinelandstudy	healthy	CONTROL
4801	D	Rhinelandstudy	healthy	CONTROL
4802	D	Rhinelandstudy	healthy	CONTROL
4803	D	Rhinelandstudy	healthy	CONTROL
4804	D	Rhinelandstudy	healthy	CONTROL
4805	D	Rhinelandstudy	healthy	CONTROL
4806	D	Rhinelandstudy	healthy	CONTROL
4807	D	Rhinelandstudy	healthy	CONTROL
4808	D	Rhinelandstudy	healthy	CONTROL
4809	D	Rhinelandstudy	healthy	CONTROL
4810	D	Rhinelandstudy	healthy	CONTROL
4811	D	Rhinelandstudy	healthy	CONTROL
4812	D	Rhinelandstudy	healthy	CONTROL
4813	D	Rhinelandstudy	healthy	CONTROL
4814	D	Rhinelandstudy	healthy	CONTROL
4815	D	Rhinelandstudy	healthy	CONTROL
4816	D	Rhinelandstudy	healthy	CONTROL
4817	D	Rhinelandstudy	healthy	CONTROL
4818	D	Rhinelandstudy	healthy	CONTROL
4819	D	Rhinelandstudy	healthy	CONTROL
[truncated: 144 more rows]

## Sheet: Dataset E
SampleID	Condition	Dataset	Disease	WHO_stratification	Superinfection	Age	Sex
10345	CONTROL	E6	COVID-19-after-recovery	uninfected	unknown	20-39	m
10346	CONTROL	E6	COVID-19-after-recovery	uninfected	unknown	20-39	m
10347	CONTROL	E6	COVID-19-after-recovery	uninfected	unknown	>65	m
10348	CONTROL	E6	COVID-19-after-recovery	uninfected	unknown	>65	f
10349	CONTROL	E6	COVID-19-after-recovery	uninfected	unknown	>65	m
10350	CASE	E6	COVID-19	hospitalized, severe disease	unknown	40-65	m
10351	CASE	E6	COVID-19	hospitalized, severe disease	unknown	>65	m
10352	CASE	E6	COVID-19	hospitalized, mild disease	unknown	>65	f
10353	CASE	E6	COVID-19	hospitalized, severe disease	unknown	>65	m
10354	CONTROL	E6	COVID-19-after-recovery	uninfected	unknown	40-65	f
10355	CONTROL	E6	COVID-19-after-recovery	uninfected	unknown	40-65	m
10356	CONTROL	E6	COVID-19-after-recovery	uninfected	unknown	>65	m
10357	CONTROL	E6	COVID-19-after-recovery	uninfected	unknown	40-65	m
10358	CONTROL	E6	COVID-19-after-recovery	uninfected	unknown	>65	m
10359	CONTROL	E6	COVID-19-after-recovery	uninfected	unknown	>65	f
10360	CONTROL	E6	COVID-19-after-recovery	uninfected	unknown	40-65	f
20100a001_01	CASE	E5	COVID-19	hospitalized, severe disease	1	0-9	m
20100a005_01	CONTROL	E5	infectious_disease	uninfected	1	0-9	m
20100a006_01	CONTROL	E5	other_disease	uninfected	unknown	0-9	m
20100a007_01	CONTROL	E5	other_disease	uninfected	unknown	20-39	m
20100a008_01	CONTROL	E5	infectious_disease	uninfected	1	0-9	m
20100a009_01	CASE	E5	COVID-19	ambulatory	0	20-39	f
20100a010_01	CASE	E5	COVID-19	ambulatory	unknown	20-39	m
20100a011_01	CASE	E5	COVID-19	hospitalized, mild disease	0	0-9	m
20100a012_01	CONTROL	E5	healthy	uninfected	0	20-39	f
20100a013_01	CASE	E5	COVID-19	ambulatory	unknown	20-39	m
20100a015_01	CONTROL	E5	healthy	uninfected	0	20-39	f
20100a016_01	CASE	E5	COVID-19	hospitalized, mild disease	1	0-9	m
20100a017_01	CONTROL	E5	other_disease	uninfected	0	0-9	m
20100a018_01	CONTROL	E5	other_disease	uninfected	0	0-9	m
20100a019_01	CONTROL	E5	other_disease	uninfected	0	0-9	m
20100a020_01	CASE	E5	COVID-19	hospitalized, mild disease	1	0-9	m
20100a021_01	CONTROL	E5	other_disease	uninfected	0	0-9	m
20100a023_01	CONTROL	E5	infectious_disease	uninfected	1	0-9	f
20100a024_01	CASE	E5	COVID-19	hospitalized, mild disease	0	0-9	f
20100a025_01	CASE	E5	COVID-19	hospitalized, mild disease	0	0-9	f
20100a026_01	CONTROL	E5	other_disease	uninfected	unknown	0-9	m
20100a027_01	CONTROL	E5	healthy	uninfected	0	0-9	f
20100a028_01	CONTROL	E5	healthy	uninfected	0	0-9	f
20100a029_01	CONTROL	E5	healthy	uninfected	0	0-9	m
20100a030_01	CONTROL	E5	infectious_disease	uninfected	1	0-9	m
20100a031_01	CONTROL	E5	healthy	uninfected	0	0-9	f
20100a032_01	CONTROL	E5	healthy	uninfected	0	0-9	m
20100a033_01	CONTROL	E5	healthy	uninfected	0	0-9	m
20100a034_01	CONTROL	E5	healthy	uninfected	0	0-9	m
20100a035_01	CONTROL	E5	COVID-19-after-recovery	uninfected	unknown	20-39	f
20100a036_01	CONTROL	E5	healthy	uninfected	0	0-9	m
20100a038_01	CONTROL	E5	healthy	uninfected	0	unknown	m
20100a039_01	CONTROL	E5	healthy	uninfected	0	0-9	m
20100a040_01	CASE	E5	COVID-19	hospitalized, severe disease	1	0-9	m
20100a041_01	CONTROL	E5	infectious_disease	uninfected	1	0-9	m
20100a042_01	CASE	E5	COVID-19	hospitalized, mild disease	unknown	0-9	f
20100a043_01	CONTROL	E5	other_disease	uninfected	unknown	0-9	f
20100a044_01	CONTROL	E5	healthy	uninfected	unknown	0-9	m
20100a045_01	CONTROL	E5	healthy	uninfected	0	20-39	f
20100a046_01	CONTROL	E5	healthy	uninfected	0	20-39	m
20100a047_01	CONTROL	E5	healthy	uninfected	0	40-65	m
20100a048_01	CONTROL	E5	healthy	uninfected	0	20-39	f
20100a049_01	CONTROL	E5	other_disease	uninfected	0	20-39	f
20100a050_01	CONTROL	E5	other_disease	uninfected	unknown	20-39	f
20100a052_01	CASE	E5	COVID-19	hospitalized, mild disease	0	0-9	m
4580	CONTROL	E7	healthy	uninfected	unknown	40-65	m
4581	CONTROL	E2	healthy	uninfected	unknown	40-65	f
4582	CONTROL	E2	healthy	uninfected	unknown	40-65	m
4583	CONTROL	E5	healthy	uninfected	unknown	20-39	f
4584	CONTROL	E7	healthy	uninfected	unknown	20-39	m
4585	CONTROL	E7	healthy	uninfected	unknown	>65	m
4587	CONTROL	E4	healthy	uninfected	unknown	40-65	m
4588	CONTROL	E5	healthy	uninfected	unknown	40-65	f
4589	CONTROL	E5	healthy	uninfected	unknown	40-65	f
4590	CONTROL	E2	healthy	uninfected	unknown	40-65	m
4591	CONTROL	E2	healthy	uninfected	unknown	40-65	f
4592	CONTROL	E5	healthy	uninfected	unknown	40-65	m
4593	CONTROL	E5	healthy	uninfected	unknown	>65	f
4594	CONTROL	E5	healthy	uninfected	unknown	>65	m
4595	CONTROL	E5	healthy	uninfected	unknown	20-39	m
4597	CONTROL	E8	healthy	uninfected	unknown	40-65	m
4598	CONTROL	E1	healthy	uninfected	unknown	40-65	f
4599	CONTROL	E7	healthy	uninfected	unknown	40-65	f
4600	CONTROL	E5	healthy	uninfected	unknown	40-65	f
4601	CONTROL	E1	healthy	uninfected	unknown	40-65	m
4602	CONTROL	E6	healthy	uninfected	unknown	40-65	m
4605	CONTROL	E4	healthy	uninfected	unknown	>65	m
4606	CONTROL	E8	healthy	uninfected	unknown	40-65	f
4607	CONTROL	E8	healthy	uninfected	unknown	40-65	m
4609	CONTROL	E7	healthy	uninfected	unknown	40-65	f
4610	CONTROL	E1	healthy	uninfected	unknown	40-65	f
4611	CONTROL	E2	healthy	uninfected	unknown	40-65	m
4612	CONTROL	E5	healthy	uninfected	unknown	40-65	f
4614	CONTROL	E4	healthy	uninfected	unknown	40-65	f
4615	CONTROL	E5	healthy	uninfected	unknown	40-65	m
4616	CONTROL	E7	healthy	uninfected	unknown	40-65	m
4618	CONTROL	E6	healthy	uninfected	unknown	unknown	NA
4619	CONTROL	E1	healthy	uninfected	unknown	20-39	f
4620	CONTROL	E6	healthy	uninfected	unknown	>65	m
4621	CONTROL	E1	healthy	uninfected	unknown	40-65	f
4622	CONTROL	E1	healthy	uninfected	unknown	20-39	m
4623	CONTROL	E8	healthy	uninfected	unknown	40-65	f
4624	CONTROL	E5	healthy	uninfected	unknown	40-65	f
4626	CONTROL	E4	healthy	uninfected	unknown	40-65	f
4628	CONTROL	E2	healthy	uninfected	unknown	40-65	f
4630	CONTROL	E2	healthy	uninfected	unknown	>65	m
4631	CONTROL	E2	healthy	uninfected	unknown	>65	f
4632	CONTROL	E7	healthy	uninfected	unknown	>65	m
4633	CONTROL	E4	healthy	uninfected	unknown	>65	f
4637	CONTROL	E6	healthy	uninfected	unknown	40-65	f
4638	CONTROL	E6	healthy	uninfected	unknown	>65	m
4639	CONTROL	E7	healthy	uninfected	unknown	>65	f
4640	CONTROL	E7	healthy	uninfected	unknown	>65	m
4642	CONTROL	E8	healthy	uninfected	unknown	40-65	f
4644	CONTROL	E5	healthy	uninfected	unknown	40-65	m
4645	CONTROL	E7	healthy	uninfected	unknown	>65	f
4646	CONTROL	E7	healthy	uninfected	unknown	>65	f
4647	CONTROL	E8	healthy	uninfected	unknown	>65	m
4650	CONTROL	E3	healthy	uninfected	unknown	>65	f
4651	CONTROL	E2	healthy	uninfected	unknown	40-65	m
4652	CONTROL	E8	healthy	uninfected	unknown	40-65	f
4653	CONTROL	E8	healthy	uninfected	unknown	>65	f
4654	CONTROL	E8	healthy	uninfected	unknown	>65	m
4659	CONTROL	E2	healthy	uninfected	unknown	40-65	m
4660	CONTROL	E2	healthy	uninfected	unknown	>65	f
4661	CONTROL	E3	healthy	uninfected	unknown	>65	f
4662	CONTROL	E8	healthy	uninfected	unknown	>65	f
4663	CONTROL	E2	healthy	uninfected	unknown	>65	m
4664	CONTROL	E7	healthy	uninfected	unknown	40-65	f
4665	CONTROL	E8	healthy	uninfected	unknown	40-65	m
4666	CONTROL	E5	healthy	uninfected	unknown	40-65	f
4667	CONTROL	E3	healthy	uninfected	unknown	40-65	m
4668	CONTROL	E1	healthy	uninfected	unknown	40-65	f
4669	CONTROL	E5	healthy	uninfected	unknown	>65	f
4670	CONTROL	E1	healthy	uninfected	unknown	20-39	f
4671	CONTROL	E4	healthy	uninfected	unknown	40-65	m
4673	CONTROL	E2	healthy	uninfected	unknown	>65	f
4674	CONTROL	E8	healthy	uninfected	unknown	40-65	f
4676	CONTROL	E6	healthy	uninfected	unknown	40-65	m
4677	CONTROL	E5	healthy	uninfected	unknown	>65	f
4678	CONTROL	E7	healthy	uninfected	unknown	40-65	m
4679	CONTROL	E5	healthy	uninfected	unknown	>65	f
4680	CONTROL	E6	healthy	uninfected	unknown	40-65	m
4681	CONTROL	E6	healthy	uninfected	unknown	40-65	f
4682	CONTROL	E7	healthy	uninfected	unknown	40-65	m
4685	CONTROL	E3	healthy	uninfected	unknown	>65	m
4686	CONTROL	E6	healthy	uninfected	unknown	40-65	f
4687	CONTROL	E2	healthy	uninfected	unknown	40-65	m
4688	CONTROL	E2	healthy	uninfected	unknown	40-65	m
4689	CONTROL	E1	healthy	uninfected	unknown	40-65	f
4691	CONTROL	E2	healthy	uninfected	unknown	unknown	NA
4692	CONTROL	E2	healthy	uninfected	unknown	40-65	m
4694	CONTROL	E3	healthy	uninfected	unknown	40-65	m
4695	CONTROL	E1	healthy	uninfected	unknown	40-65	f
4697	CONTROL	E4	healthy	uninfected	unknown	40-65	f
4698	CONTROL	E8	healthy	uninfected	unknown	40-65	m
4700	CONTROL	E8	healthy	uninfected	unknown	40-65	m
4701	CONTROL	E2	healthy	uninfected	unknown	20-39	f
4702	CONTROL	E5	healthy	uninfected	unknown	40-65	f
4703	CONTROL	E4	healthy	uninfected	unknown	20-39	m
4704	CONTROL	E5	healthy	uninfected	unknown	40-65	f
4706	CONTROL	E5	healthy	uninfected	unknown	>65	f
4707	CONTROL	E7	healthy	uninfected	unknown	40-65	f
4708	CONTROL	E8	healthy	uninfected	unknown	>65	m
4709	CONTROL	E7	healthy	uninfected	unknown	40-65	f
4710	CONTROL	E1	healthy	uninfected	unknown	40-65	f
4711	CONTROL	E1	healthy	uninfected	unknown	40-65	m
4712	CONTROL	E6	healthy	uninfected	unknown	40-65	f
4713	CONTROL	E1	healthy	uninfected	unknown	40-65	m
4714	CONTROL	E1	healthy	uninfected	unknown	40-65	f
4715	CONTROL	E6	healthy	uninfected	unknown	20-39	m
4716	CONTROL	E5	healthy	uninfected	unknown	40-65	f
4717	CONTROL	E8	healthy	uninfected	unknown	40-65	m
4718	CONTROL	E6	healthy	uninfected	unknown	40-65	m
4719	CONTROL	E1	healthy	uninfected	unknown	40-65	f
4720	CONTROL	E6	healthy	uninfected	unknown	40-65	f
4722	CONTROL	E2	healthy	uninfected	unknown	20-39	m
4723	CONTROL	E7	healthy	uninfected	unknown	40-65	m
4724	CONTROL	E1	healthy	uninfected	unknown	40-65	f
4725	CONTROL	E5	healthy	uninfected	unknown	20-39	m
4726	CONTROL	E2	healthy	uninfected	unknown	20-39	f
4727	CONTROL	E8	healthy	uninfected	unknown	>65	f
4728	CONTROL	E6	healthy	uninfected	unknown	40-65	f
4730	CONTROL	E4	healthy	uninfected	unknown	40-65	f
4731	CONTROL	E8	healthy	uninfected	unknown	>65	f
4732	CONTROL	E5	healthy	uninfected	unknown	>65	m
4733	CONTROL	E2	healthy	uninfected	unknown	40-65	f
4734	CONTROL	E4	healthy	uninfected	unknown	>65	f
4735	CONTROL	E5	healthy	uninfected	unknown	>65	f
4736	CONTROL	E8	healthy	uninfected	unknown	>65	m
4737	CONTROL	E2	healthy	uninfected	unknown	>65	f
4738	CONTROL	E5	healthy	uninfected	unknown	>65	m
4739	CONTROL	E2	healthy	uninfected	unknown	40-65	m
4740	CONTROL	E8	healthy	uninfected	unknown	>65	f
4741	CONTROL	E5	healthy	uninfected	unknown	40-65	m
4743	CONTROL	E4	healthy	uninfected	unknown	40-65	m
4744	CONTROL	E4	healthy	uninfected	unknown	40-65	m
4745	CONTROL	E4	healthy	uninfected	unknown	>65	f
4746	CONTROL	E2	healthy	uninfected	unknown	>65	m
4749	CONTROL	E6	healthy	uninfected	unknown	40-65	f
4750	CONTROL	E8	healthy	uninfected	unknown	>65	m
4751	CONTROL	E4	healthy	uninfected	unknown	40-65	m
4752	CONTROL	E5	healthy	uninfected	unknown	>65	m
4753	CONTROL	E7	healthy	uninfected	unknown	40-65	f
4754	CONTROL	E8	healthy	uninfected	unknown	>65	f
4760	CONTROL	E6	healthy	uninfected	unknown	>65	f
4763	CONTROL	E3	healthy	uninfected	unknown	40-65	f
4764	CONTROL	E5	healthy	uninfected	unknown	unknown	unknown
4765	CONTROL	E5	healthy	uninfected	unknown	40-65	f
4770	CONTROL	E7	healthy	uninfected	unknown	unknown	unknown
4771	CONTROL	E8	healthy	uninfected	unknown	unknown	unknown
4772	CONTROL	E4	healthy	uninfected	unknown	unknown	unknown
4773	CONTROL	E2	healthy	uninfected	unknown	unknown	unknown
4774	CONTROL	E5	healthy	uninfected	unknown	40-65	f
4775	CONTROL	E2	healthy	uninfected	unknown	40-65	m
4776	CONTROL	E7	healthy	uninfected	unknown	40-65	f
4777	CONTROL	E8	healthy	uninfected	unknown	40-65	f
4778	CONTROL	E3	healthy	uninfected	unknown	40-65	m
4779	CONTROL	E8	healthy	uninfected	unknown	40-65	f
4780	CONTROL	E6	healthy	uninfected	unknown	>65	m
4781	CONTROL	E8	healthy	uninfected	unknown	>65	f
4782	CONTROL	E4	healthy	uninfected	unknown	>65	m
4783	CONTROL	E1	healthy	uninfected	unknown	40-65	f
4784	CONTROL	E2	healthy	uninfected	unknown	40-65	f
4786	CONTROL	E2	healthy	uninfected	unknown	40-65	m
4787	CONTROL	E4	healthy	uninfected	unknown	20-39	m
4788	CONTROL	E2	healthy	uninfected	unknown	40-65	f
4789	CONTROL	E4	healthy	uninfected	unknown	40-65	f
4791	CONTROL	E7	healthy	uninfected	unknown	>65	f
4792	CONTROL	E5	healthy	uninfected	unknown	40-65	m
4793	CONTROL	E2	healthy	uninfected	unknown	20-39	m
4794	CONTROL	E4	healthy	uninfected	unknown	40-65	f
4795	CONTROL	E8	healthy	uninfected	unknown	40-65	f
4796	CONTROL	E7	healthy	uninfected	unknown	>65	m
4797	CONTROL	E7	healthy	uninfected	unknown	40-65	f
4798	CONTROL	E8	healthy	uninfected	unknown	40-65	f
4799	CONTROL	E4	healthy	uninfected	unknown	40-65	f
4800	CONTROL	E7	healthy	uninfected	unknown	40-65	m
4801	CONTROL	E4	healthy	uninfected	unknown	40-65	m
4803	CONTROL	E8	healthy	uninfected	unknown	40-65	m
4806	CONTROL	E5	healthy	uninfected	unknown	40-65	m
4807	CONTROL	E6	healthy	uninfected	unknown	40-65	m
4808	CONTROL	E4	healthy	uninfected	unknown	40-65	f
4809	CONTROL	E7	healthy	uninfected	unknown	40-65	m
4810	CONTROL	E1	healthy	uninfected	unknown	>65	f
4811	CONTROL	E6	healthy	uninfected	unknown	>65	f
4812	CONTROL	E3	healthy	uninfected	unknown	40-65	m
4813	CONTROL	E5	healthy	uninfected	unknown	>65	f
4814	CONTROL	E5	healthy	uninfected	unknown	40-65	f
4815	CONTROL	E8	healthy	uninfected	unknown	40-65	f
4816	CONTROL	E5	healthy	uninfected	unknown	40-65	f
4817	CONTROL	E3	healthy	uninfected	unknown	>65	m
4819	CONTROL	E6	healthy	uninfected	unknown	40-65	m
4820	CONTROL	E1	healthy	uninfected	unknown	40-65	m
4821	CONTROL	E2	healthy	uninfected	unknown	40-65	m
4822	CONTROL	E4	healthy	uninfected	unknown	40-65	f
4823	CONTROL	E5	healthy	uninfected	unknown	>65	m
4824	CONTROL	E1	healthy	uninfected	unknown	40-65	m
4825	CONTROL	E6	healthy	uninfected	unknown	>65	f
4826	CONTROL	E5	healthy	uninfected	unknown	>65	f
4827	CONTROL	E2	healthy	uninfected	unknown	40-65	f
4828	CONTROL	E5	healthy	uninfected	unknown	20-39	f
4829	CONTROL	E5	healthy	uninfected	unknown	40-65	f
4830	CONTROL	E3	healthy	uninfected	unknown	20-39	f
4831	CONTROL	E7	healthy	uninfected	unknown	unknown	NA
4832	CONTROL	E4	healthy	uninfected	unknown	>65	f
4833	CONTROL	E4	healthy	uninfected	unknown	>65	m
4834	CONTROL	E2	healthy	uninfected	unknown	>65	m
4835	CONTROL	E8	healthy	uninfected	unknown	40-65	f
4837	CONTROL	E4	healthy	uninfected	unknown	>65	m
4838	CONTROL	E1	healthy	uninfected	unknown	40-65	m
4839	CONTROL	E1	healthy	uninfected	unknown	40-65	m
4840	CONTROL	E7	healthy	uninfected	unknown	40-65	f
4842	CONTROL	E2	healthy	uninfected	unknown	>65	f
4843	CONTROL	E1	healthy	uninfected	unknown	>65	m
4844	CONTROL	E5	healthy	uninfected	unknown	40-65	f
4845	CONTROL	E4	healthy	uninfected	unknown	20-39	f
4846	CONTROL	E5	healthy	uninfected	unknown	40-65	f
4848	CONTROL	E8	healthy	uninfected	unknown	40-65	f
4849	CONTROL	E6	healthy	uninfected	unknown	20-39	m
4851	CONTROL	E8	healthy	uninfected	unknown	>65	m
4853	CONTROL	E4	healthy	uninfected	unknown	40-65	f
4854	CONTROL	E6	healthy	uninfected	unknown	40-65	f
4855	CONTROL	E7	healthy	uninfected	unknown	>65	f
4856	CONTROL	E4	healthy	uninfected	unknown	20-39	m
4857	CONTROL	E6	healthy	uninfected	unknown	>65	f
4858	CONTROL	E8	healthy	uninfected	unknown	>65	m
4861	CONTROL	E6	healthy	uninfected	unknown	>65	f
4862	CONTROL	E7	healthy	uninfected	unknown	40-65	f
4863	CONTROL	E1	healthy	uninfected	unknown	>65	m
4864	CONTROL	E1	healthy	uninfected	unknown	40-65	f
4866	CONTROL	E7	healthy	uninfected	unknown	40-65	m
4867	CONTROL	E1	healthy	uninfected	unknown	unknown	NA
4868	CONTROL	E6	healthy	uninfected	unknown	40-65	f
4869	CONTROL	E5	healthy	uninfected	unknown	40-65	f
4870	CONTROL	E8	healthy	uninfected	unknown	>65	f
4871	CONTROL	E5	healthy	uninfected	unknown	40-65	m
4875	CONTROL	E7	healthy	uninfected	unknown	20-39	f
4877	CONTROL	E1	healthy	uninfected	unknown	40-65	f
4879	CONTROL	E2	healthy	uninfected	unknown	>65	m
4880	CONTROL	E1	healthy	uninfected	unknown	40-65	f
4881	CONTROL	E7	healthy	uninfected	unknown	40-65	f
4882	CONTROL	E1	healthy	uninfected	unknown	20-39	m
4883	CONTROL	E4	healthy	uninfected	unknown	40-65	f
4884	CONTROL	E6	healthy	uninfected	unknown	>65	m
4886	CONTROL	E6	healthy	uninfected	unknown	40-65	m
4888	CONTROL	E6	healthy	uninfected	unknown	>65	f
4889	CONTROL	E2	healthy	uninfected	unknown	>65	f
4891	CONTROL	E5	healthy	uninfected	unknown	>65	f
4892	CONTROL	E2	healthy	uninfected	unknown	>65	m
4893	CONTROL	E4	healthy	uninfected	unknown	40-65	f
4894	CONTROL	E1	healthy	uninfected	unknown	20-39	f
4895	CONTROL	E8	healthy	uninfected	unknown	40-65	f
4896	CONTROL	E3	healthy	uninfected	unknown	40-65	f
4898	CONTROL	E4	healthy	uninfected	unknown	40-65	m
4899	CONTROL	E2	healthy	uninfected	unknown	20-39	m
4900	CONTROL	E1	healthy	uninfected	unknown	40-65	m
4902	CONTROL	E4	healthy	uninfected	unknown	40-65	f
4905	CONTROL	E3	healthy	uninfected	unknown	40-65	f
4906	CONTROL	E2	healthy	uninfected	unknown	40-65	m
4909	CONTROL	E3	healthy	uninfected	unknown	40-65	f
4911	CONTROL	E7	healthy	uninfected	unknown	40-65	f
4913	CONTROL	E8	healthy	uninfected	unknown	>65	m
4916	CONTROL	E7	healthy	uninfected	unknown	40-65	m
4917	CONTROL	E1	healthy	uninfected	unknown	>65	m
4922	CONTROL	E8	healthy	uninfected	unknown	>65	f
4923	CONTROL	E2	healthy	uninfected	unknown	40-65	m
4924	CONTROL	E6	healthy	uninfected	unknown	40-65	m
4925	CONTROL	E5	healthy	uninfected	unknown	20-39	f
4928	CONTROL	E6	healthy	uninfected	unknown	20-39	m
4930	CONTROL	E4	healthy	uninfected	unknown	40-65	f
4933	CONTROL	E1	healthy	uninfected	unknown	40-65	f
4935	CONTROL	E1	healthy	uninfected	unknown	40-65	m
4938	CONTROL	E1	healthy	uninfected	unknown	>65	m
4939	CONTROL	E1	healthy	uninfected	unknown	>65	m
4940	CONTROL	E5	healthy	uninfected	unknown	20-39	m
4941	CONTROL	E7	healthy	uninfected	unknown	40-65	f
4942	CONTROL	E8	healthy	uninfected	unknown	>65	f
4944	CONTROL	E7	healthy	uninfected	unknown	40-65	f
4945	CONTROL	E5	healthy	uninfected	unknown	40-65	m
4946	CONTROL	E2	healthy	uninfected	unknown	40-65	f
4950	CONTROL	E4	healthy	uninfected	unknown	>65	m
4951	CONTROL	E8	healthy	uninfected	unknown	>65	f
4952	CONTROL	E4	healthy	uninfected	unknown	>65	m
4953	CONTROL	E1	healthy	uninfected	unknown	40-65	m
4954	CONTROL	E3	healthy	uninfected	unknown	40-65	f
4956	CONTROL	E5	healthy	uninfected	unknown	>65	m
4957	CONTROL	E7	healthy	uninfected	unknown	40-65	m
4958	CONTROL	E5	healthy	uninfected	unknown	>65	m
4959	CONTROL	E5	healthy	uninfected	unknown	40-65	m
4960	CONTROL	E2	healthy	uninfected	unknown	20-39	m
9088	CASE	E1	COVID-19	hospitalized, mild disease	unknown	>65	m
9089	CASE	E1	COVID-19	hospitalized, severe disease	unknown	>65	m
9091	CASE	E1	COVID-19	hospitalized, severe disease	unknown	>65	m
9092	CASE	E1	COVID-19	hospitalized, severe disease	unknown	40-65	m
9093	CASE	E1	COVID-19	hospitalized, severe disease	unknown	40-65	m
9094	CASE	E1	COVID-19	hospitalized, severe disease	unknown	40-65	m
9095	CASE	E1	COVID-19	hospitalized, severe disease	unknown	40-65	m
9096	CASE	E1	COVID-19	hospitalized, mild disease	unknown	40-65	m
9097	CASE	E1	COVID-19	hospitalized, mild disease	unknown	40-65	f
9098	CASE	E1	COVID-19	hospitalized, mild disease	unknown	40-65	m
9099	CASE	E1	COVID-19	hospitalized, mild disease	unknown	40-65	m
9100	CASE	E1	COVID-19	hospitalized, severe disease	unknown	40-65	m
9101	CASE	E1	COVID-19	hospitalized, mild disease	unknown	>65	m
9102	CASE	E1	COVID-19	hospitalized, mild disease	unknown	40-65	f
9103	CASE	E1	COVID-19	hospitalized, mild disease	unknown	20-39	m
9104	CASE	E1	COVID-19	hospitalized, mild disease	unknown	40-65	m
9105	CASE	E1	COVID-19	hospitalized, mild disease	unknown	>65	m
9106	CASE	E1	COVID-19	hospitalized, mild disease	unknown	40-65	m
9107	CASE	E1	COVID-19	hospitalized, mild disease	unknown	40-65	m
9108	CASE	E1	COVID-19	hospitalized, severe disease	unknown	>65	m
9109	CASE	E1	COVID-19	hospitalized, mild disease	unknown	40-65	m
9110	CASE	E1	COVID-19	hospitalized, severe disease	unknown	>65	m
9112	CASE	E1	COVID-19	hospitalized, mild disease	unknown	40-65	m
9113	CASE	E1	COVID-19	hospitalized, mild disease	unknown	40-65	m
9114	CASE	E1	COVID-19	hospitalized, mild disease	unknown	>65	m
9116	CASE	E1	COVID-19	hospitalized, severe disease	unknown	>65	m
9117	CASE	E1	COVID-19	hospitalized, severe disease	unknown	40-65	m
9118	CASE	E1	COVID-19	hospitalized, mild disease	unknown	>65	m
9119	CASE	E1	COVID-19	hospitalized, mild disease	unknown	40-65	f
9120	CASE	E1	COVID-19	hospitalized, severe disease	unknown	>65	f
9121	CASE	E1	COVID-19	hospitalized, severe disease	unknown	40-65	m
9122	CONTROL	E1	healthy	uninfected	unknown	40-65	f
9123	CONTROL	E1	healthy	uninfected	unknown	20-39	f
9124	CONTROL	E1	healthy	uninfected	unknown	20-39	m
9125	CONTROL	E1	healthy	uninfected	unknown	40-65	m
9126	CONTROL	E1	healthy	uninfected	unknown	40-65	m
9127	CONTROL	E1	healthy	uninfected	unknown	40-65	f
9128	CONTROL	E1	healthy	uninfected	unknown	20-39	m
9129	CONTROL	E1	healthy	uninfected	unknown	40-65	f
9130	CONTROL	E1	healthy	uninfected	unknown	20-39	f
9131	CONTROL	E1	healthy	uninfected	unknown	40-65	m
9165	CASE	E1	COVID-19	hospitalized, mild disease	unknown	>65	m
9166	CASE	E1	COVID-19	hospitalized, mild disease	unknown	>65	m
9167	CASE	E1	COVID-19	hospitalized, mild disease	unknown	40-65	m
9168	CASE	E1	COVID-19	hospitalized, severe disease	unknown	40-65	f
9169	CASE	E1	COVID-19	hospitalized, mild disease	unknown	>65	f
9170	CASE	E1	COVID-19	hospitalized, mild disease	unknown	>65	m
9171	CASE	E1	COVID-19	hospitalized, severe disease	unknown	40-65	m
9172	CASE	E1	COVID-19	hospitalized, severe disease	unknown	40-65	f
9181	CASE	E7	COVID-19	hospitalized, severe disease	unknown	>65	f
9182	CASE	E7	COVID-19	hospitalized, severe disease	unknown	>65	f
9183	CASE	E7	COVID-19	hospitalized, severe disease	unknown	>65	f
9184	CASE	E7	COVID-19	hospitalized, severe disease	unknown	>65	f
9185	CASE	E7	COVID-19	hospitalized, mild disease	unknown	>65	f
9186	CASE	E7	COVID-19	hospitalized, mild disease	unknown	>65	f
9187	CASE	E7	COVID-19	hospitalized, mild disease	unknown	>65	f
9189	CASE	E7	COVID-19	hospitalized, severe disease	unknown	>65	f
9190	CASE	E7	COVID-19	hospitalized, severe disease	unknown	>65	f
9191	CASE	E7	COVID-19	hospitalized, severe disease	unknown	>65	f
9192	CASE	E7	COVID-19	hospitalized, severe disease	unknown	>65	f
9193	CASE	E7	COVID-19	hospitalized, severe disease	unknown	>65	f
9194	CASE	E7	COVID-19	hospitalized, severe disease	unknown	>65	f
9195	CASE	E7	COVID-19	hospitalized, severe disease	unknown	>65	f
9196	CASE	E7	COVID-19	hospitalized, severe disease	unknown	>65	f
9197	CASE	E7	COVID-19	hospitalized, severe disease	unknown	>65	f
9198	CASE	E7	COVID-19	hospitalized, severe disease	unknown	>65	f
9199	CASE	E7	COVID-19	hospitalized, severe disease	unknown	>65	f
9200	CASE	E7	COVID-19	hospitalized, severe disease	unknown	>65	f
9201	CASE	E7	COVID-19	hospitalized, severe disease	unknown	>65	f
9202	CASE	E7	COVID-19	hospitalized, severe disease	unknown	>65	f
9203	CASE	E7	COVID-19	hospitalized, severe disease	unknown	>65	f
9204	CASE	E7	COVID-19	hospitalized, severe disease	unknown	>65	f
9205	CASE	E7	COVID-19	hospitalized, severe disease	unknown	>65	f
9206	CASE	E7	COVID-19	hospitalized, severe disease	unknown	>65	m
9207	CASE	E7	COVID-19	hospitalized, severe disease	unknown	>65	m
9208	CASE	E7	COVID-19	hospitalized, severe disease	unknown	>65	m
9209	CASE	E7	COVID-19	hospitalized, mild disease	unknown	>65	m
9211	CASE	E7	COVID-19	hospitalized, mild disease	unknown	>65	m
9212	CASE	E7	COVID-19	hospitalized, mild disease	unknown	>65	m
9213	CASE	E7	COVID-19	hospitalized, mild disease	unknown	>65	m
9214	CASE	E7	COVID-19	hospitalized, mild disease	unknown	>65	m
9215	CASE	E7	COVID-19	hospitalized, mild disease	unknown	>65	m
9216	CASE	E7	COVID-19	hospitalized, mild disease	unknown	>65	m
9217	CASE	E7	COVID-19	hospitalized, mild disease	unknown	>65	m
9218	CASE	E7	COVID-19	hospitalized, mild disease	unknown	>65	m
9219	CASE	E7	COVID-19	hospitalized, mild disease	unknown	>65	m
9220	CASE	E7	COVID-19	hospitalized, mild disease	unknown	>65	m
9222	CASE	E7	COVID-19	hospitalized, severe disease	unknown	>65	f
9223	CASE	E7	COVID-19	hospitalized, severe disease	unknown	>65	f
9224	CASE	E7	COVID-19	hospitalized, severe disease	unknown	>65	f
9225	CASE	E7	COVID-19	hospitalized, severe disease	unknown	>65	f
9226	CASE	E7	COVID-19	hospitalized, severe disease	unknown	>65	f
9227	CASE	E7	COVID-19	hospitalized, severe disease	unknown	>65	f
9228	CASE	E7	COVID-19	hospitalized, severe disease	unknown	>65	m
9229	CASE	E7	COVID-19	hospitalized, severe disease	unknown	>65	m
9230	CASE	E7	COVID-19	hospitalized, severe disease	unknown	>65	m
9231	CASE	E7	COVID-19	hospitalized, severe disease	unknown	>65	m
9232	CASE	E7	COVID-19	hospitalized, severe disease	unknown	>65	m
9233	CASE	E7	COVID-19	hospitalized, severe disease	unknown	>65	m
9234	CASE	E7	COVID-19	hospitalized, severe disease	unknown	>65	m
9235	CASE	E7	COVID-19	hospitalized, severe disease	unknown	>65	m
[truncated: 1,952 more rows]
