# Supplementary material for: Swarm Learning for decentralized and confidential clinical machine learning
Source: Nature. 2021 May 26;594(7862):265–70. doi: 10.1038/s41586-021-03583-3 (PMC8189907; doi:10.1038/s41586-021-03583-3)
Supplement: Supplementary file 6 — Prediction results for all scenarios and permutations. [file 41586_2021_3583_MOESM6_ESM.xlsx]

## Sheet: Sheet1
	perm	node	figure	other_spec	P	N	TP	TN	FP	FN	AUC	tmp_perm	Precision	Recall	Fscore	Sensitivity	Specificity	Accuracy
1	p_1	node_1	Fig_3d	Atelectasis	3459	8415	2938	3266	5149	521	0.67	1	0.363299	0.849378	0.508921	0.849378	0.388116	0.522486
2	p_1	node_1	Fig_3d	Effusion	3899	7975	3495	4669	3306	404	0.83	1	0.513895	0.896384	0.653271	0.896384	0.585455	0.687553
3	p_1	node_1	Fig_3d	Infiltration	4619	7255	0	7255	0	4619	0.58	1	#N/A	0	#N/A	0	1	0.610999
4	p_1	node_1	Fig_3d	No Finding	4000	7874	2640	5764	2110	1360	0.75	1	0.555789	0.66	0.603429	0.66	0.732029	0.707765
5	p_1	node_2	Fig_3d	Atelectasis	3459	8415	8	8406	9	3451	0.65	1	0.470588	0.00231281	0.00460299	0.00231281	0.99893	0.708607
6	p_1	node_2	Fig_3d	Effusion	3899	7975	3140	5628	2347	759	0.83	1	0.572262	0.805335	0.669082	0.805335	0.705705	0.73842
7	p_1	node_2	Fig_3d	Infiltration	4619	7255	3631	2695	4560	988	0.64	1	0.443291	0.786101	0.566901	0.786101	0.371468	0.532761
8	p_1	node_2	Fig_3d	No Finding	4000	7874	3296	4268	3606	704	0.74	1	0.477543	0.824	0.60466	0.824	0.542037	0.637022
9	p_1	node_3	Fig_3d	Atelectasis	3459	8415	2863	3726	4689	596	0.7	1	0.379105	0.827696	0.520025	0.827696	0.442781	0.55491
10	p_1	node_3	Fig_3d	Effusion	3899	7975	9	7973	2	3890	0.72	1	0.818182	0.00230828	0.00460358	0.00230828	0.999749	0.672225
11	p_1	node_3	Fig_3d	Infiltration	4619	7255	4085	1832	5423	534	0.64	1	0.429638	0.884391	0.578325	0.884391	0.252516	0.498316
12	p_1	node_3	Fig_3d	No Finding	4000	7874	3175	3723	4151	825	0.71	1	0.433388	0.79375	0.560657	0.79375	0.472822	0.580933
13	p_2	node_1	Fig_3d	Atelectasis	3466	8371	2590	4767	3604	876	0.71	2	0.418147	0.747259	0.536232	0.747259	0.569466	0.621526
14	p_2	node_1	Fig_3d	Effusion	3941	7896	3226	5445	2451	715	0.82	2	0.568258	0.818574	0.670826	0.818574	0.68959	0.732534
15	p_2	node_1	Fig_3d	Infiltration	4532	7305	0	7305	0	4532	0.58	2	#N/A	0	#N/A	0	1	0.617133
16	p_2	node_1	Fig_3d	No Finding	4000	7837	3309	4286	3551	691	0.77	2	0.482362	0.82725	0.609392	0.82725	0.546893	0.641632
17	p_2	node_2	Fig_3d	Atelectasis	3466	8371	0	8371	0	3466	0.66	2	#N/A	0	#N/A	0	1	0.707189
18	p_2	node_2	Fig_3d	Effusion	3941	7896	3384	5230	2666	557	0.84	2	0.559339	0.858665	0.67741	0.858665	0.662361	0.727718
19	p_2	node_2	Fig_3d	Infiltration	4532	7305	3700	2594	4711	832	0.65	2	0.4399	0.816417	0.571738	0.816417	0.355099	0.531723
20	p_2	node_2	Fig_3d	No Finding	4000	7837	3404	4247	3590	596	0.77	2	0.486703	0.851	0.619247	0.851	0.541917	0.646363
21	p_2	node_3	Fig_3d	Atelectasis	3466	8371	2798	4230	4141	668	0.71	2	0.403228	0.807271	0.537818	0.807271	0.505316	0.593732
22	p_2	node_3	Fig_3d	Effusion	3941	7896	190	7807	89	3751	0.69	2	0.681004	0.0482111	0.0900474	0.0482111	0.988728	0.675593
23	p_2	node_3	Fig_3d	Infiltration	4532	7305	3970	1754	5551	562	0.64	2	0.416973	0.875993	0.565004	0.875993	0.24011	0.483568
24	p_2	node_3	Fig_3d	No Finding	4000	7837	2956	4681	3156	1044	0.72	2	0.483639	0.739	0.584652	0.739	0.597295	0.64518
25	p_3	node_1	Fig_3d	Atelectasis	3459	8453	2438	5096	3357	1021	0.7	3	0.420708	0.704828	0.526907	0.704828	0.602863	0.632471
26	p_3	node_1	Fig_3d	Effusion	3966	7946	3233	4985	2961	733	0.79	3	0.521957	0.815179	0.636417	0.815179	0.62736	0.689893
27	p_3	node_1	Fig_3d	Infiltration	4572	7340	0	7340	0	4572	0.56	3	#N/A	0	#N/A	0	1	0.616185
28	p_3	node_1	Fig_3d	No Finding	4000	7912	3222	4343	3569	778	0.74	3	0.474451	0.8055	0.597164	0.8055	0.548913	0.635074
29	p_3	node_2	Fig_3d	Atelectasis	3459	8453	0	8453	0	3459	0.62	3	#N/A	0	#N/A	0	1	0.709621
30	p_3	node_2	Fig_3d	Effusion	3966	7946	3509	4799	3147	457	0.84	3	0.527194	0.884771	0.660704	0.884771	0.603952	0.697448
31	p_3	node_2	Fig_3d	Infiltration	4572	7340	3956	1848	5492	616	0.61	3	0.418713	0.865267	0.564337	0.865267	0.251771	0.48724
32	p_3	node_2	Fig_3d	No Finding	4000	7912	3264	4347	3565	736	0.74	3	0.477962	0.816	0.602826	0.816	0.549419	0.638936
33	p_3	node_3	Fig_3d	Atelectasis	3459	8453	2312	5354	3099	1147	0.71	3	0.427278	0.668401	0.521308	0.668401	0.633385	0.643553
34	p_3	node_3	Fig_3d	Effusion	3966	7946	316	7809	137	3650	0.73	3	0.697572	0.0796773	0.143019	0.0796773	0.982759	0.682085
35	p_3	node_3	Fig_3d	Infiltration	4572	7340	3117	3556	3784	1455	0.62	3	0.451674	0.681759	0.543363	0.681759	0.484469	0.560191
36	p_3	node_3	Fig_3d	No Finding	4000	7912	3230	3791	4121	770	0.72	3	0.439396	0.8075	0.569113	0.8075	0.479146	0.589406
37	p_4	node_1	Fig_3d	Atelectasis	3495	8435	2181	5799	2636	1314	0.72	4	0.452771	0.624034	0.524783	0.624034	0.687493	0.668902
38	p_4	node_1	Fig_3d	Effusion	3978	7952	3405	4988	2964	573	0.82	4	0.534621	0.855958	0.658162	0.855958	0.627264	0.703521
39	p_4	node_1	Fig_3d	Infiltration	4640	7290	69	7251	39	4571	0.56	4	0.638889	0.0148707	0.0290649	0.0148707	0.99465	0.613579
40	p_4	node_1	Fig_3d	No Finding	4000	7930	3357	4376	3554	643	0.77	4	0.485747	0.83925	0.615342	0.83925	0.551828	0.648198
41	p_4	node_2	Fig_3d	Atelectasis	3495	8435	0	8435	0	3495	0.65	4	#N/A	0	#N/A	0	1	0.707041
42	p_4	node_2	Fig_3d	Effusion	3978	7952	2999	6060	1892	979	0.83	4	0.613167	0.753896	0.676288	0.753896	0.762072	0.759346
43	p_4	node_2	Fig_3d	Infiltration	4640	7290	3765	2450	4840	875	0.63	4	0.437536	0.811422	0.568516	0.811422	0.336077	0.520956
44	p_4	node_2	Fig_3d	No Finding	4000	7930	3424	3851	4079	576	0.74	4	0.456351	0.856	0.595323	0.856	0.485624	0.609807
45	p_4	node_3	Fig_3d	Atelectasis	3495	8435	2900	3650	4785	595	0.69	4	0.377358	0.829757	0.518784	0.829757	0.432721	0.549036
46	p_4	node_3	Fig_3d	Effusion	3978	7952	0	7952	0	3978	0.69	4	#N/A	0	#N/A	0	1	0.666555
47	p_4	node_3	Fig_3d	Infiltration	4640	7290	3633	2321	4969	1007	0.6	4	0.422344	0.782974	0.548709	0.782974	0.318381	0.499078
48	p_4	node_3	Fig_3d	No Finding	4000	7930	3314	3180	4750	686	0.67	4	0.410962	0.8285	0.549403	0.8285	0.401009	0.544342
49	p_5	node_1	Fig_3d	Atelectasis	3473	8402	2585	4767	3635	888	0.7	5	0.415595	0.744313	0.533375	0.744313	0.567365	0.619116
50	p_5	node_1	Fig_3d	Effusion	3890	7985	3131	5455	2530	759	0.81	5	0.553082	0.804884	0.655638	0.804884	0.683156	0.723032
51	p_5	node_1	Fig_3d	Infiltration	4597	7278	0	7278	0	4597	0.59	5	#N/A	0	#N/A	0	1	0.612884
52	p_5	node_1	Fig_3d	No Finding	4000	7875	3310	4188	3687	690	0.75	5	0.47306	0.8275	0.601982	0.8275	0.53181	0.631411
53	p_5	node_2	Fig_3d	Atelectasis	3473	8402	0	8402	0	3473	0.63	5	#N/A	0	#N/A	0	1	0.707537
54	p_5	node_2	Fig_3d	Effusion	3890	7985	3367	4944	3041	523	0.82	5	0.525437	0.865553	0.653913	0.865553	0.619161	0.699874
55	p_5	node_2	Fig_3d	Infiltration	4597	7278	3868	1938	5340	729	0.6	5	0.42007	0.841418	0.560377	0.841418	0.266282	0.488926
56	p_5	node_2	Fig_3d	No Finding	4000	7875	3205	4262	3613	795	0.73	5	0.470079	0.80125	0.592531	0.80125	0.541206	0.6288
57	p_5	node_3	Fig_3d	Atelectasis	3473	8402	2708	4261	4141	765	0.7	5	0.395386	0.779729	0.524705	0.779729	0.507141	0.586863
58	p_5	node_3	Fig_3d	Effusion	3890	7985	1	7985	0	3889	0.72	5	1	0.000257069	0.000514007	0.000257069	1	0.672505
59	p_5	node_3	Fig_3d	Infiltration	4597	7278	4049	1851	5427	548	0.63	5	0.42729	0.880792	0.575428	0.880792	0.254328	0.496842
60	p_5	node_3	Fig_3d	No Finding	4000	7875	2971	4211	3664	1029	0.7	5	0.447777	0.74275	0.558721	0.74275	0.53473	0.6048
61	p_6	node_1	Fig_3d	Atelectasis	3473	8343	2457	4928	3415	1016	0.7	6	0.418426	0.707458	0.525843	0.707458	0.590675	0.625
62	p_6	node_1	Fig_3d	Effusion	3879	7937	3191	5323	2614	688	0.82	6	0.549699	0.822635	0.659025	0.822635	0.670656	0.720548
63	p_6	node_1	Fig_3d	Infiltration	4580	7236	0	7236	0	4580	0.57	6	#N/A	0	#N/A	0	1	0.61239
64	p_6	node_1	Fig_3d	No Finding	4000	7816	3371	3941	3875	629	0.75	6	0.465222	0.84275	0.599502	0.84275	0.504222	0.618822
65	p_6	node_2	Fig_3d	Atelectasis	3473	8343	0	8343	0	3473	0.61	6	#N/A	0	#N/A	0	1	0.706077
66	p_6	node_2	Fig_3d	Effusion	3879	7937	2858	5860	2077	1021	0.81	6	0.579129	0.736788	0.648514	0.736788	0.738314	0.737813
67	p_6	node_2	Fig_3d	Infiltration	4580	7236	3574	2757	4479	1006	0.64	6	0.44381	0.780349	0.56582	0.780349	0.381012	0.535799
68	p_6	node_2	Fig_3d	No Finding	4000	7816	3326	3952	3864	674	0.73	6	0.462587	0.8315	0.594459	0.8315	0.505629	0.615944
69	p_6	node_3	Fig_3d	Atelectasis	3473	8343	2786	3814	4529	687	0.68	6	0.380861	0.802188	0.5165	0.802188	0.45715	0.558565
70	p_6	node_3	Fig_3d	Effusion	3879	7937	110	7883	54	3769	0.72	6	0.670732	0.0283578	0.054415	0.0283578	0.993196	0.676456
71	p_6	node_3	Fig_3d	Infiltration	4580	7236	3594	2891	4345	986	0.65	6	0.452702	0.784716	0.574167	0.784716	0.39953	0.548832
72	p_6	node_3	Fig_3d	No Finding	4000	7816	3013	4415	3401	987	0.72	6	0.469754	0.75325	0.578644	0.75325	0.564867	0.628639
73	p_7	node_1	Fig_3d	Atelectasis	3485	8416	2329	5390	3026	1156	0.71	7	0.434921	0.668293	0.526923	0.668293	0.640447	0.648601
74	p_7	node_1	Fig_3d	Effusion	3921	7980	3031	5897	2083	890	0.83	7	0.592687	0.773017	0.670946	0.773017	0.738972	0.750189
75	p_7	node_1	Fig_3d	Infiltration	4593	7308	0	7308	0	4593	0.59	7	#N/A	0	#N/A	0	1	0.614066
76	p_7	node_1	Fig_3d	No Finding	4000	7901	3460	3602	4299	540	0.75	7	0.445934	0.865	0.588485	0.865	0.455892	0.593396
77	p_7	node_2	Fig_3d	Atelectasis	3485	8416	0	8416	0	3485	0.62	7	#N/A	0	#N/A	0	1	0.707167
78	p_7	node_2	Fig_3d	Effusion	3921	7980	3429	4936	3044	492	0.83	7	0.529739	0.874522	0.659804	0.874522	0.618546	0.702882
79	p_7	node_2	Fig_3d	Infiltration	4593	7308	3964	2018	5290	629	0.63	7	0.428355	0.863052	0.572543	0.863052	0.276136	0.502647
80	p_7	node_2	Fig_3d	No Finding	4000	7901	3147	4855	3046	853	0.76	7	0.508154	0.78675	0.617483	0.78675	0.614479	0.67238
81	p_7	node_3	Fig_3d	Atelectasis	3485	8416	2564	4790	3626	921	0.7	7	0.414216	0.735725	0.530026	0.735725	0.569154	0.617931
82	p_7	node_3	Fig_3d	Effusion	3921	7980	50	7968	12	3871	0.73	7	0.806452	0.0127518	0.0251067	0.0127518	0.998496	0.673725
83	p_7	node_3	Fig_3d	Infiltration	4593	7308	3848	2108	5200	745	0.62	7	0.425287	0.837797	0.564182	0.837797	0.288451	0.500462
84	p_7	node_3	Fig_3d	No Finding	4000	7901	3143	3884	4017	857	0.7	7	0.438966	0.78575	0.563262	0.78575	0.491583	0.590455
85	p_8	node_1	Fig_3d	Atelectasis	3517	8340	2523	5106	3234	994	0.72	8	0.438249	0.717373	0.544102	0.717373	0.61223	0.643417
86	p_8	node_1	Fig_3d	Effusion	3898	7959	3303	5250	2709	595	0.83	8	0.549401	0.847358	0.666599	0.847358	0.659631	0.721346
87	p_8	node_1	Fig_3d	Infiltration	4592	7265	0	7265	0	4592	0.55	8	#N/A	0	#N/A	0	1	0.612718
88	p_8	node_1	Fig_3d	No Finding	4000	7857	3200	4985	2872	800	0.78	8	0.527009	0.8	0.635425	0.8	0.634466	0.69031
89	p_8	node_2	Fig_3d	Atelectasis	3517	8340	0	8340	0	3517	0.63	8	#N/A	0	#N/A	0	1	0.703382
90	p_8	node_2	Fig_3d	Effusion	3898	7959	3452	5129	2830	446	0.85	8	0.549507	0.885582	0.678193	0.885582	0.644428	0.723708
91	p_8	node_2	Fig_3d	Infiltration	4592	7265	4311	1127	6138	281	0.64	8	0.412575	0.938807	0.573233	0.938807	0.155127	0.458632
92	p_8	node_2	Fig_3d	No Finding	4000	7857	3282	4367	3490	718	0.76	8	0.484643	0.8205	0.609358	0.8205	0.55581	0.645104
93	p_8	node_3	Fig_3d	Atelectasis	3517	8340	2285	5487	2853	1232	0.71	8	0.444726	0.649701	0.528018	0.649701	0.657914	0.655478
94	p_8	node_3	Fig_3d	Effusion	3898	7959	4	7959	0	3894	0.74	8	1	0.00102617	0.00205023	0.00102617	1	0.671586
95	p_8	node_3	Fig_3d	Infiltration	4592	7265	3554	2728	4537	1038	0.62	8	0.439253	0.773955	0.560435	0.773955	0.375499	0.529814
96	p_8	node_3	Fig_3d	No Finding	4000	7857	3604	2127	5730	396	0.7	8	0.386115	0.901	0.540573	0.901	0.270714	0.483343
97	p_9	node_1	Fig_3d	Atelectasis	3473	8457	2330	5234	3223	1143	0.7	9	0.419593	0.67089	0.516286	0.67089	0.618896	0.634032
98	p_9	node_1	Fig_3d	Effusion	3884	8046	3105	5487	2559	779	0.82	9	0.548199	0.799434	0.650398	0.799434	0.681954	0.720201
99	p_9	node_1	Fig_3d	Infiltration	4597	7333	12	7327	6	4585	0.59	9	0.666667	0.0026104	0.00520043	0.0026104	0.999182	0.615172
100	p_9	node_1	Fig_3d	No Finding	4000	7930	3293	4259	3671	707	0.75	9	0.47286	0.82325	0.600693	0.82325	0.537074	0.633026
101	p_9	node_2	Fig_3d	Atelectasis	3473	8457	0	8457	0	3473	0.67	9	#N/A	0	#N/A	0	1	0.708885
102	p_9	node_2	Fig_3d	Effusion	3884	8046	3021	5976	2070	863	0.83	9	0.5934	0.777806	0.673203	0.777806	0.742729	0.754149
103	p_9	node_2	Fig_3d	Infiltration	4597	7333	3896	2199	5134	701	0.63	9	0.431451	0.847509	0.571806	0.847509	0.299877	0.510897
104	p_9	node_2	Fig_3d	No Finding	4000	7930	3222	4464	3466	778	0.74	9	0.481758	0.8055	0.602919	0.8055	0.562926	0.644258
105	p_9	node_3	Fig_3d	Atelectasis	3473	8457	2508	4787	3670	965	0.69	9	0.405957	0.722142	0.519739	0.722142	0.56604	0.611484
106	p_9	node_3	Fig_3d	Effusion	3884	8046	21	8033	13	3863	0.71	9	0.617647	0.0054068	0.0107198	0.0054068	0.998384	0.675105
107	p_9	node_3	Fig_3d	Infiltration	4597	7333	3722	2542	4791	875	0.64	9	0.437214	0.809658	0.567811	0.809658	0.346652	0.525063
108	p_9	node_3	Fig_3d	No Finding	4000	7930	3016	4280	3650	984	0.71	9	0.452445	0.754	0.565535	0.754	0.539723	0.611567
109	p_10	node_1	Fig_3d	Atelectasis	3526	8386	2742	4235	4151	784	0.69	10	0.397795	0.777652	0.526346	0.777652	0.505008	0.585712
110	p_10	node_1	Fig_3d	Effusion	3933	7979	2745	6121	1858	1188	0.8	10	0.59635	0.697941	0.643158	0.697941	0.767139	0.744291
111	p_10	node_1	Fig_3d	Infiltration	4587	7325	128	7266	59	4459	0.57	10	0.684492	0.0279049	0.0536238	0.0279049	0.991945	0.620719
112	p_10	node_1	Fig_3d	No Finding	4000	7912	3156	4062	3850	844	0.73	10	0.450471	0.789	0.573505	0.789	0.513397	0.605944
113	p_10	node_2	Fig_3d	Atelectasis	3526	8386	0	8386	0	3526	0.64	10	#N/A	0	#N/A	0	1	0.703996
114	p_10	node_2	Fig_3d	Effusion	3933	7979	3237	5570	2409	696	0.83	10	0.573326	0.823036	0.675853	0.823036	0.698082	0.739338
115	p_10	node_2	Fig_3d	Infiltration	4587	7325	4253	1468	5857	334	0.66	10	0.420673	0.927186	0.578758	0.927186	0.20041	0.480272
116	p_10	node_2	Fig_3d	No Finding	4000	7912	3269	4784	3128	731	0.76	10	0.511021	0.81725	0.628835	0.81725	0.604651	0.676041
117	p_10	node_3	Fig_3d	Atelectasis	3526	8386	2507	5067	3319	1019	0.71	10	0.430312	0.711004	0.536142	0.711004	0.604221	0.635829
118	p_10	node_3	Fig_3d	Effusion	3933	7979	0	7979	0	3933	0.73	10	#N/A	0	#N/A	0	1	0.669829
119	p_10	node_3	Fig_3d	Infiltration	4587	7325	3186	3445	3880	1401	0.63	10	0.450892	0.694572	0.546812	0.694572	0.470307	0.556666
120	p_10	node_3	Fig_3d	No Finding	4000	7912	3327	3621	4291	673	0.71	10	0.436729	0.83175	0.572732	0.83175	0.457659	0.583277
121	p_1	swarm	Fig_3d	Atelectasis	3459	8415	1880	6549	1866	1579	0.75	1	0.501869	0.54351	0.52186	0.54351	0.778253	0.70987
122	p_1	swarm	Fig_3d	Effusion	3899	7975	2590	6791	1184	1309	0.85	1	0.686275	0.664273	0.675094	0.664273	0.851536	0.790045
123	p_1	swarm	Fig_3d	Infiltration	4619	7255	2393	5194	2061	2226	0.67	1	0.53727	0.518078	0.527499	0.518078	0.71592	0.638959
124	p_1	swarm	Fig_3d	No Finding	4000	7874	3910	1504	6370	90	0.81	1	0.38035	0.9775	0.547619	0.9775	0.191008	0.455954
125	p_2	swarm	Fig_3d	Atelectasis	3466	8371	2161	6108	2263	1305	0.76	2	0.488472	0.623485	0.547782	0.623485	0.729662	0.698572
126	p_2	swarm	Fig_3d	Effusion	3941	7896	2974	6409	1487	967	0.86	2	0.666667	0.754631	0.707927	0.754631	0.811677	0.792684
127	p_2	swarm	Fig_3d	Infiltration	4532	7305	3432	3478	3827	1100	0.68	2	0.472792	0.757282	0.582139	0.757282	0.476112	0.583763
128	p_2	swarm	Fig_3d	No Finding	4000	7837	3994	142	7695	6	0.81	2	0.341689	0.9985	0.509147	0.9985	0.0181192	0.349413
129	p_3	swarm	Fig_3d	Atelectasis	3459	8453	2567	5363	3090	892	0.75	3	0.453774	0.742122	0.563186	0.742122	0.634449	0.665715
130	p_3	swarm	Fig_3d	Effusion	3966	7946	3045	6353	1593	921	0.86	3	0.656533	0.767776	0.70781	0.767776	0.799522	0.788952
131	p_3	swarm	Fig_3d	Infiltration	4572	7340	3422	3568	3772	1150	0.67	3	0.475674	0.748469	0.581676	0.748469	0.486104	0.586803
132	p_3	swarm	Fig_3d	No Finding	4000	7912	3978	480	7432	22	0.81	3	0.348642	0.9945	0.516288	0.9945	0.0606673	0.374244
133	p_4	swarm	Fig_3d	Atelectasis	3495	8435	2381	5844	2591	1114	0.75	4	0.478882	0.681259	0.562419	0.681259	0.692828	0.689438
134	p_4	swarm	Fig_3d	Effusion	3978	7952	2048	7171	781	1930	0.85	4	0.723931	0.514832	0.601734	0.514832	0.901786	0.772758
135	p_4	swarm	Fig_3d	Infiltration	4640	7290	3917	2528	4762	723	0.67	4	0.451319	0.844181	0.588182	0.844181	0.346776	0.540235
136	p_4	swarm	Fig_3d	No Finding	4000	7930	3998	87	7843	2	0.81	4	0.33764	0.9995	0.504766	0.9995	0.010971	0.342414
137	p_5	swarm	Fig_3d	Atelectasis	3473	8402	2519	5429	2973	954	0.75	5	0.458667	0.72531	0.561963	0.72531	0.646156	0.669305
138	p_5	swarm	Fig_3d	Effusion	3890	7985	2633	6793	1192	1257	0.85	5	0.688366	0.676864	0.682566	0.676864	0.85072	0.793768
139	p_5	swarm	Fig_3d	Infiltration	4597	7278	3660	3006	4272	937	0.68	5	0.461422	0.796171	0.584245	0.796171	0.413026	0.561347
140	p_5	swarm	Fig_3d	No Finding	4000	7875	3997	54	7821	3	0.81	5	0.338213	0.99925	0.505374	0.99925	0.00685714	0.341137
141	p_6	swarm	Fig_3d	Atelectasis	3473	8343	2408	5647	2696	1065	0.75	6	0.471787	0.693349	0.561502	0.693349	0.676855	0.681703
142	p_6	swarm	Fig_3d	Effusion	3879	7937	3075	6290	1647	804	0.86	6	0.651207	0.79273	0.715033	0.79273	0.792491	0.792569
143	p_6	swarm	Fig_3d	Infiltration	4580	7236	3609	3197	4039	971	0.68	6	0.471888	0.787991	0.590285	0.787991	0.441819	0.575999
144	p_6	swarm	Fig_3d	No Finding	4000	7816	3971	535	7281	29	0.81	6	0.352915	0.99275	0.520719	0.99275	0.0684493	0.381347
145	p_7	swarm	Fig_3d	Atelectasis	3485	8416	2507	5551	2865	978	0.76	7	0.466679	0.719369	0.566106	0.719369	0.659577	0.677086
146	p_7	swarm	Fig_3d	Effusion	3921	7980	1998	7303	677	1923	0.86	7	0.746916	0.509564	0.605822	0.509564	0.915163	0.781531
147	p_7	swarm	Fig_3d	Infiltration	4593	7308	3464	3598	3710	1129	0.68	7	0.482855	0.754191	0.588765	0.754191	0.492337	0.593396
148	p_7	swarm	Fig_3d	No Finding	4000	7901	4000	0	7901	0	0.8	7	0.336106	1	0.503113	1	0	0.336106
149	p_8	swarm	Fig_3d	Atelectasis	3517	8340	2638	5435	2905	879	0.76	8	0.475916	0.750071	0.58234	0.750071	0.651679	0.680864
150	p_8	swarm	Fig_3d	Effusion	3898	7959	2411	6911	1048	1487	0.85	8	0.697022	0.618522	0.65543	0.618522	0.868325	0.786202
151	p_8	swarm	Fig_3d	Infiltration	4592	7265	3414	3560	3705	1178	0.68	8	0.479562	0.743467	0.583042	0.743467	0.490021	0.588176
152	p_8	swarm	Fig_3d	No Finding	4000	7857	3982	230	7627	18	0.81	8	0.34301	0.9955	0.510218	0.9955	0.0292733	0.355233
153	p_9	swarm	Fig_3d	Atelectasis	3473	8457	2404	5760	2697	1069	0.76	9	0.47128	0.692197	0.560765	0.692197	0.681093	0.684325
154	p_9	swarm	Fig_3d	Effusion	3884	8046	2426	7068	978	1458	0.86	9	0.712691	0.624614	0.665752	0.624614	0.878449	0.795809
155	p_9	swarm	Fig_3d	Infiltration	4597	7333	3804	2723	4610	793	0.67	9	0.452104	0.827496	0.584736	0.827496	0.371335	0.547108
156	p_9	swarm	Fig_3d	No Finding	4000	7930	3908	1362	6568	92	0.81	9	0.373043	0.977	0.539928	0.977	0.171753	0.441744
157	p_10	swarm	Fig_3d	Atelectasis	3526	8386	2746	5054	3332	780	0.76	10	0.451793	0.778786	0.571845	0.778786	0.602671	0.654802
158	p_10	swarm	Fig_3d	Effusion	3933	7979	2905	6529	1450	1028	0.85	10	0.667049	0.738622	0.701014	0.738622	0.818273	0.791974
159	p_10	swarm	Fig_3d	Infiltration	4587	7325	3762	3006	4319	825	0.69	10	0.465536	0.820144	0.593937	0.820144	0.410375	0.568167
160	p_10	swarm	Fig_3d	No Finding	4000	7912	4000	13	7899	0	0.82	10	0.336163	1	0.503176	1	0.00164307	0.336887
2178	p_1	node_1	Fig_2b+ED_Fig_2a	standard	516	574	511	553	21	5	0.997412	1	0.960526	0.99031	0.975191	0.99031	0.963415	0.976147
3128	p_1	node_2	Fig_2b+ED_Fig_2a	standard	516	574	42	574	0	474	0.98652	1	1	0.0813953	0.150538	0.0813953	1	0.565138
4127	p_1	node_3	Fig_2b+ED_Fig_2a	standard	516	574	516	519	55	0	0.9978	1	0.903678	1	0.949402	1	0.904181	0.949541
5123	p_2	node_1	Fig_2b+ED_Fig_2a	standard	516	574	507	554	20	9	0.996381	2	0.962049	0.982558	0.972196	0.982558	0.965157	0.973394
6123	p_2	node_2	Fig_2b+ED_Fig_2a	standard	516	574	42	574	0	474	0.988095	2	1	0.0813953	0.150538	0.0813953	1	0.565138
7118	p_2	node_3	Fig_2b+ED_Fig_2a	standard	516	574	515	507	67	1	0.997367	2	0.88488	0.998062	0.938069	0.998062	0.883275	0.937615
8118	p_3	node_1	Fig_2b+ED_Fig_2a	standard	516	574	504	555	19	12	0.997301	3	0.963671	0.976744	0.970164	0.976744	0.966899	0.97156
9118	p_3	node_2	Fig_2b+ED_Fig_2a	standard	516	574	5	574	0	511	0.992226	3	1	0.00968992	0.0191939	0.00968992	1	0.531193
1070	p_3	node_3	Fig_2b+ED_Fig_2a	standard	516	574	516	510	64	0	0.999229	3	0.889655	1	0.941606	1	0.888502	0.941284
1169	p_4	node_1	Fig_2b+ED_Fig_2a	standard	516	574	505	562	12	11	0.997329	4	0.976789	0.978682	0.977735	0.978682	0.979094	0.978899
1269	p_4	node_2	Fig_2b+ED_Fig_2a	standard	516	574	22	574	0	494	0.993366	4	1	0.0426357	0.0817844	0.0426357	1	0.546789
1369	p_4	node_3	Fig_2b+ED_Fig_2a	standard	516	574	514	550	24	2	0.998224	4	0.95539	0.996124	0.975332	0.996124	0.958188	0.976147
1448	p_5	node_1	Fig_2b+ED_Fig_2a	standard	516	574	506	563	11	10	0.997971	5	0.978723	0.98062	0.979671	0.98062	0.980836	0.980734
1548	p_5	node_2	Fig_2b+ED_Fig_2a	standard	516	574	28	574	0	488	0.993663	5	1	0.0542636	0.102941	0.0542636	1	0.552294
1648	p_5	node_3	Fig_2b+ED_Fig_2a	standard	516	574	515	520	54	1	0.998597	5	0.905097	0.998062	0.949309	0.998062	0.905923	0.949541
1740	p_6	node_1	Fig_2b+ED_Fig_2a	standard	516	574	503	558	16	13	0.99635	6	0.969171	0.974806	0.971981	0.974806	0.972125	0.973394
1840	p_6	node_2	Fig_2b+ED_Fig_2a	standard	516	574	20	574	0	496	0.988828	6	1	0.0387597	0.0746269	0.0387597	1	0.544954
1940	p_6	node_3	Fig_2b+ED_Fig_2a	standard	516	574	516	509	65	0	0.998749	6	0.888124	1	0.940747	1	0.88676	0.940367
2040	p_7	node_1	Fig_2b+ED_Fig_2a	standard	516	574	503	545	29	13	0.994588	7	0.945489	0.974806	0.959924	0.974806	0.949477	0.961468
2179	p_7	node_2	Fig_2b+ED_Fig_2a	standard	516	574	33	574	0	483	0.974597	7	1	0.0639535	0.120219	0.0639535	1	0.556881
2240	p_7	node_3	Fig_2b+ED_Fig_2a	standard	516	574	513	529	45	3	0.997463	7	0.919355	0.994186	0.955307	0.994186	0.921603	0.955963
2340	p_8	node_1	Fig_2b+ED_Fig_2a	standard	516	574	509	545	29	7	0.99374	8	0.946097	0.986434	0.965844	0.986434	0.949477	0.966972
2440	p_8	node_2	Fig_2b+ED_Fig_2a	standard	516	574	5	574	0	511	0.982372	8	1	0.00968992	0.0191939	0.00968992	1	0.531193
2540	p_8	node_3	Fig_2b+ED_Fig_2a	standard	516	574	515	510	64	1	0.995915	8	0.889465	0.998062	0.940639	0.998062	0.888502	0.940367
2640	p_9	node_1	Fig_2b+ED_Fig_2a	standard	516	574	507	558	16	9	0.997039	9	0.969407	0.982558	0.975938	0.982558	0.972125	0.977064
2740	p_9	node_2	Fig_2b+ED_Fig_2a	standard	516	574	32	574	0	484	0.991731	9	1	0.0620155	0.116788	0.0620155	1	0.555963
2840	p_9	node_3	Fig_2b+ED_Fig_2a	standard	516	574	515	516	58	1	0.9984	9	0.898778	0.998062	0.945822	0.998062	0.898955	0.945872
2940	p_10	node_1	Fig_2b+ED_Fig_2a	standard	516	574	504	547	27	12	0.988749	10	0.949153	0.976744	0.962751	0.976744	0.952962	0.96422
3025	p_10	node_2	Fig_2b+ED_Fig_2a	standard	516	574	26	574	0	490	0.969846	10	1	0.0503876	0.095941	0.0503876	1	0.550459
3129	p_10	node_3	Fig_2b+ED_Fig_2a	standard	516	574	516	516	58	0	0.998094	10	0.898955	1	0.946789	1	0.898955	0.946789
3221	p_11	node_1	Fig_2b+ED_Fig_2a	standard	516	574	511	550	24	5	0.995331	11	0.95514	0.99031	0.972407	0.99031	0.958188	0.973394
3319	p_11	node_2	Fig_2b+ED_Fig_2a	standard	516	574	23	574	0	493	0.991417	11	1	0.0445736	0.0853432	0.0445736	1	0.547706
3419	p_11	node_3	Fig_2b+ED_Fig_2a	standard	516	574	516	526	48	0	0.998494	11	0.914894	1	0.955556	1	0.916376	0.955963
3519	p_12	node_1	Fig_2b+ED_Fig_2a	standard	516	574	496	565	9	20	0.997711	12	0.982178	0.96124	0.971596	0.96124	0.984321	0.973394
3619	p_12	node_2	Fig_2b+ED_Fig_2a	standard	516	574	56	574	0	460	0.990692	12	1	0.108527	0.195804	0.108527	1	0.577982
3719	p_12	node_3	Fig_2b+ED_Fig_2a	standard	516	574	515	533	41	1	0.999615	12	0.926259	0.998062	0.960821	0.998062	0.928571	0.961468
3819	p_13	node_1	Fig_2b+ED_Fig_2a	standard	516	574	505	555	19	11	0.996441	13	0.96374	0.978682	0.971154	0.978682	0.966899	0.972477
3919	p_13	node_2	Fig_2b+ED_Fig_2a	standard	516	574	25	574	0	491	0.986772	13	1	0.0484496	0.0924214	0.0484496	1	0.549541
4019	p_13	node_3	Fig_2b+ED_Fig_2a	standard	516	574	514	518	56	2	0.997529	13	0.901754	0.996124	0.946593	0.996124	0.902439	0.946789
4128	p_14	node_1	Fig_2b+ED_Fig_2a	standard	516	574	508	547	27	8	0.996539	14	0.949533	0.984496	0.966698	0.984496	0.952962	0.96789
4221	p_14	node_2	Fig_2b+ED_Fig_2a	standard	516	574	9	574	0	507	0.995003	14	1	0.0174419	0.0342857	0.0174419	1	0.534862
4319	p_14	node_3	Fig_2b+ED_Fig_2a	standard	516	574	516	511	63	0	0.998413	14	0.891192	1	0.942466	1	0.890244	0.942202
4419	p_15	node_1	Fig_2b+ED_Fig_2a	standard	516	574	502	549	25	14	0.9932	15	0.952562	0.972868	0.962608	0.972868	0.956446	0.96422
4519	p_15	node_2	Fig_2b+ED_Fig_2a	standard	516	574	5	574	0	511	0.981917	15	1	0.00968992	0.0191939	0.00968992	1	0.531193
4619	p_15	node_3	Fig_2b+ED_Fig_2a	standard	516	574	516	478	96	0	0.999212	15	0.843137	1	0.914894	1	0.832753	0.911927
4715	p_16	node_1	Fig_2b+ED_Fig_2a	standard	516	574	498	563	11	18	0.996506	16	0.978389	0.965116	0.971707	0.965116	0.980836	0.973394
4815	p_16	node_2	Fig_2b+ED_Fig_2a	standard	516	574	51	574	0	465	0.994061	16	1	0.0988372	0.179894	0.0988372	1	0.573394
4915	p_16	node_3	Fig_2b+ED_Fig_2a	standard	516	574	514	512	62	2	0.997002	16	0.892361	0.996124	0.941392	0.996124	0.891986	0.941284
5015	p_17	node_1	Fig_2b+ED_Fig_2a	standard	516	574	509	561	13	7	0.997171	17	0.975096	0.986434	0.980732	0.986434	0.977352	0.981651
5124	p_17	node_2	Fig_2b+ED_Fig_2a	standard	516	574	70	574	0	446	0.993504	17	1	0.135659	0.238908	0.135659	1	0.590826
5217	p_17	node_3	Fig_2b+ED_Fig_2a	standard	516	574	515	514	60	1	0.998308	17	0.895652	0.998062	0.944088	0.998062	0.89547	0.944037
5315	p_18	node_1	Fig_2b+ED_Fig_2a	standard	516	574	502	564	10	14	0.996316	18	0.980469	0.972868	0.976654	0.972868	0.982578	0.977982
5415	p_18	node_2	Fig_2b+ED_Fig_2a	standard	516	574	51	574	0	465	0.984527	18	1	0.0988372	0.179894	0.0988372	1	0.573394
5515	p_18	node_3	Fig_2b+ED_Fig_2a	standard	516	574	515	493	81	1	0.997287	18	0.864094	0.998062	0.926259	0.998062	0.858885	0.924771
5615	p_19	node_1	Fig_2b+ED_Fig_2a	standard	516	574	506	559	15	10	0.997846	19	0.971209	0.98062	0.975892	0.98062	0.973868	0.977064
5715	p_19	node_2	Fig_2b+ED_Fig_2a	standard	516	574	10	574	0	506	0.991269	19	1	0.0193798	0.0380228	0.0193798	1	0.53578
5815	p_19	node_3	Fig_2b+ED_Fig_2a	standard	516	574	516	508	66	0	0.998489	19	0.886598	1	0.939891	1	0.885017	0.93945
5915	p_20	node_1	Fig_2b+ED_Fig_2a	standard	516	574	509	553	21	7	0.997647	20	0.960377	0.986434	0.973231	0.986434	0.963415	0.974312
6015	p_20	node_2	Fig_2b+ED_Fig_2a	standard	516	574	9	574	0	507	0.989429	20	1	0.0174419	0.0342857	0.0174419	1	0.534862
6124	p_20	node_3	Fig_2b+ED_Fig_2a	standard	516	574	516	512	62	0	0.998491	20	0.892734	1	0.943327	1	0.891986	0.943119
6216	p_21	node_1	Fig_2b+ED_Fig_2a	standard	516	574	506	550	24	10	0.995655	21	0.954717	0.98062	0.967495	0.98062	0.958188	0.968807
6314	p_21	node_2	Fig_2b+ED_Fig_2a	standard	516	574	4	574	0	512	0.987609	21	1	0.00775194	0.0153846	0.00775194	1	0.530275
6414	p_21	node_3	Fig_2b+ED_Fig_2a	standard	516	574	515	538	36	1	0.999266	21	0.934664	0.998062	0.965323	0.998062	0.937282	0.966055
6514	p_22	node_1	Fig_2b+ED_Fig_2a	standard	516	574	498	563	11	18	0.992376	22	0.978389	0.965116	0.971707	0.965116	0.980836	0.973394
6614	p_22	node_2	Fig_2b+ED_Fig_2a	standard	516	574	10	574	0	506	0.99242	22	1	0.0193798	0.0380228	0.0193798	1	0.53578
6714	p_22	node_3	Fig_2b+ED_Fig_2a	standard	516	574	516	509	65	0	0.998045	22	0.888124	1	0.940747	1	0.88676	0.940367
6814	p_23	node_1	Fig_2b+ED_Fig_2a	standard	516	574	498	560	14	18	0.997238	23	0.972656	0.965116	0.968872	0.965116	0.97561	0.970642
6914	p_23	node_2	Fig_2b+ED_Fig_2a	standard	516	574	27	574	0	489	0.993555	23	1	0.0523256	0.0994475	0.0523256	1	0.551376
7014	p_23	node_3	Fig_2b+ED_Fig_2a	standard	516	574	516	539	35	0	0.998427	23	0.936479	1	0.967198	1	0.939024	0.96789
7119	p_24	node_1	Fig_2b+ED_Fig_2a	standard	516	574	506	560	14	10	0.997886	24	0.973077	0.98062	0.976834	0.98062	0.97561	0.977982
7216	p_24	node_2	Fig_2b+ED_Fig_2a	standard	516	574	3	574	0	513	0.993261	24	1	0.00581395	0.0115607	0.00581395	1	0.529358
7314	p_24	node_3	Fig_2b+ED_Fig_2a	standard	516	574	515	481	93	1	0.99702	24	0.847039	0.998062	0.91637	0.998062	0.837979	0.913761
7414	p_25	node_1	Fig_2b+ED_Fig_2a	standard	516	574	511	550	24	5	0.997586	25	0.95514	0.99031	0.972407	0.99031	0.958188	0.973394
7514	p_25	node_2	Fig_2b+ED_Fig_2a	standard	516	574	33	574	0	483	0.984354	25	1	0.0639535	0.120219	0.0639535	1	0.556881
7614	p_25	node_3	Fig_2b+ED_Fig_2a	standard	516	574	514	486	88	2	0.995013	25	0.853821	0.996124	0.919499	0.996124	0.84669	0.917431
7714	p_26	node_1	Fig_2b+ED_Fig_2a	standard	516	574	508	549	25	8	0.995462	26	0.953096	0.984496	0.968541	0.984496	0.956446	0.969725
7814	p_26	node_2	Fig_2b+ED_Fig_2a	standard	516	574	16	574	0	500	0.993136	26	1	0.0310078	0.0601504	0.0310078	1	0.541284
7914	p_26	node_3	Fig_2b+ED_Fig_2a	standard	516	574	516	480	94	0	0.999537	26	0.845902	1	0.916519	1	0.836237	0.913761
8014	p_27	node_1	Fig_2b+ED_Fig_2a	standard	516	574	505	561	13	11	0.997025	27	0.974903	0.978682	0.976789	0.978682	0.977352	0.977982
8119	p_27	node_2	Fig_2b+ED_Fig_2a	standard	516	574	2	574	0	514	0.989999	27	1	0.00387597	0.00772201	0.00387597	1	0.52844
8216	p_27	node_3	Fig_2b+ED_Fig_2a	standard	516	574	515	543	31	1	0.998214	27	0.943223	0.998062	0.969868	0.998062	0.945993	0.970642
8314	p_28	node_1	Fig_2b+ED_Fig_2a	standard	516	574	507	550	24	9	0.995098	28	0.954802	0.982558	0.968481	0.982558	0.958188	0.969725
8414	p_28	node_2	Fig_2b+ED_Fig_2a	standard	516	574	48	574	0	468	0.987248	28	1	0.0930233	0.170213	0.0930233	1	0.570642
8514	p_28	node_3	Fig_2b+ED_Fig_2a	standard	516	574	513	516	58	3	0.997242	28	0.898424	0.994186	0.943882	0.994186	0.898955	0.944037
8614	p_29	node_1	Fig_2b+ED_Fig_2a	standard	516	574	510	558	16	6	0.997188	29	0.969582	0.988372	0.978887	0.988372	0.972125	0.979817
8714	p_29	node_2	Fig_2b+ED_Fig_2a	standard	516	574	21	574	0	495	0.9895	29	1	0.0406977	0.0782123	0.0406977	1	0.545872
8814	p_29	node_3	Fig_2b+ED_Fig_2a	standard	516	574	516	530	44	0	0.998184	29	0.921429	1	0.959108	1	0.923345	0.959633
8914	p_30	node_1	Fig_2b+ED_Fig_2a	standard	516	574	506	559	15	10	0.99763	30	0.971209	0.98062	0.975892	0.98062	0.973868	0.977064
9014	p_30	node_2	Fig_2b+ED_Fig_2a	standard	516	574	56	574	0	460	0.983757	30	1	0.108527	0.195804	0.108527	1	0.577982
9119	p_30	node_3	Fig_2b+ED_Fig_2a	standard	516	574	516	515	59	0	0.99937	30	0.897391	1	0.945921	1	0.897213	0.945872
9216	p_31	node_1	Fig_2b+ED_Fig_2a	standard	516	574	505	547	27	11	0.995618	31	0.949248	0.978682	0.96374	0.978682	0.952962	0.965138
9314	p_31	node_2	Fig_2b+ED_Fig_2a	standard	516	574	22	574	0	494	0.975313	31	1	0.0426357	0.0817844	0.0426357	1	0.546789
9414	p_31	node_3	Fig_2b+ED_Fig_2a	standard	516	574	514	516	58	2	0.99685	31	0.898601	0.996124	0.944853	0.996124	0.898955	0.944954
9514	p_32	node_1	Fig_2b+ED_Fig_2a	standard	516	574	504	554	20	12	0.997394	32	0.961832	0.976744	0.969231	0.976744	0.965157	0.970642
9614	p_32	node_2	Fig_2b+ED_Fig_2a	standard	516	574	50	574	0	466	0.980323	32	1	0.0968992	0.176678	0.0968992	1	0.572477
9714	p_32	node_3	Fig_2b+ED_Fig_2a	standard	516	574	515	527	47	1	0.999109	32	0.91637	0.998062	0.955473	0.998062	0.918118	0.955963
9814	p_33	node_1	Fig_2b+ED_Fig_2a	standard	516	574	504	559	15	12	0.997036	33	0.971098	0.976744	0.973913	0.976744	0.973868	0.975229
9914	p_33	node_2	Fig_2b+ED_Fig_2a	standard	516	574	16	574	0	500	0.988267	33	1	0.0310078	0.0601504	0.0310078	1	0.541284
10014	p_33	node_3	Fig_2b+ED_Fig_2a	standard	516	574	516	528	46	0	0.998324	33	0.918149	1	0.957328	1	0.919861	0.957798
10118	p_34	node_1	Fig_2b+ED_Fig_2a	standard	516	574	497	544	30	19	0.99276	34	0.943074	0.963178	0.95302	0.963178	0.947735	0.955046
10214	p_34	node_2	Fig_2b+ED_Fig_2a	standard	516	574	19	574	0	497	0.987866	34	1	0.0368217	0.071028	0.0368217	1	0.544037
10313	p_34	node_3	Fig_2b+ED_Fig_2a	standard	516	574	515	520	54	1	0.996516	34	0.905097	0.998062	0.949309	0.998062	0.905923	0.949541
10412	p_35	node_1	Fig_2b+ED_Fig_2a	standard	516	574	504	560	14	12	0.996181	35	0.972973	0.976744	0.974855	0.976744	0.97561	0.976147
10511	p_35	node_2	Fig_2b+ED_Fig_2a	standard	516	574	51	574	0	465	0.989635	35	1	0.0988372	0.179894	0.0988372	1	0.573394
10610	p_35	node_3	Fig_2b+ED_Fig_2a	standard	516	574	515	519	55	1	0.997469	35	0.903509	0.998062	0.948435	0.998062	0.904181	0.948624
1079	p_36	node_1	Fig_2b+ED_Fig_2a	standard	516	574	505	554	20	11	0.996262	36	0.961905	0.978682	0.970221	0.978682	0.965157	0.97156
1089	p_36	node_2	Fig_2b+ED_Fig_2a	standard	516	574	68	574	0	448	0.991988	36	1	0.131783	0.232877	0.131783	1	0.588991
1099	p_36	node_3	Fig_2b+ED_Fig_2a	standard	516	574	516	483	91	0	0.998275	36	0.850082	1	0.918967	1	0.841463	0.916514
1109	p_37	node_1	Fig_2b+ED_Fig_2a	standard	516	574	506	552	22	10	0.993342	37	0.958333	0.98062	0.969349	0.98062	0.961672	0.970642
11115	p_37	node_2	Fig_2b+ED_Fig_2a	standard	516	574	23	574	0	493	0.989956	37	1	0.0445736	0.0853432	0.0445736	1	0.547706
11214	p_37	node_3	Fig_2b+ED_Fig_2a	standard	516	574	515	523	51	1	0.998936	37	0.909894	0.998062	0.951941	0.998062	0.91115	0.952294
11313	p_38	node_1	Fig_2b+ED_Fig_2a	standard	516	574	511	553	21	5	0.99845	38	0.960526	0.99031	0.975191	0.99031	0.963415	0.976147
11411	p_38	node_2	Fig_2b+ED_Fig_2a	standard	516	574	2	574	0	514	0.993943	38	1	0.00387597	0.00772201	0.00387597	1	0.52844
11511	p_38	node_3	Fig_2b+ED_Fig_2a	standard	516	574	516	501	73	0	0.998894	38	0.876061	1	0.933937	1	0.872822	0.933028
11610	p_39	node_1	Fig_2b+ED_Fig_2a	standard	516	574	506	552	22	10	0.994733	39	0.958333	0.98062	0.969349	0.98062	0.961672	0.970642
1179	p_39	node_2	Fig_2b+ED_Fig_2a	standard	516	574	50	574	0	466	0.98872	39	1	0.0968992	0.176678	0.0968992	1	0.572477
1189	p_39	node_3	Fig_2b+ED_Fig_2a	standard	516	574	515	511	63	1	0.997664	39	0.891003	0.998062	0.941499	0.998062	0.890244	0.941284
1199	p_40	node_1	Fig_2b+ED_Fig_2a	standard	516	574	506	552	22	10	0.996506	40	0.958333	0.98062	0.969349	0.98062	0.961672	0.970642
1209	p_40	node_2	Fig_2b+ED_Fig_2a	standard	516	574	24	574	0	492	0.979648	40	1	0.0465116	0.0888889	0.0465116	1	0.548624
12115	p_40	node_3	Fig_2b+ED_Fig_2a	standard	516	574	514	536	38	2	0.994939	40	0.931159	0.996124	0.962547	0.996124	0.933798	0.963303
12214	p_41	node_1	Fig_2b+ED_Fig_2a	standard	516	574	508	557	17	8	0.997903	41	0.967619	0.984496	0.975985	0.984496	0.970383	0.977064
12312	p_41	node_2	Fig_2b+ED_Fig_2a	standard	516	574	41	574	0	475	0.983703	41	1	0.0794574	0.147217	0.0794574	1	0.56422
12411	p_41	node_3	Fig_2b+ED_Fig_2a	standard	516	574	514	531	43	2	0.997907	41	0.922801	0.996124	0.958062	0.996124	0.925087	0.958716
12510	p_42	node_1	Fig_2b+ED_Fig_2a	standard	516	574	511	535	39	5	0.987525	42	0.929091	0.99031	0.958724	0.99031	0.932056	0.959633
12610	p_42	node_2	Fig_2b+ED_Fig_2a	standard	516	574	17	574	0	499	0.982325	42	1	0.0329457	0.0637899	0.0329457	1	0.542202
1279	p_42	node_3	Fig_2b+ED_Fig_2a	standard	516	574	515	512	62	1	0.997399	42	0.892548	0.998062	0.94236	0.998062	0.891986	0.942202
1289	p_43	node_1	Fig_2b+ED_Fig_2a	standard	516	574	508	552	22	8	0.996448	43	0.958491	0.984496	0.971319	0.984496	0.961672	0.972477
1299	p_43	node_2	Fig_2b+ED_Fig_2a	standard	516	574	14	574	0	502	0.990678	43	1	0.0271318	0.0528302	0.0271318	1	0.53945
1309	p_43	node_3	Fig_2b+ED_Fig_2a	standard	516	574	514	496	78	2	0.997974	43	0.868243	0.996124	0.927798	0.996124	0.864111	0.926606
13115	p_44	node_1	Fig_2b+ED_Fig_2a	standard	516	574	504	555	19	12	0.99292	44	0.963671	0.976744	0.970164	0.976744	0.966899	0.97156
13214	p_44	node_2	Fig_2b+ED_Fig_2a	standard	516	574	13	574	0	503	0.987994	44	1	0.0251938	0.0491493	0.0251938	1	0.538532
13312	p_44	node_3	Fig_2b+ED_Fig_2a	standard	516	574	515	519	55	1	0.99872	44	0.903509	0.998062	0.948435	0.998062	0.904181	0.948624
13411	p_45	node_1	Fig_2b+ED_Fig_2a	standard	516	574	493	551	23	23	0.994503	45	0.955426	0.955426	0.955426	0.955426	0.95993	0.957798
13510	p_45	node_2	Fig_2b+ED_Fig_2a	standard	516	574	35	574	0	481	0.985732	45	1	0.0678295	0.127042	0.0678295	1	0.558716
13610	p_45	node_3	Fig_2b+ED_Fig_2a	standard	516	574	515	517	57	1	0.998059	45	0.90035	0.998062	0.946691	0.998062	0.900697	0.946789
1375	p_46	node_1	Fig_2b+ED_Fig_2a	standard	516	574	506	551	23	10	0.996641	46	0.956522	0.98062	0.968421	0.98062	0.95993	0.969725
1385	p_46	node_2	Fig_2b+ED_Fig_2a	standard	516	574	31	574	0	485	0.983858	46	1	0.0600775	0.113346	0.0600775	1	0.555046
1395	p_46	node_3	Fig_2b+ED_Fig_2a	standard	516	574	516	498	76	0	0.998096	46	0.871622	1	0.931408	1	0.867596	0.930275
1405	p_47	node_1	Fig_2b+ED_Fig_2a	standard	516	574	508	549	25	8	0.995548	47	0.953096	0.984496	0.968541	0.984496	0.956446	0.969725
14111	p_47	node_2	Fig_2b+ED_Fig_2a	standard	516	574	27	574	0	489	0.983009	47	1	0.0523256	0.0994475	0.0523256	1	0.551376
14210	p_47	node_3	Fig_2b+ED_Fig_2a	standard	516	574	513	518	56	3	0.99727	47	0.901582	0.994186	0.945622	0.994186	0.902439	0.945872
14310	p_48	node_1	Fig_2b+ED_Fig_2a	standard	516	574	506	557	17	10	0.99425	48	0.967495	0.98062	0.974013	0.98062	0.970383	0.975229
1449	p_48	node_2	Fig_2b+ED_Fig_2a	standard	516	574	25	574	0	491	0.991475	48	1	0.0484496	0.0924214	0.0484496	1	0.549541
1455	p_48	node_3	Fig_2b+ED_Fig_2a	standard	516	574	516	528	46	0	0.99961	48	0.918149	1	0.957328	1	0.919861	0.957798
1465	p_49	node_1	Fig_2b+ED_Fig_2a	standard	516	574	505	556	18	11	0.997171	49	0.965583	0.978682	0.972089	0.978682	0.968641	0.973394
1475	p_49	node_2	Fig_2b+ED_Fig_2a	standard	516	574	18	574	0	498	0.98772	49	1	0.0348837	0.0674157	0.0348837	1	0.543119
1485	p_49	node_3	Fig_2b+ED_Fig_2a	standard	516	574	513	499	75	3	0.994098	49	0.872449	0.994186	0.929348	0.994186	0.869338	0.92844
1495	p_50	node_1	Fig_2b+ED_Fig_2a	standard	516	574	510	542	32	6	0.992072	50	0.940959	0.988372	0.964083	0.988372	0.944251	0.965138
1505	p_50	node_2	Fig_2b+ED_Fig_2a	standard	516	574	30	574	0	486	0.988473	50	1	0.0581395	0.10989	0.0581395	1	0.554128
15111	p_50	node_3	Fig_2b+ED_Fig_2a	standard	516	574	516	496	78	0	0.999092	50	0.868687	1	0.92973	1	0.864111	0.92844
15210	p_51	node_1	Fig_2b+ED_Fig_2a	standard	516	574	509	552	22	7	0.994227	51	0.958569	0.986434	0.972302	0.986434	0.961672	0.973394
15310	p_51	node_2	Fig_2b+ED_Fig_2a	standard	516	574	7	574	0	509	0.995098	51	1	0.0135659	0.0267686	0.0135659	1	0.533028
1549	p_51	node_3	Fig_2b+ED_Fig_2a	standard	516	574	515	503	71	1	0.997107	51	0.87884	0.998062	0.934664	0.998062	0.876307	0.933945
1555	p_52	node_1	Fig_2b+ED_Fig_2a	standard	516	574	503	554	20	13	0.993585	52	0.961759	0.974806	0.968239	0.974806	0.965157	0.969725
1565	p_52	node_2	Fig_2b+ED_Fig_2a	standard	516	574	16	574	0	500	0.993865	52	1	0.0310078	0.0601504	0.0310078	1	0.541284
1575	p_52	node_3	Fig_2b+ED_Fig_2a	standard	516	574	515	502	72	1	0.997713	52	0.877342	0.998062	0.933817	0.998062	0.874564	0.933028
1585	p_53	node_1	Fig_2b+ED_Fig_2a	standard	516	574	505	553	21	11	0.996325	53	0.960076	0.978682	0.96929	0.978682	0.963415	0.970642
1595	p_53	node_2	Fig_2b+ED_Fig_2a	standard	516	574	3	574	0	513	0.986395	53	1	0.00581395	0.0115607	0.00581395	1	0.529358
1605	p_53	node_3	Fig_2b+ED_Fig_2a	standard	516	574	516	514	60	0	0.998371	53	0.895833	1	0.945055	1	0.89547	0.944954
161	p_54	node_1	Fig_2b+ED_Fig_2a	standard	516	574	507	559	15	9	0.997596	54	0.971264	0.982558	0.976879	0.982558	0.973868	0.977982
162	p_54	node_2	Fig_2b+ED_Fig_2a	standard	516	574	23	574	0	493	0.986968	54	1	0.0445736	0.0853432	0.0445736	1	0.547706
163	p_54	node_3	Fig_2b+ED_Fig_2a	standard	516	574	515	528	46	1	0.998655	54	0.918004	0.998062	0.95636	0.998062	0.919861	0.956881
164	p_55	node_1	Fig_2b+ED_Fig_2a	standard	516	574	509	538	36	7	0.994358	55	0.933945	0.986434	0.959472	0.986434	0.937282	0.96055
165	p_55	node_2	Fig_2b+ED_Fig_2a	standard	516	574	24	574	0	492	0.992407	55	1	0.0465116	0.0888889	0.0465116	1	0.548624
166	p_55	node_3	Fig_2b+ED_Fig_2a	standard	516	574	516	534	40	0	0.998636	55	0.928058	1	0.962687	1	0.930314	0.963303
167	p_56	node_1	Fig_2b+ED_Fig_2a	standard	516	574	502	551	23	14	0.995716	56	0.95619	0.972868	0.964457	0.972868	0.95993	0.966055
168	p_56	node_2	Fig_2b+ED_Fig_2a	standard	516	574	2	574	0	514	0.978442	56	1	0.00387597	0.00772201	0.00387597	1	0.52844
169	p_56	node_3	Fig_2b+ED_Fig_2a	standard	516	574	516	535	39	0	0.998896	56	0.92973	1	0.963585	1	0.932056	0.96422
170	p_57	node_1	Fig_2b+ED_Fig_2a	standard	516	574	506	553	21	10	0.996112	57	0.960152	0.98062	0.970278	0.98062	0.963415	0.97156
171	p_57	node_2	Fig_2b+ED_Fig_2a	standard	516	574	77	574	0	439	0.984697	57	1	0.149225	0.259696	0.149225	1	0.597248
172	p_57	node_3	Fig_2b+ED_Fig_2a	standard	516	574	516	505	69	0	0.99807	57	0.882051	1	0.93733	1	0.879791	0.936697
173	p_58	node_1	Fig_2b+ED_Fig_2a	standard	516	574	506	537	37	10	0.993472	58	0.93186	0.98062	0.955619	0.98062	0.93554	0.956881
174	p_58	node_2	Fig_2b+ED_Fig_2a	standard	516	574	19	574	0	497	0.987788	58	1	0.0368217	0.071028	0.0368217	1	0.544037
175	p_58	node_3	Fig_2b+ED_Fig_2a	standard	516	574	514	504	70	2	0.99737	58	0.880137	0.996124	0.934545	0.996124	0.878049	0.933945
176	p_59	node_1	Fig_2b+ED_Fig_2a	standard	516	574	508	562	12	8	0.997758	59	0.976923	0.984496	0.980695	0.984496	0.979094	0.981651
177	p_59	node_2	Fig_2b+ED_Fig_2a	standard	516	574	10	574	0	506	0.984142	59	1	0.0193798	0.0380228	0.0193798	1	0.53578
178	p_59	node_3	Fig_2b+ED_Fig_2a	standard	516	574	516	500	74	0	0.999085	59	0.874576	1	0.933092	1	0.87108	0.93211
179	p_60	node_1	Fig_2b+ED_Fig_2a	standard	516	574	508	553	21	8	0.996279	60	0.960302	0.984496	0.972249	0.984496	0.963415	0.973394
180	p_60	node_2	Fig_2b+ED_Fig_2a	standard	516	574	4	574	0	512	0.98817	60	1	0.00775194	0.0153846	0.00775194	1	0.530275
181	p_60	node_3	Fig_2b+ED_Fig_2a	standard	516	574	516	517	57	0	0.998238	60	0.900524	1	0.947658	1	0.900697	0.947706
182	p_61	node_1	Fig_2b+ED_Fig_2a	standard	516	574	496	552	22	20	0.994406	61	0.957529	0.96124	0.959381	0.96124	0.961672	0.961468
183	p_61	node_2	Fig_2b+ED_Fig_2a	standard	516	574	8	574	0	508	0.993025	61	1	0.0155039	0.0305344	0.0155039	1	0.533945
184	p_61	node_3	Fig_2b+ED_Fig_2a	standard	516	574	514	537	37	2	0.997726	61	0.932849	0.996124	0.963449	0.996124	0.93554	0.96422
185	p_62	node_1	Fig_2b+ED_Fig_2a	standard	516	574	504	552	22	12	0.996249	62	0.958175	0.976744	0.96737	0.976744	0.961672	0.968807
186	p_62	node_2	Fig_2b+ED_Fig_2a	standard	516	574	0	574	0	516	0.988315	62	#N/A	0	#N/A	0	1	0.526606
187	p_62	node_3	Fig_2b+ED_Fig_2a	standard	516	574	516	518	56	0	0.99817	62	0.902098	1	0.948529	1	0.902439	0.948624
188	p_63	node_1	Fig_2b+ED_Fig_2a	standard	516	574	511	551	23	5	0.996121	63	0.956929	0.99031	0.973333	0.99031	0.95993	0.974312
189	p_63	node_2	Fig_2b+ED_Fig_2a	standard	516	574	31	574	0	485	0.98374	63	1	0.0600775	0.113346	0.0600775	1	0.555046
190	p_63	node_3	Fig_2b+ED_Fig_2a	standard	516	574	516	519	55	0	0.998474	63	0.903678	1	0.949402	1	0.904181	0.949541
191	p_64	node_1	Fig_2b+ED_Fig_2a	standard	516	574	502	556	18	14	0.99579	64	0.965385	0.972868	0.969112	0.972868	0.968641	0.970642
192	p_64	node_2	Fig_2b+ED_Fig_2a	standard	516	574	6	574	0	510	0.989648	64	1	0.0116279	0.0229885	0.0116279	1	0.53211
193	p_64	node_3	Fig_2b+ED_Fig_2a	standard	516	574	512	502	72	4	0.995099	64	0.876712	0.992248	0.930909	0.992248	0.874564	0.930275
194	p_65	node_1	Fig_2b+ED_Fig_2a	standard	516	574	506	557	17	10	0.99723	65	0.967495	0.98062	0.974013	0.98062	0.970383	0.975229
195	p_65	node_2	Fig_2b+ED_Fig_2a	standard	516	574	15	574	0	501	0.986179	65	1	0.0290698	0.0564972	0.0290698	1	0.540367
196	p_65	node_3	Fig_2b+ED_Fig_2a	standard	516	574	515	507	67	1	0.998567	65	0.88488	0.998062	0.938069	0.998062	0.883275	0.937615
197	p_66	node_1	Fig_2b+ED_Fig_2a	standard	516	574	507	555	19	9	0.997231	66	0.963878	0.982558	0.973129	0.982558	0.966899	0.974312
198	p_66	node_2	Fig_2b+ED_Fig_2a	standard	516	574	27	574	0	489	0.988666	66	1	0.0523256	0.0994475	0.0523256	1	0.551376
199	p_66	node_3	Fig_2b+ED_Fig_2a	standard	516	574	516	522	52	0	0.997618	66	0.908451	1	0.95203	1	0.909408	0.952294
200	p_67	node_1	Fig_2b+ED_Fig_2a	standard	516	574	504	539	35	12	0.994902	67	0.935065	0.976744	0.95545	0.976744	0.939024	0.956881
201	p_67	node_2	Fig_2b+ED_Fig_2a	standard	516	574	99	574	0	417	0.980911	67	1	0.19186	0.321951	0.19186	1	0.617431
202	p_67	node_3	Fig_2b+ED_Fig_2a	standard	516	574	515	537	37	1	0.99766	67	0.932971	0.998062	0.964419	0.998062	0.93554	0.965138
203	p_68	node_1	Fig_2b+ED_Fig_2a	standard	516	574	500	558	16	16	0.996701	68	0.968992	0.968992	0.968992	0.968992	0.972125	0.970642
204	p_68	node_2	Fig_2b+ED_Fig_2a	standard	516	574	45	574	0	471	0.983102	68	1	0.0872093	0.160428	0.0872093	1	0.56789
205	p_68	node_3	Fig_2b+ED_Fig_2a	standard	516	574	516	514	60	0	0.99948	68	0.895833	1	0.945055	1	0.89547	0.944954
206	p_69	node_1	Fig_2b+ED_Fig_2a	standard	516	574	509	552	22	7	0.997373	69	0.958569	0.986434	0.972302	0.986434	0.961672	0.973394
207	p_69	node_2	Fig_2b+ED_Fig_2a	standard	516	574	4	574	0	512	0.988362	69	1	0.00775194	0.0153846	0.00775194	1	0.530275
208	p_69	node_3	Fig_2b+ED_Fig_2a	standard	516	574	516	506	68	0	0.998724	69	0.883562	1	0.938182	1	0.881533	0.937615
209	p_70	node_1	Fig_2b+ED_Fig_2a	standard	516	574	499	552	22	17	0.995	70	0.957774	0.967054	0.962392	0.967054	0.961672	0.96422
210	p_70	node_2	Fig_2b+ED_Fig_2a	standard	516	574	13	574	0	503	0.983507	70	1	0.0251938	0.0491493	0.0251938	1	0.538532
211	p_70	node_3	Fig_2b+ED_Fig_2a	standard	516	574	514	495	79	2	0.995815	70	0.866779	0.996124	0.926961	0.996124	0.862369	0.925688
212	p_71	node_1	Fig_2b+ED_Fig_2a	standard	516	574	505	561	13	11	0.998379	71	0.974903	0.978682	0.976789	0.978682	0.977352	0.977982
213	p_71	node_2	Fig_2b+ED_Fig_2a	standard	516	574	63	574	0	453	0.993109	71	1	0.122093	0.217617	0.122093	1	0.584404
214	p_71	node_3	Fig_2b+ED_Fig_2a	standard	516	574	515	534	40	1	0.999109	71	0.927928	0.998062	0.961718	0.998062	0.930314	0.962385
215	p_72	node_1	Fig_2b+ED_Fig_2a	standard	516	574	504	562	12	12	0.998062	72	0.976744	0.976744	0.976744	0.976744	0.979094	0.977982
216	p_72	node_2	Fig_2b+ED_Fig_2a	standard	516	574	41	574	0	475	0.99499	72	1	0.0794574	0.147217	0.0794574	1	0.56422
217	p_72	node_3	Fig_2b+ED_Fig_2a	standard	516	574	516	528	46	0	0.998731	72	0.918149	1	0.957328	1	0.919861	0.957798
218	p_73	node_1	Fig_2b+ED_Fig_2a	standard	516	574	506	550	24	10	0.993946	73	0.954717	0.98062	0.967495	0.98062	0.958188	0.968807
219	p_73	node_2	Fig_2b+ED_Fig_2a	standard	516	574	13	574	0	503	0.983007	73	1	0.0251938	0.0491493	0.0251938	1	0.538532
220	p_73	node_3	Fig_2b+ED_Fig_2a	standard	516	574	515	536	38	1	0.99896	73	0.931284	0.998062	0.963517	0.998062	0.933798	0.96422
221	p_74	node_1	Fig_2b+ED_Fig_2a	standard	516	574	508	557	17	8	0.996992	74	0.967619	0.984496	0.975985	0.984496	0.970383	0.977064
222	p_74	node_2	Fig_2b+ED_Fig_2a	standard	516	574	49	574	0	467	0.983875	74	1	0.0949612	0.173451	0.0949612	1	0.57156
223	p_74	node_3	Fig_2b+ED_Fig_2a	standard	516	574	515	503	71	1	0.997665	74	0.87884	0.998062	0.934664	0.998062	0.876307	0.933945
224	p_75	node_1	Fig_2b+ED_Fig_2a	standard	516	574	497	560	14	19	0.996222	75	0.972603	0.963178	0.967868	0.963178	0.97561	0.969725
225	p_75	node_2	Fig_2b+ED_Fig_2a	standard	516	574	30	574	0	486	0.988244	75	1	0.0581395	0.10989	0.0581395	1	0.554128
226	p_75	node_3	Fig_2b+ED_Fig_2a	standard	516	574	513	507	67	3	0.989371	75	0.884483	0.994186	0.936131	0.994186	0.883275	0.93578
227	p_76	node_1	Fig_2b+ED_Fig_2a	standard	516	574	510	555	19	6	0.997339	76	0.964083	0.988372	0.976077	0.988372	0.966899	0.977064
228	p_76	node_2	Fig_2b+ED_Fig_2a	standard	516	574	52	574	0	464	0.978621	76	1	0.100775	0.183099	0.100775	1	0.574312
229	p_76	node_3	Fig_2b+ED_Fig_2a	standard	516	574	515	512	62	1	0.998224	76	0.892548	0.998062	0.94236	0.998062	0.891986	0.942202
230	p_77	node_1	Fig_2b+ED_Fig_2a	standard	516	574	505	549	25	11	0.997252	77	0.95283	0.978682	0.965583	0.978682	0.956446	0.966972
231	p_77	node_2	Fig_2b+ED_Fig_2a	standard	516	574	48	574	0	468	0.988922	77	1	0.0930233	0.170213	0.0930233	1	0.570642
232	p_77	node_3	Fig_2b+ED_Fig_2a	standard	516	574	515	518	56	1	0.998568	77	0.901926	0.998062	0.947562	0.998062	0.902439	0.947706
233	p_78	node_1	Fig_2b+ED_Fig_2a	standard	516	574	508	552	22	8	0.991706	78	0.958491	0.984496	0.971319	0.984496	0.961672	0.972477
234	p_78	node_2	Fig_2b+ED_Fig_2a	standard	516	574	10	574	0	506	0.991387	78	1	0.0193798	0.0380228	0.0193798	1	0.53578
235	p_78	node_3	Fig_2b+ED_Fig_2a	standard	516	574	514	527	47	2	0.998665	78	0.916221	0.996124	0.954503	0.996124	0.918118	0.955046
236	p_79	node_1	Fig_2b+ED_Fig_2a	standard	516	574	509	550	24	7	0.993231	79	0.954972	0.986434	0.970448	0.986434	0.958188	0.97156
237	p_79	node_2	Fig_2b+ED_Fig_2a	standard	516	574	7	574	0	509	0.993004	79	1	0.0135659	0.0267686	0.0135659	1	0.533028
238	p_79	node_3	Fig_2b+ED_Fig_2a	standard	516	574	514	538	36	2	0.996262	79	0.934545	0.996124	0.964353	0.996124	0.937282	0.965138
239	p_80	node_1	Fig_2b+ED_Fig_2a	standard	516	574	499	547	27	17	0.995611	80	0.948669	0.967054	0.957774	0.967054	0.952962	0.959633
240	p_80	node_2	Fig_2b+ED_Fig_2a	standard	516	574	34	574	0	482	0.988352	80	1	0.0658915	0.123636	0.0658915	1	0.557798
241	p_80	node_3	Fig_2b+ED_Fig_2a	standard	516	574	515	522	52	1	0.99923	80	0.908289	0.998062	0.951062	0.998062	0.909408	0.951376
242	p_81	node_1	Fig_2b+ED_Fig_2a	standard	516	574	506	552	22	10	0.994257	81	0.958333	0.98062	0.969349	0.98062	0.961672	0.970642
243	p_81	node_2	Fig_2b+ED_Fig_2a	standard	516	574	73	574	0	443	0.991617	81	1	0.141473	0.247878	0.141473	1	0.593578
244	p_81	node_3	Fig_2b+ED_Fig_2a	standard	516	574	514	527	47	2	0.998011	81	0.916221	0.996124	0.954503	0.996124	0.918118	0.955046
245	p_82	node_1	Fig_2b+ED_Fig_2a	standard	516	574	502	550	24	14	0.995878	82	0.954373	0.972868	0.963532	0.972868	0.958188	0.965138
246	p_82	node_2	Fig_2b+ED_Fig_2a	standard	516	574	15	574	0	501	0.981292	82	1	0.0290698	0.0564972	0.0290698	1	0.540367
247	p_82	node_3	Fig_2b+ED_Fig_2a	standard	516	574	516	524	50	0	0.998916	82	0.911661	1	0.953789	1	0.912892	0.954128
248	p_83	node_1	Fig_2b+ED_Fig_2a	standard	516	574	504	551	23	12	0.992495	83	0.956357	0.976744	0.966443	0.976744	0.95993	0.96789
249	p_83	node_2	Fig_2b+ED_Fig_2a	standard	516	574	40	574	0	476	0.977943	83	1	0.0775194	0.143885	0.0775194	1	0.563303
250	p_83	node_3	Fig_2b+ED_Fig_2a	standard	516	574	516	518	56	0	0.999254	83	0.902098	1	0.948529	1	0.902439	0.948624
251	p_84	node_1	Fig_2b+ED_Fig_2a	standard	516	574	513	549	25	3	0.996404	84	0.953532	0.994186	0.973435	0.994186	0.956446	0.974312
252	p_84	node_2	Fig_2b+ED_Fig_2a	standard	516	574	3	574	0	513	0.985455	84	1	0.00581395	0.0115607	0.00581395	1	0.529358
253	p_84	node_3	Fig_2b+ED_Fig_2a	standard	516	574	516	515	59	0	0.998729	84	0.897391	1	0.945921	1	0.897213	0.945872
254	p_85	node_1	Fig_2b+ED_Fig_2a	standard	516	574	505	565	9	11	0.998275	85	0.98249	0.978682	0.980583	0.978682	0.984321	0.981651
255	p_85	node_2	Fig_2b+ED_Fig_2a	standard	516	574	15	574	0	501	0.98586	85	1	0.0290698	0.0564972	0.0290698	1	0.540367
256	p_85	node_3	Fig_2b+ED_Fig_2a	standard	516	574	516	518	56	0	0.999286	85	0.902098	1	0.948529	1	0.902439	0.948624
257	p_86	node_1	Fig_2b+ED_Fig_2a	standard	516	574	507	549	25	9	0.995955	86	0.953008	0.982558	0.967557	0.982558	0.956446	0.968807
258	p_86	node_2	Fig_2b+ED_Fig_2a	standard	516	574	20	574	0	496	0.992741	86	1	0.0387597	0.0746269	0.0387597	1	0.544954
259	p_86	node_3	Fig_2b+ED_Fig_2a	standard	516	574	512	549	25	4	0.997177	86	0.953445	0.992248	0.97246	0.992248	0.956446	0.973394
260	p_87	node_1	Fig_2b+ED_Fig_2a	standard	516	574	498	557	17	18	0.996502	87	0.96699	0.965116	0.966052	0.965116	0.970383	0.96789
261	p_87	node_2	Fig_2b+ED_Fig_2a	standard	516	574	48	574	0	468	0.984776	87	1	0.0930233	0.170213	0.0930233	1	0.570642
262	p_87	node_3	Fig_2b+ED_Fig_2a	standard	516	574	515	533	41	1	0.995753	87	0.926259	0.998062	0.960821	0.998062	0.928571	0.961468
263	p_88	node_1	Fig_2b+ED_Fig_2a	standard	516	574	506	556	18	10	0.997853	88	0.965649	0.98062	0.973077	0.98062	0.968641	0.974312
264	p_88	node_2	Fig_2b+ED_Fig_2a	standard	516	574	30	574	0	486	0.987579	88	1	0.0581395	0.10989	0.0581395	1	0.554128
265	p_88	node_3	Fig_2b+ED_Fig_2a	standard	516	574	516	530	44	0	0.998568	88	0.921429	1	0.959108	1	0.923345	0.959633
266	p_89	node_1	Fig_2b+ED_Fig_2a	standard	516	574	502	560	14	14	0.996793	89	0.972868	0.972868	0.972868	0.972868	0.97561	0.974312
267	p_89	node_2	Fig_2b+ED_Fig_2a	standard	516	574	22	574	0	494	0.984175	89	1	0.0426357	0.0817844	0.0426357	1	0.546789
268	p_89	node_3	Fig_2b+ED_Fig_2a	standard	516	574	514	512	62	2	0.998047	89	0.892361	0.996124	0.941392	0.996124	0.891986	0.941284
269	p_90	node_1	Fig_2b+ED_Fig_2a	standard	516	574	505	552	22	11	0.994561	90	0.958254	0.978682	0.96836	0.978682	0.961672	0.969725
270	p_90	node_2	Fig_2b+ED_Fig_2a	standard	516	574	63	574	0	453	0.987741	90	1	0.122093	0.217617	0.122093	1	0.584404
271	p_90	node_3	Fig_2b+ED_Fig_2a	standard	516	574	516	511	63	0	0.998258	90	0.891192	1	0.942466	1	0.890244	0.942202
272	p_91	node_1	Fig_2b+ED_Fig_2a	standard	516	574	504	560	14	12	0.997329	91	0.972973	0.976744	0.974855	0.976744	0.97561	0.976147
273	p_91	node_2	Fig_2b+ED_Fig_2a	standard	516	574	57	574	0	459	0.984206	91	1	0.110465	0.198953	0.110465	1	0.578899
274	p_91	node_3	Fig_2b+ED_Fig_2a	standard	516	574	515	520	54	1	0.998761	91	0.905097	0.998062	0.949309	0.998062	0.905923	0.949541
275	p_92	node_1	Fig_2b+ED_Fig_2a	standard	516	574	503	550	24	13	0.995074	92	0.954459	0.974806	0.964525	0.974806	0.958188	0.966055
276	p_92	node_2	Fig_2b+ED_Fig_2a	standard	516	574	32	574	0	484	0.989891	92	1	0.0620155	0.116788	0.0620155	1	0.555963
277	p_92	node_3	Fig_2b+ED_Fig_2a	standard	516	574	515	530	44	1	0.998052	92	0.921288	0.998062	0.95814	0.998062	0.923345	0.958716
278	p_93	node_1	Fig_2b+ED_Fig_2a	standard	516	574	508	547	27	8	0.991556	93	0.949533	0.984496	0.966698	0.984496	0.952962	0.96789
279	p_93	node_2	Fig_2b+ED_Fig_2a	standard	516	574	23	574	0	493	0.993494	93	1	0.0445736	0.0853432	0.0445736	1	0.547706
280	p_93	node_3	Fig_2b+ED_Fig_2a	standard	516	574	515	519	55	1	0.996982	93	0.903509	0.998062	0.948435	0.998062	0.904181	0.948624
281	p_94	node_1	Fig_2b+ED_Fig_2a	standard	516	574	506	556	18	10	0.996381	94	0.965649	0.98062	0.973077	0.98062	0.968641	0.974312
282	p_94	node_2	Fig_2b+ED_Fig_2a	standard	516	574	12	574	0	504	0.99159	94	1	0.0232558	0.0454545	0.0232558	1	0.537615
283	p_94	node_3	Fig_2b+ED_Fig_2a	standard	516	574	515	500	74	1	0.996529	94	0.874363	0.998062	0.932127	0.998062	0.87108	0.931193
284	p_95	node_1	Fig_2b+ED_Fig_2a	standard	516	574	497	560	14	19	0.996171	95	0.972603	0.963178	0.967868	0.963178	0.97561	0.969725
285	p_95	node_2	Fig_2b+ED_Fig_2a	standard	516	574	25	574	0	491	0.990692	95	1	0.0484496	0.0924214	0.0484496	1	0.549541
286	p_95	node_3	Fig_2b+ED_Fig_2a	standard	516	574	514	519	55	2	0.997076	95	0.903339	0.996124	0.947465	0.996124	0.904181	0.947706
287	p_96	node_1	Fig_2b+ED_Fig_2a	standard	516	574	503	556	18	13	0.99663	96	0.965451	0.974806	0.970106	0.974806	0.968641	0.97156
288	p_96	node_2	Fig_2b+ED_Fig_2a	standard	516	574	27	574	0	489	0.990857	96	1	0.0523256	0.0994475	0.0523256	1	0.551376
289	p_96	node_3	Fig_2b+ED_Fig_2a	standard	516	574	516	517	57	0	0.998126	96	0.900524	1	0.947658	1	0.900697	0.947706
290	p_97	node_1	Fig_2b+ED_Fig_2a	standard	516	574	500	565	9	16	0.996843	97	0.982318	0.968992	0.97561	0.968992	0.984321	0.977064
291	p_97	node_2	Fig_2b+ED_Fig_2a	standard	516	574	19	574	0	497	0.990742	97	1	0.0368217	0.071028	0.0368217	1	0.544037
292	p_97	node_3	Fig_2b+ED_Fig_2a	standard	516	574	514	530	44	2	0.998305	97	0.921147	0.996124	0.957169	0.996124	0.923345	0.957798
293	p_98	node_1	Fig_2b+ED_Fig_2a	standard	516	574	506	563	11	10	0.996907	98	0.978723	0.98062	0.979671	0.98062	0.980836	0.980734
294	p_98	node_2	Fig_2b+ED_Fig_2a	standard	516	574	89	574	0	427	0.991647	98	1	0.172481	0.294215	0.172481	1	0.608257
295	p_98	node_3	Fig_2b+ED_Fig_2a	standard	516	574	516	518	56	0	0.998823	98	0.902098	1	0.948529	1	0.902439	0.948624
296	p_99	node_1	Fig_2b+ED_Fig_2a	standard	516	574	510	562	12	6	0.998295	99	0.977011	0.988372	0.982659	0.988372	0.979094	0.983486
297	p_99	node_2	Fig_2b+ED_Fig_2a	standard	516	574	59	574	0	457	0.971322	99	1	0.114341	0.205217	0.114341	1	0.580734
298	p_99	node_3	Fig_2b+ED_Fig_2a	standard	516	574	516	516	58	0	0.998731	99	0.898955	1	0.946789	1	0.898955	0.946789
299	p_100	node_1	Fig_2b+ED_Fig_2a	standard	516	574	506	547	27	10	0.992704	100	0.949343	0.98062	0.964728	0.98062	0.952962	0.966055
300	p_100	node_2	Fig_2b+ED_Fig_2a	standard	516	574	12	574	0	504	0.981728	100	1	0.0232558	0.0454545	0.0232558	1	0.537615
301	p_100	node_3	Fig_2b+ED_Fig_2a	standard	516	574	516	501	73	0	0.997338	100	0.876061	1	0.933937	1	0.872822	0.933028
2100	p_1	swarm	Fig_2b+ED_Fig_2a	standard	516	574	512	564	10	4	0.998361	1	0.980843	0.992248	0.986513	0.992248	0.982578	0.987156
310	p_2	swarm	Fig_2b+ED_Fig_2a	standard	516	574	513	565	9	3	0.998471	2	0.982759	0.994186	0.988439	0.994186	0.984321	0.988991
410	p_3	swarm	Fig_2b+ED_Fig_2a	standard	516	574	491	573	1	25	0.9991	3	0.997967	0.95155	0.974206	0.95155	0.998258	0.976147
510	p_4	swarm	Fig_2b+ED_Fig_2a	standard	516	574	495	572	2	21	0.999055	4	0.995976	0.959302	0.977295	0.959302	0.996516	0.978899
610	p_5	swarm	Fig_2b+ED_Fig_2a	standard	516	574	513	569	5	3	0.999335	5	0.990347	0.994186	0.992263	0.994186	0.991289	0.992661
710	p_6	swarm	Fig_2b+ED_Fig_2a	standard	516	574	490	571	3	26	0.998714	6	0.993915	0.949612	0.971259	0.949612	0.994774	0.973394
810	p_7	swarm	Fig_2b+ED_Fig_2a	standard	516	574	459	570	4	57	0.996762	7	0.991361	0.889535	0.937692	0.889535	0.993031	0.944037
910	p_8	swarm	Fig_2b+ED_Fig_2a	standard	516	574	492	570	4	24	0.997367	8	0.991935	0.953488	0.972332	0.953488	0.993031	0.974312
1010	p_9	swarm	Fig_2b+ED_Fig_2a	standard	516	574	476	570	4	40	0.998312	9	0.991667	0.922481	0.955823	0.922481	0.993031	0.959633
1110	p_10	swarm	Fig_2b+ED_Fig_2a	standard	516	574	511	564	10	5	0.998579	10	0.980806	0.99031	0.985535	0.99031	0.982578	0.986239
1210	p_11	swarm	Fig_2b+ED_Fig_2a	standard	516	574	496	570	4	20	0.99899	11	0.992	0.96124	0.976378	0.96124	0.993031	0.977982
1310	p_12	swarm	Fig_2b+ED_Fig_2a	standard	516	574	464	574	0	52	0.999679	12	1	0.899225	0.946939	0.899225	1	0.952294
1410	p_13	swarm	Fig_2b+ED_Fig_2a	standard	516	574	487	572	2	29	0.997775	13	0.99591	0.943798	0.969154	0.943798	0.996516	0.97156
1510	p_14	swarm	Fig_2b+ED_Fig_2a	standard	516	574	472	572	2	44	0.997616	14	0.995781	0.914729	0.953535	0.914729	0.996516	0.957798
1610	p_15	swarm	Fig_2b+ED_Fig_2a	standard	516	574	508	569	5	8	0.999612	15	0.990253	0.984496	0.987366	0.984496	0.991289	0.988073
1710	p_16	swarm	Fig_2b+ED_Fig_2a	standard	516	574	509	569	5	7	0.998224	16	0.990272	0.986434	0.98835	0.986434	0.991289	0.988991
1810	p_17	swarm	Fig_2b+ED_Fig_2a	standard	516	574	490	573	1	26	0.999281	17	0.997963	0.949612	0.973188	0.949612	0.998258	0.975229
1910	p_18	swarm	Fig_2b+ED_Fig_2a	standard	516	574	504	570	4	12	0.998585	18	0.992126	0.976744	0.984375	0.976744	0.993031	0.985321
2010	p_19	swarm	Fig_2b+ED_Fig_2a	standard	516	574	474	571	3	42	0.998599	19	0.993711	0.918605	0.954683	0.918605	0.994774	0.958716
2110	p_20	swarm	Fig_2b+ED_Fig_2a	standard	516	574	484	572	2	32	0.999092	20	0.995885	0.937984	0.966068	0.937984	0.996516	0.968807
2210	p_21	swarm	Fig_2b+ED_Fig_2a	standard	516	574	493	570	4	23	0.997876	21	0.991952	0.955426	0.973346	0.955426	0.993031	0.975229
2310	p_22	swarm	Fig_2b+ED_Fig_2a	standard	516	574	468	574	0	48	0.99921	22	1	0.906977	0.95122	0.906977	1	0.955963
2410	p_23	swarm	Fig_2b+ED_Fig_2a	standard	516	574	501	574	0	15	0.99892	23	1	0.97093	0.985251	0.97093	1	0.986239
2510	p_24	swarm	Fig_2b+ED_Fig_2a	standard	516	574	513	572	2	3	0.999743	24	0.996117	0.994186	0.99515	0.994186	0.996516	0.995413
2610	p_25	swarm	Fig_2b+ED_Fig_2a	standard	516	574	513	562	12	3	0.999257	25	0.977143	0.994186	0.985591	0.994186	0.979094	0.986239
2710	p_26	swarm	Fig_2b+ED_Fig_2a	standard	516	574	482	574	0	34	0.999571	26	1	0.934109	0.965932	0.934109	1	0.968807
2810	p_27	swarm	Fig_2b+ED_Fig_2a	standard	516	574	496	572	2	20	0.998487	27	0.995984	0.96124	0.978304	0.96124	0.996516	0.979817
2910	p_28	swarm	Fig_2b+ED_Fig_2a	standard	516	574	479	572	2	37	0.997437	28	0.995842	0.928295	0.960883	0.928295	0.996516	0.96422
302	p_29	swarm	Fig_2b+ED_Fig_2a	standard	516	574	491	569	5	25	0.998812	29	0.989919	0.95155	0.970356	0.95155	0.991289	0.972477
311	p_30	swarm	Fig_2b+ED_Fig_2a	standard	516	574	514	566	8	2	0.999548	30	0.984674	0.996124	0.990366	0.996124	0.986063	0.990826
321	p_31	swarm	Fig_2b+ED_Fig_2a	standard	516	574	490	572	2	26	0.997566	31	0.995935	0.949612	0.972222	0.949612	0.996516	0.974312
331	p_32	swarm	Fig_2b+ED_Fig_2a	standard	516	574	474	573	1	42	0.99868	32	0.997895	0.918605	0.956609	0.918605	0.998258	0.96055
341	p_33	swarm	Fig_2b+ED_Fig_2a	standard	516	574	460	573	1	56	0.999082	33	0.997831	0.891473	0.941658	0.891473	0.998258	0.947706
351	p_34	swarm	Fig_2b+ED_Fig_2a	standard	516	574	486	573	1	30	0.998332	34	0.997947	0.94186	0.969093	0.94186	0.998258	0.97156
361	p_35	swarm	Fig_2b+ED_Fig_2a	standard	516	574	511	567	7	5	0.998791	35	0.986486	0.99031	0.988395	0.99031	0.987805	0.988991
371	p_36	swarm	Fig_2b+ED_Fig_2a	standard	516	574	510	564	10	6	0.997924	36	0.980769	0.988372	0.984556	0.988372	0.982578	0.985321
381	p_37	swarm	Fig_2b+ED_Fig_2a	standard	516	574	485	573	1	31	0.999075	37	0.997942	0.939922	0.968064	0.939922	0.998258	0.970642
391	p_38	swarm	Fig_2b+ED_Fig_2a	standard	516	574	484	572	2	32	0.999301	38	0.995885	0.937984	0.966068	0.937984	0.996516	0.968807
401	p_39	swarm	Fig_2b+ED_Fig_2a	standard	516	574	479	571	3	37	0.997529	39	0.993776	0.928295	0.95992	0.928295	0.994774	0.963303
411	p_40	swarm	Fig_2b+ED_Fig_2a	standard	516	574	466	574	0	50	0.999078	40	1	0.903101	0.949084	0.903101	1	0.954128
421	p_41	swarm	Fig_2b+ED_Fig_2a	standard	516	574	512	564	10	4	0.999186	41	0.980843	0.992248	0.986513	0.992248	0.982578	0.987156
431	p_42	swarm	Fig_2b+ED_Fig_2a	standard	516	574	486	572	2	30	0.998359	42	0.995902	0.94186	0.968127	0.94186	0.996516	0.970642
441	p_43	swarm	Fig_2b+ED_Fig_2a	standard	516	574	486	573	1	30	0.997252	43	0.997947	0.94186	0.969093	0.94186	0.998258	0.97156
451	p_44	swarm	Fig_2b+ED_Fig_2a	standard	516	574	496	573	1	20	0.999055	44	0.997988	0.96124	0.979269	0.96124	0.998258	0.980734
461	p_45	swarm	Fig_2b+ED_Fig_2a	standard	516	574	489	571	3	27	0.998285	45	0.993902	0.947674	0.970238	0.947674	0.994774	0.972477
471	p_46	swarm	Fig_2b+ED_Fig_2a	standard	516	574	490	572	2	26	0.998366	46	0.995935	0.949612	0.972222	0.949612	0.996516	0.974312
481	p_47	swarm	Fig_2b+ED_Fig_2a	standard	516	574	492	570	4	24	0.997594	47	0.991935	0.953488	0.972332	0.953488	0.993031	0.974312
491	p_48	swarm	Fig_2b+ED_Fig_2a	standard	516	574	489	574	0	27	0.999558	48	1	0.947674	0.973134	0.947674	1	0.975229
501	p_49	swarm	Fig_2b+ED_Fig_2a	standard	516	574	492	572	2	24	0.999007	49	0.995951	0.953488	0.974257	0.953488	0.996516	0.976147
511	p_50	swarm	Fig_2b+ED_Fig_2a	standard	516	574	498	571	3	18	0.99946	50	0.994012	0.965116	0.979351	0.965116	0.994774	0.980734
521	p_51	swarm	Fig_2b+ED_Fig_2a	standard	516	574	496	569	5	20	0.99844	51	0.99002	0.96124	0.975418	0.96124	0.991289	0.977064
531	p_52	swarm	Fig_2b+ED_Fig_2a	standard	516	574	510	570	4	6	0.998771	52	0.992218	0.988372	0.990291	0.988372	0.993031	0.990826
541	p_53	swarm	Fig_2b+ED_Fig_2a	standard	516	574	483	573	1	33	0.999009	53	0.997934	0.936047	0.966	0.936047	0.998258	0.968807
551	p_54	swarm	Fig_2b+ED_Fig_2a	standard	516	574	482	573	1	34	0.998795	54	0.99793	0.934109	0.964965	0.934109	0.998258	0.96789
561	p_55	swarm	Fig_2b+ED_Fig_2a	standard	516	574	499	571	3	17	0.999277	55	0.994024	0.967054	0.980354	0.967054	0.994774	0.981651
571	p_56	swarm	Fig_2b+ED_Fig_2a	standard	516	574	478	572	2	38	0.998882	56	0.995833	0.926357	0.959839	0.926357	0.996516	0.963303
581	p_57	swarm	Fig_2b+ED_Fig_2a	standard	516	574	491	570	4	25	0.998435	57	0.991919	0.95155	0.971316	0.95155	0.993031	0.973394
591	p_58	swarm	Fig_2b+ED_Fig_2a	standard	516	574	482	570	4	34	0.997917	58	0.99177	0.934109	0.962076	0.934109	0.993031	0.965138
601	p_59	swarm	Fig_2b+ED_Fig_2a	standard	516	574	486	573	1	30	0.999068	59	0.997947	0.94186	0.969093	0.94186	0.998258	0.97156
611	p_60	swarm	Fig_2b+ED_Fig_2a	standard	516	574	493	571	3	23	0.999345	60	0.993952	0.955426	0.974308	0.955426	0.994774	0.976147
621	p_61	swarm	Fig_2b+ED_Fig_2a	standard	516	574	493	573	1	23	0.998589	61	0.997976	0.955426	0.976238	0.955426	0.998258	0.977982
631	p_62	swarm	Fig_2b+ED_Fig_2a	standard	516	574	497	573	1	19	0.998697	62	0.997992	0.963178	0.980276	0.963178	0.998258	0.981651
641	p_63	swarm	Fig_2b+ED_Fig_2a	standard	516	574	512	561	13	4	0.998872	63	0.975238	0.992248	0.98367	0.992248	0.977352	0.984404
651	p_64	swarm	Fig_2b+ED_Fig_2a	standard	516	574	490	571	3	26	0.997883	64	0.993915	0.949612	0.971259	0.949612	0.994774	0.973394
661	p_65	swarm	Fig_2b+ED_Fig_2a	standard	516	574	505	569	5	11	0.998928	65	0.990196	0.978682	0.984405	0.978682	0.991289	0.985321
671	p_66	swarm	Fig_2b+ED_Fig_2a	standard	516	574	478	572	2	38	0.998909	66	0.995833	0.926357	0.959839	0.926357	0.996516	0.963303
681	p_67	swarm	Fig_2b+ED_Fig_2a	standard	516	574	489	571	3	27	0.997927	67	0.993902	0.947674	0.970238	0.947674	0.994774	0.972477
691	p_68	swarm	Fig_2b+ED_Fig_2a	standard	516	574	481	573	1	35	0.998585	68	0.997925	0.932171	0.963928	0.932171	0.998258	0.966972
701	p_69	swarm	Fig_2b+ED_Fig_2a	standard	516	574	508	566	8	8	0.998687	69	0.984496	0.984496	0.984496	0.984496	0.986063	0.985321
711	p_70	swarm	Fig_2b+ED_Fig_2a	standard	516	574	476	573	1	40	0.997593	70	0.997904	0.922481	0.958711	0.922481	0.998258	0.962385
721	p_71	swarm	Fig_2b+ED_Fig_2a	standard	516	574	488	574	0	28	0.999642	71	1	0.945736	0.972112	0.945736	1	0.974312
731	p_72	swarm	Fig_2b+ED_Fig_2a	standard	516	574	486	573	1	30	0.998828	72	0.997947	0.94186	0.969093	0.94186	0.998258	0.97156
741	p_73	swarm	Fig_2b+ED_Fig_2a	standard	516	574	489	572	2	27	0.998572	73	0.995927	0.947674	0.971202	0.947674	0.996516	0.973394
751	p_74	swarm	Fig_2b+ED_Fig_2a	standard	516	574	512	564	10	4	0.998302	74	0.980843	0.992248	0.986513	0.992248	0.982578	0.987156
761	p_75	swarm	Fig_2b+ED_Fig_2a	standard	516	574	512	568	6	4	0.998275	75	0.988417	0.992248	0.990329	0.992248	0.989547	0.990826
771	p_76	swarm	Fig_2b+ED_Fig_2a	standard	516	574	513	560	14	3	0.999099	76	0.973435	0.994186	0.983701	0.994186	0.97561	0.984404
781	p_77	swarm	Fig_2b+ED_Fig_2a	standard	516	574	489	574	0	27	0.999463	77	1	0.947674	0.973134	0.947674	1	0.975229
791	p_78	swarm	Fig_2b+ED_Fig_2a	standard	516	574	485	572	2	31	0.998903	78	0.995893	0.939922	0.967099	0.939922	0.996516	0.969725
801	p_79	swarm	Fig_2b+ED_Fig_2a	standard	516	574	498	572	2	18	0.998065	79	0.996	0.965116	0.980315	0.965116	0.996516	0.981651
811	p_80	swarm	Fig_2b+ED_Fig_2a	standard	516	574	509	572	2	7	0.999652	80	0.996086	0.986434	0.991237	0.986434	0.996516	0.991743
821	p_81	swarm	Fig_2b+ED_Fig_2a	standard	516	574	482	572	2	34	0.998666	81	0.995868	0.934109	0.964	0.934109	0.996516	0.966972
831	p_82	swarm	Fig_2b+ED_Fig_2a	standard	516	574	495	572	2	21	0.998795	82	0.995976	0.959302	0.977295	0.959302	0.996516	0.978899
841	p_83	swarm	Fig_2b+ED_Fig_2a	standard	516	574	473	572	2	43	0.998859	83	0.995789	0.916667	0.954591	0.916667	0.996516	0.958716
851	p_84	swarm	Fig_2b+ED_Fig_2a	standard	516	574	483	573	1	33	0.998646	84	0.997934	0.936047	0.966	0.936047	0.998258	0.968807
861	p_85	swarm	Fig_2b+ED_Fig_2a	standard	516	574	480	573	1	36	0.999166	85	0.997921	0.930233	0.962889	0.930233	0.998258	0.966055
871	p_86	swarm	Fig_2b+ED_Fig_2a	standard	516	574	488	573	1	28	0.998609	86	0.997955	0.945736	0.971144	0.945736	0.998258	0.973394
881	p_87	swarm	Fig_2b+ED_Fig_2a	standard	516	574	490	573	1	26	0.998558	87	0.997963	0.949612	0.973188	0.949612	0.998258	0.975229
891	p_88	swarm	Fig_2b+ED_Fig_2a	standard	516	574	485	574	0	31	0.998933	88	1	0.939922	0.969031	0.939922	1	0.97156
901	p_89	swarm	Fig_2b+ED_Fig_2a	standard	516	574	488	573	1	28	0.99895	89	0.997955	0.945736	0.971144	0.945736	0.998258	0.973394
911	p_90	swarm	Fig_2b+ED_Fig_2a	standard	516	574	493	572	2	23	0.998916	90	0.99596	0.955426	0.975272	0.955426	0.996516	0.977064
921	p_91	swarm	Fig_2b+ED_Fig_2a	standard	516	574	488	573	1	28	0.999122	91	0.997955	0.945736	0.971144	0.945736	0.998258	0.973394
931	p_92	swarm	Fig_2b+ED_Fig_2a	standard	516	574	486	573	1	30	0.998454	92	0.997947	0.94186	0.969093	0.94186	0.998258	0.97156
941	p_93	swarm	Fig_2b+ED_Fig_2a	standard	516	574	484	568	6	32	0.995813	93	0.987755	0.937984	0.962227	0.937984	0.989547	0.965138
951	p_94	swarm	Fig_2b+ED_Fig_2a	standard	516	574	484	573	1	32	0.998076	94	0.997938	0.937984	0.967033	0.937984	0.998258	0.969725
961	p_95	swarm	Fig_2b+ED_Fig_2a	standard	516	574	506	567	7	10	0.997795	95	0.986355	0.98062	0.983479	0.98062	0.987805	0.984404
971	p_96	swarm	Fig_2b+ED_Fig_2a	standard	516	574	496	573	1	20	0.998926	96	0.997988	0.96124	0.979269	0.96124	0.998258	0.980734
981	p_97	swarm	Fig_2b+ED_Fig_2a	standard	516	574	505	569	5	11	0.998933	97	0.990196	0.978682	0.984405	0.978682	0.991289	0.985321
991	p_98	swarm	Fig_2b+ED_Fig_2a	standard	516	574	492	570	4	24	0.998903	98	0.991935	0.953488	0.972332	0.953488	0.993031	0.974312
1001	p_99	swarm	Fig_2b+ED_Fig_2a	standard	516	574	507	565	9	9	0.998329	99	0.982558	0.982558	0.982558	0.982558	0.984321	0.983486
1011	p_100	swarm	Fig_2b+ED_Fig_2a	standard	516	574	480	571	3	36	0.998693	100	0.993789	0.930233	0.960961	0.930233	0.994774	0.96422
2101	p_1	node_1	Fig_2c+ED_Fig_2g	standard	508	751	505	726	25	3	0.998265	1	0.95283	0.994094	0.973025	0.994094	0.966711	0.97776
312	p_1	node_2	Fig_2c+ED_Fig_2g	standard	508	751	56	751	0	452	0.981736	1	1	0.110236	0.198582	0.110236	1	0.640985
412	p_1	node_3	Fig_2c+ED_Fig_2g	standard	508	751	507	642	109	1	0.997638	1	0.823052	0.998031	0.902135	0.998031	0.85486	0.912629
512	p_2	node_1	Fig_2c+ED_Fig_2g	standard	508	751	506	721	30	2	0.998417	2	0.94403	0.996063	0.969349	0.996063	0.960053	0.974583
612	p_2	node_2	Fig_2c+ED_Fig_2g	standard	508	751	24	751	0	484	0.994092	2	1	0.0472441	0.0902256	0.0472441	1	0.615568
712	p_2	node_3	Fig_2c+ED_Fig_2g	standard	508	751	508	670	81	0	0.997737	2	0.862479	1	0.926162	1	0.892144	0.935663
812	p_3	node_1	Fig_2c+ED_Fig_2g	standard	508	751	502	724	27	6	0.996949	3	0.94896	0.988189	0.968177	0.988189	0.964048	0.973789
912	p_3	node_2	Fig_2c+ED_Fig_2g	standard	508	751	16	751	0	492	0.99356	3	1	0.0314961	0.0610687	0.0314961	1	0.609214
1012	p_3	node_3	Fig_2c+ED_Fig_2g	standard	508	751	505	653	98	3	0.996606	3	0.837479	0.994094	0.909091	0.994094	0.869507	0.919778
1111	p_4	node_1	Fig_2c+ED_Fig_2g	standard	508	751	507	726	25	1	0.999009	4	0.953008	0.998031	0.975	0.998031	0.966711	0.979349
1211	p_4	node_2	Fig_2c+ED_Fig_2g	standard	508	751	29	751	0	479	0.994695	4	1	0.0570866	0.108007	0.0570866	1	0.619539
1311	p_4	node_3	Fig_2c+ED_Fig_2g	standard	508	751	508	675	76	0	0.999098	4	0.869863	1	0.930403	1	0.898802	0.939635
1411	p_5	node_1	Fig_2c+ED_Fig_2g	standard	508	751	498	721	30	10	0.997439	5	0.943182	0.980315	0.96139	0.980315	0.960053	0.968229
1511	p_5	node_2	Fig_2c+ED_Fig_2g	standard	508	751	40	751	0	468	0.989311	5	1	0.0787402	0.145985	0.0787402	1	0.628276
1611	p_5	node_3	Fig_2c+ED_Fig_2g	standard	508	751	504	674	77	4	0.996886	5	0.86747	0.992126	0.92562	0.992126	0.89747	0.935663
1711	p_6	node_1	Fig_2c+ED_Fig_2g	standard	508	751	502	736	15	6	0.996865	6	0.970986	0.988189	0.979512	0.988189	0.980027	0.98332
1811	p_6	node_2	Fig_2c+ED_Fig_2g	standard	508	751	12	751	0	496	0.987832	6	1	0.023622	0.0461538	0.023622	1	0.606037
1911	p_6	node_3	Fig_2c+ED_Fig_2g	standard	508	751	506	623	128	2	0.995577	6	0.798107	0.996063	0.886165	0.996063	0.829561	0.896743
2011	p_7	node_1	Fig_2c+ED_Fig_2g	standard	508	751	504	726	25	4	0.998823	7	0.952741	0.992126	0.972035	0.992126	0.966711	0.976966
2111	p_7	node_2	Fig_2c+ED_Fig_2g	standard	508	751	40	751	0	468	0.989112	7	1	0.0787402	0.145985	0.0787402	1	0.628276
2211	p_7	node_3	Fig_2c+ED_Fig_2g	standard	508	751	508	618	133	0	0.99668	7	0.792512	1	0.884247	1	0.822903	0.894361
2311	p_8	node_1	Fig_2c+ED_Fig_2g	standard	508	751	504	723	28	4	0.997232	8	0.947368	0.992126	0.969231	0.992126	0.962716	0.974583
2411	p_8	node_2	Fig_2c+ED_Fig_2g	standard	508	751	8	751	0	500	0.988422	8	1	0.015748	0.0310078	0.015748	1	0.602859
2511	p_8	node_3	Fig_2c+ED_Fig_2g	standard	508	751	507	639	112	1	0.997024	8	0.819063	0.998031	0.899734	0.998031	0.850866	0.910246
2611	p_9	node_1	Fig_2c+ED_Fig_2g	standard	508	751	504	728	23	4	0.998524	9	0.956357	0.992126	0.973913	0.992126	0.969374	0.978554
2711	p_9	node_2	Fig_2c+ED_Fig_2g	standard	508	751	16	751	0	492	0.991492	9	1	0.0314961	0.0610687	0.0314961	1	0.609214
2811	p_9	node_3	Fig_2c+ED_Fig_2g	standard	508	751	508	634	117	0	0.996818	9	0.8128	1	0.896734	1	0.844208	0.907069
2911	p_10	node_1	Fig_2c+ED_Fig_2g	standard	508	751	496	742	9	12	0.997911	10	0.982178	0.976378	0.979269	0.976378	0.988016	0.98332
303	p_10	node_2	Fig_2c+ED_Fig_2g	standard	508	751	41	751	0	467	0.984425	10	1	0.0807087	0.149362	0.0807087	1	0.629071
313	p_10	node_3	Fig_2c+ED_Fig_2g	standard	508	751	507	631	120	1	0.996823	10	0.808612	0.998031	0.893392	0.998031	0.840213	0.903892
322	p_11	node_1	Fig_2c+ED_Fig_2g	standard	508	751	505	738	13	3	0.999397	11	0.974903	0.994094	0.984405	0.994094	0.98269	0.987292
332	p_11	node_2	Fig_2c+ED_Fig_2g	standard	508	751	29	751	0	479	0.986414	11	1	0.0570866	0.108007	0.0570866	1	0.619539
342	p_11	node_3	Fig_2c+ED_Fig_2g	standard	508	751	508	633	118	0	0.998946	11	0.811502	1	0.895944	1	0.842876	0.906275
352	p_12	node_1	Fig_2c+ED_Fig_2g	standard	508	751	507	715	36	1	0.998412	12	0.933702	0.998031	0.964795	0.998031	0.952064	0.970612
362	p_12	node_2	Fig_2c+ED_Fig_2g	standard	508	751	28	751	0	480	0.989012	12	1	0.0551181	0.104478	0.0551181	1	0.618745
372	p_12	node_3	Fig_2c+ED_Fig_2g	standard	508	751	508	631	120	0	0.994965	12	0.808917	1	0.894366	1	0.840213	0.904686
382	p_13	node_1	Fig_2c+ED_Fig_2g	standard	508	751	499	734	17	9	0.997806	13	0.967054	0.982283	0.974609	0.982283	0.977364	0.979349
392	p_13	node_2	Fig_2c+ED_Fig_2g	standard	508	751	10	751	0	498	0.990965	13	1	0.019685	0.03861	0.019685	1	0.604448
402	p_13	node_3	Fig_2c+ED_Fig_2g	standard	508	751	508	625	126	0	0.99778	13	0.801262	1	0.889667	1	0.832224	0.899921
413	p_14	node_1	Fig_2c+ED_Fig_2g	standard	508	751	504	731	20	4	0.997851	14	0.961832	0.992126	0.976744	0.992126	0.973369	0.980937
422	p_14	node_2	Fig_2c+ED_Fig_2g	standard	508	751	18	751	0	490	0.992254	14	1	0.0354331	0.0684411	0.0354331	1	0.610802
432	p_14	node_3	Fig_2c+ED_Fig_2g	standard	508	751	507	632	119	1	0.996138	14	0.809904	0.998031	0.89418	0.998031	0.841545	0.904686
442	p_15	node_1	Fig_2c+ED_Fig_2g	standard	508	751	506	731	20	2	0.998763	15	0.961977	0.996063	0.978723	0.996063	0.973369	0.982526
452	p_15	node_2	Fig_2c+ED_Fig_2g	standard	508	751	43	751	0	465	0.9847	15	1	0.0846457	0.15608	0.0846457	1	0.630659
462	p_15	node_3	Fig_2c+ED_Fig_2g	standard	508	751	508	645	106	0	0.998737	15	0.827362	1	0.905526	1	0.858855	0.915806
472	p_16	node_1	Fig_2c+ED_Fig_2g	standard	508	751	503	732	19	5	0.997823	16	0.963602	0.990157	0.976699	0.990157	0.9747	0.980937
482	p_16	node_2	Fig_2c+ED_Fig_2g	standard	508	751	70	751	0	438	0.985333	16	1	0.137795	0.242215	0.137795	1	0.652105
492	p_16	node_3	Fig_2c+ED_Fig_2g	standard	508	751	507	626	125	1	0.993368	16	0.802215	0.998031	0.889474	0.998031	0.833555	0.899921
502	p_17	node_1	Fig_2c+ED_Fig_2g	standard	508	751	499	730	21	9	0.998548	17	0.959615	0.982283	0.970817	0.982283	0.972037	0.976172
513	p_17	node_2	Fig_2c+ED_Fig_2g	standard	508	751	62	751	0	446	0.993049	17	1	0.122047	0.217544	0.122047	1	0.645751
522	p_17	node_3	Fig_2c+ED_Fig_2g	standard	508	751	508	667	84	0	0.997691	17	0.858108	1	0.923636	1	0.888149	0.93328
532	p_18	node_1	Fig_2c+ED_Fig_2g	standard	508	751	506	734	17	2	0.999509	18	0.967495	0.996063	0.981571	0.996063	0.977364	0.984909
542	p_18	node_2	Fig_2c+ED_Fig_2g	standard	508	751	29	751	0	479	0.994033	18	1	0.0570866	0.108007	0.0570866	1	0.619539
552	p_18	node_3	Fig_2c+ED_Fig_2g	standard	508	751	508	653	98	0	0.999131	18	0.838284	1	0.912029	1	0.869507	0.92216
562	p_19	node_1	Fig_2c+ED_Fig_2g	standard	508	751	504	724	27	4	0.998689	19	0.949153	0.992126	0.970164	0.992126	0.964048	0.975377
572	p_19	node_2	Fig_2c+ED_Fig_2g	standard	508	751	88	751	0	420	0.995575	19	1	0.173228	0.295302	0.173228	1	0.666402
582	p_19	node_3	Fig_2c+ED_Fig_2g	standard	508	751	505	733	18	3	0.998844	19	0.965583	0.994094	0.979631	0.994094	0.976032	0.98332
592	p_20	node_1	Fig_2c+ED_Fig_2g	standard	508	751	508	717	34	0	0.999332	20	0.937269	1	0.967619	1	0.954727	0.972994
602	p_20	node_2	Fig_2c+ED_Fig_2g	standard	508	751	15	751	0	493	0.987958	20	1	0.0295276	0.0573614	0.0295276	1	0.608419
613	p_20	node_3	Fig_2c+ED_Fig_2g	standard	508	751	508	652	99	0	0.999007	20	0.836903	1	0.911211	1	0.868176	0.921366
622	p_21	node_1	Fig_2c+ED_Fig_2g	standard	508	751	505	730	21	3	0.998752	21	0.960076	0.994094	0.976789	0.994094	0.972037	0.980937
632	p_21	node_2	Fig_2c+ED_Fig_2g	standard	508	751	53	751	0	455	0.99053	21	1	0.104331	0.188948	0.104331	1	0.638602
642	p_21	node_3	Fig_2c+ED_Fig_2g	standard	508	751	505	652	99	3	0.996129	21	0.836093	0.994094	0.908273	0.994094	0.868176	0.918983
652	p_22	node_1	Fig_2c+ED_Fig_2g	standard	508	751	504	716	35	4	0.998655	22	0.935065	0.992126	0.962751	0.992126	0.953395	0.969023
662	p_22	node_2	Fig_2c+ED_Fig_2g	standard	508	751	21	751	0	487	0.98745	22	1	0.0413386	0.0793951	0.0413386	1	0.613185
672	p_22	node_3	Fig_2c+ED_Fig_2g	standard	508	751	508	654	97	0	0.998275	22	0.839669	1	0.912848	1	0.870839	0.922955
682	p_23	node_1	Fig_2c+ED_Fig_2g	standard	508	751	503	726	25	5	0.998165	23	0.952652	0.990157	0.971042	0.990157	0.966711	0.976172
692	p_23	node_2	Fig_2c+ED_Fig_2g	standard	508	751	13	751	0	495	0.9875	23	1	0.0255906	0.049904	0.0255906	1	0.606831
702	p_23	node_3	Fig_2c+ED_Fig_2g	standard	508	751	508	613	138	0	0.998233	23	0.786378	1	0.880416	1	0.816245	0.890389
713	p_24	node_1	Fig_2c+ED_Fig_2g	standard	508	751	502	735	16	6	0.999224	24	0.969112	0.988189	0.978558	0.988189	0.978695	0.982526
722	p_24	node_2	Fig_2c+ED_Fig_2g	standard	508	751	77	751	0	431	0.986265	24	1	0.151575	0.263248	0.151575	1	0.657665
732	p_24	node_3	Fig_2c+ED_Fig_2g	standard	508	751	508	572	179	0	0.996942	24	0.739447	1	0.850209	1	0.761651	0.857824
742	p_25	node_1	Fig_2c+ED_Fig_2g	standard	508	751	507	724	27	1	0.999166	25	0.949438	0.998031	0.973129	0.998031	0.964048	0.97776
752	p_25	node_2	Fig_2c+ED_Fig_2g	standard	508	751	7	751	0	501	0.994113	25	1	0.0137795	0.0271845	0.0137795	1	0.602065
762	p_25	node_3	Fig_2c+ED_Fig_2g	standard	508	751	506	643	108	2	0.997301	25	0.824104	0.996063	0.901961	0.996063	0.856192	0.912629
772	p_26	node_1	Fig_2c+ED_Fig_2g	standard	508	751	501	727	24	7	0.997953	26	0.954286	0.98622	0.96999	0.98622	0.968043	0.975377
782	p_26	node_2	Fig_2c+ED_Fig_2g	standard	508	751	34	751	0	474	0.995848	26	1	0.0669291	0.125461	0.0669291	1	0.623511
792	p_26	node_3	Fig_2c+ED_Fig_2g	standard	508	751	508	583	168	0	0.998274	26	0.751479	1	0.858108	1	0.776298	0.866561
802	p_27	node_1	Fig_2c+ED_Fig_2g	standard	508	751	504	725	26	4	0.999043	27	0.950943	0.992126	0.971098	0.992126	0.965379	0.976172
813	p_27	node_2	Fig_2c+ED_Fig_2g	standard	508	751	22	751	0	486	0.990412	27	1	0.0433071	0.0830189	0.0433071	1	0.613979
822	p_27	node_3	Fig_2c+ED_Fig_2g	standard	508	751	508	613	138	0	0.998021	27	0.786378	1	0.880416	1	0.816245	0.890389
832	p_28	node_1	Fig_2c+ED_Fig_2g	standard	508	751	503	729	22	5	0.998482	28	0.958095	0.990157	0.973863	0.990157	0.970706	0.978554
842	p_28	node_2	Fig_2c+ED_Fig_2g	standard	508	751	6	751	0	502	0.988338	28	1	0.011811	0.0233463	0.011811	1	0.601271
852	p_28	node_3	Fig_2c+ED_Fig_2g	standard	508	751	507	640	111	1	0.997544	28	0.820388	0.998031	0.900533	0.998031	0.852197	0.911041
862	p_29	node_1	Fig_2c+ED_Fig_2g	standard	508	751	507	718	33	1	0.997298	29	0.938889	0.998031	0.967557	0.998031	0.956059	0.972994
872	p_29	node_2	Fig_2c+ED_Fig_2g	standard	508	751	11	751	0	497	0.988176	29	1	0.0216535	0.0423892	0.0216535	1	0.605242
882	p_29	node_3	Fig_2c+ED_Fig_2g	standard	508	751	506	657	94	2	0.995092	29	0.843333	0.996063	0.913357	0.996063	0.874834	0.923749
892	p_30	node_1	Fig_2c+ED_Fig_2g	standard	508	751	502	716	35	6	0.997589	30	0.934823	0.988189	0.960766	0.988189	0.953395	0.967434
902	p_30	node_2	Fig_2c+ED_Fig_2g	standard	508	751	4	751	0	504	0.98842	30	1	0.00787402	0.015625	0.00787402	1	0.599682
913	p_30	node_3	Fig_2c+ED_Fig_2g	standard	508	751	508	664	87	0	0.995974	30	0.853782	1	0.921124	1	0.884154	0.930898
922	p_31	node_1	Fig_2c+ED_Fig_2g	standard	508	751	506	709	42	2	0.998912	31	0.923358	0.996063	0.958333	0.996063	0.944075	0.965052
932	p_31	node_2	Fig_2c+ED_Fig_2g	standard	508	751	9	751	0	499	0.994815	31	1	0.0177165	0.0348162	0.0177165	1	0.603654
942	p_31	node_3	Fig_2c+ED_Fig_2g	standard	508	751	508	610	141	0	0.998814	31	0.782743	1	0.878133	1	0.81225	0.888006
952	p_32	node_1	Fig_2c+ED_Fig_2g	standard	508	751	504	730	21	4	0.998705	32	0.96	0.992126	0.975799	0.992126	0.972037	0.980143
962	p_32	node_2	Fig_2c+ED_Fig_2g	standard	508	751	14	751	0	494	0.990262	32	1	0.0275591	0.0536398	0.0275591	1	0.607625
972	p_32	node_3	Fig_2c+ED_Fig_2g	standard	508	751	507	697	54	1	0.9987	32	0.903743	0.998031	0.94855	0.998031	0.928096	0.956315
982	p_33	node_1	Fig_2c+ED_Fig_2g	standard	508	751	503	742	9	5	0.999602	33	0.982422	0.990157	0.986275	0.990157	0.988016	0.98888
992	p_33	node_2	Fig_2c+ED_Fig_2g	standard	508	751	55	751	0	453	0.994928	33	1	0.108268	0.195382	0.108268	1	0.640191
1002	p_33	node_3	Fig_2c+ED_Fig_2g	standard	508	751	508	656	95	0	0.995927	33	0.842454	1	0.914491	1	0.873502	0.924543
1013	p_34	node_1	Fig_2c+ED_Fig_2g	standard	508	751	506	705	46	2	0.99765	34	0.916667	0.996063	0.954717	0.996063	0.938748	0.961875
1021	p_34	node_2	Fig_2c+ED_Fig_2g	standard	508	751	26	751	0	482	0.983447	34	1	0.0511811	0.0973783	0.0511811	1	0.617156
1031	p_34	node_3	Fig_2c+ED_Fig_2g	standard	508	751	507	636	115	1	0.9968	34	0.815113	0.998031	0.897345	0.998031	0.846871	0.907863
1041	p_35	node_1	Fig_2c+ED_Fig_2g	standard	508	751	505	717	34	3	0.998532	35	0.93692	0.994094	0.964661	0.994094	0.954727	0.970612
1051	p_35	node_2	Fig_2c+ED_Fig_2g	standard	508	751	24	751	0	484	0.987258	35	1	0.0472441	0.0902256	0.0472441	1	0.615568
1061	p_35	node_3	Fig_2c+ED_Fig_2g	standard	508	751	507	561	190	1	0.99732	35	0.727403	0.998031	0.841494	0.998031	0.747004	0.848292
1071	p_36	node_1	Fig_2c+ED_Fig_2g	standard	508	751	503	702	49	5	0.996417	36	0.911232	0.990157	0.949057	0.990157	0.934754	0.957109
1081	p_36	node_2	Fig_2c+ED_Fig_2g	standard	508	751	15	751	0	493	0.992207	36	1	0.0295276	0.0573614	0.0295276	1	0.608419
1091	p_36	node_3	Fig_2c+ED_Fig_2g	standard	508	751	507	641	110	1	0.997028	36	0.821718	0.998031	0.901333	0.998031	0.853529	0.911835
1101	p_37	node_1	Fig_2c+ED_Fig_2g	standard	508	751	505	719	32	3	0.998802	37	0.94041	0.994094	0.966507	0.994094	0.95739	0.9722
1112	p_37	node_2	Fig_2c+ED_Fig_2g	standard	508	751	27	751	0	481	0.993874	37	1	0.0531496	0.100935	0.0531496	1	0.617951
1121	p_37	node_3	Fig_2c+ED_Fig_2g	standard	508	751	508	655	96	0	0.997589	37	0.84106	1	0.913669	1	0.87217	0.923749
1131	p_38	node_1	Fig_2c+ED_Fig_2g	standard	508	751	501	739	12	7	0.998765	38	0.976608	0.98622	0.981391	0.98622	0.984021	0.984909
1141	p_38	node_2	Fig_2c+ED_Fig_2g	standard	508	751	27	751	0	481	0.994055	38	1	0.0531496	0.100935	0.0531496	1	0.617951
1151	p_38	node_3	Fig_2c+ED_Fig_2g	standard	508	751	507	660	91	1	0.997573	38	0.847826	0.998031	0.916817	0.998031	0.878828	0.926926
1161	p_39	node_1	Fig_2c+ED_Fig_2g	standard	508	751	500	723	28	8	0.997345	39	0.94697	0.984252	0.965251	0.984252	0.962716	0.971406
1171	p_39	node_2	Fig_2c+ED_Fig_2g	standard	508	751	38	751	0	470	0.991984	39	1	0.0748031	0.139194	0.0748031	1	0.626688
1181	p_39	node_3	Fig_2c+ED_Fig_2g	standard	508	751	507	621	130	1	0.996431	39	0.795918	0.998031	0.88559	0.998031	0.826897	0.895949
1191	p_40	node_1	Fig_2c+ED_Fig_2g	standard	508	751	504	726	25	4	0.998359	40	0.952741	0.992126	0.972035	0.992126	0.966711	0.976966
1201	p_40	node_2	Fig_2c+ED_Fig_2g	standard	508	751	53	751	0	455	0.989237	40	1	0.104331	0.188948	0.104331	1	0.638602
1212	p_40	node_3	Fig_2c+ED_Fig_2g	standard	508	751	507	614	137	1	0.996159	40	0.787267	0.998031	0.880208	0.998031	0.817577	0.890389
1221	p_41	node_1	Fig_2c+ED_Fig_2g	standard	508	751	502	737	14	6	0.998682	41	0.972868	0.988189	0.980469	0.988189	0.981358	0.984114
1231	p_41	node_2	Fig_2c+ED_Fig_2g	standard	508	751	31	751	0	477	0.990011	41	1	0.0610236	0.115028	0.0610236	1	0.621128
1241	p_41	node_3	Fig_2c+ED_Fig_2g	standard	508	751	508	635	116	0	0.997697	41	0.814103	1	0.897527	1	0.845539	0.907863
1251	p_42	node_1	Fig_2c+ED_Fig_2g	standard	508	751	505	720	31	3	0.99848	42	0.942164	0.994094	0.967433	0.994094	0.958722	0.972994
1261	p_42	node_2	Fig_2c+ED_Fig_2g	standard	508	751	41	751	0	467	0.987974	42	1	0.0807087	0.149362	0.0807087	1	0.629071
1271	p_42	node_3	Fig_2c+ED_Fig_2g	standard	508	751	508	627	124	0	0.997773	42	0.803797	1	0.891228	1	0.834887	0.901509
1281	p_43	node_1	Fig_2c+ED_Fig_2g	standard	508	751	505	738	13	3	0.998852	43	0.974903	0.994094	0.984405	0.994094	0.98269	0.987292
1291	p_43	node_2	Fig_2c+ED_Fig_2g	standard	508	751	43	751	0	465	0.993935	43	1	0.0846457	0.15608	0.0846457	1	0.630659
1301	p_43	node_3	Fig_2c+ED_Fig_2g	standard	508	751	507	655	96	1	0.998569	43	0.840796	0.998031	0.912691	0.998031	0.87217	0.922955
1312	p_44	node_1	Fig_2c+ED_Fig_2g	standard	508	751	507	713	38	1	0.999106	44	0.930275	0.998031	0.962963	0.998031	0.949401	0.969023
1321	p_44	node_2	Fig_2c+ED_Fig_2g	standard	508	751	25	751	0	483	0.993672	44	1	0.0492126	0.0938086	0.0492126	1	0.616362
1331	p_44	node_3	Fig_2c+ED_Fig_2g	standard	508	751	508	637	114	0	0.997806	44	0.81672	1	0.899115	1	0.848202	0.909452
1341	p_45	node_1	Fig_2c+ED_Fig_2g	standard	508	751	500	732	19	8	0.998317	45	0.963391	0.984252	0.97371	0.984252	0.9747	0.978554
1351	p_45	node_2	Fig_2c+ED_Fig_2g	standard	508	751	64	751	0	444	0.993203	45	1	0.125984	0.223776	0.125984	1	0.647339
1361	p_45	node_3	Fig_2c+ED_Fig_2g	standard	508	751	507	631	120	1	0.997174	45	0.808612	0.998031	0.893392	0.998031	0.840213	0.903892
1371	p_46	node_1	Fig_2c+ED_Fig_2g	standard	508	751	504	722	29	4	0.998571	46	0.945591	0.992126	0.9683	0.992126	0.961385	0.973789
1381	p_46	node_2	Fig_2c+ED_Fig_2g	standard	508	751	26	751	0	482	0.990802	46	1	0.0511811	0.0973783	0.0511811	1	0.617156
1391	p_46	node_3	Fig_2c+ED_Fig_2g	standard	508	751	507	660	91	1	0.997575	46	0.847826	0.998031	0.916817	0.998031	0.878828	0.926926
1401	p_47	node_1	Fig_2c+ED_Fig_2g	standard	508	751	504	725	26	4	0.997923	47	0.950943	0.992126	0.971098	0.992126	0.965379	0.976172
1412	p_47	node_2	Fig_2c+ED_Fig_2g	standard	508	751	16	751	0	492	0.992518	47	1	0.0314961	0.0610687	0.0314961	1	0.609214
1421	p_47	node_3	Fig_2c+ED_Fig_2g	standard	508	751	507	654	97	1	0.998104	47	0.839404	0.998031	0.911871	0.998031	0.870839	0.92216
1431	p_48	node_1	Fig_2c+ED_Fig_2g	standard	508	751	502	725	26	6	0.998763	48	0.950758	0.988189	0.969112	0.988189	0.965379	0.974583
1441	p_48	node_2	Fig_2c+ED_Fig_2g	standard	508	751	16	751	0	492	0.995544	48	1	0.0314961	0.0610687	0.0314961	1	0.609214
1451	p_48	node_3	Fig_2c+ED_Fig_2g	standard	508	751	508	605	146	0	0.998925	48	0.776758	1	0.874355	1	0.805593	0.884035
1461	p_49	node_1	Fig_2c+ED_Fig_2g	standard	508	751	505	726	25	3	0.998755	49	0.95283	0.994094	0.973025	0.994094	0.966711	0.97776
1471	p_49	node_2	Fig_2c+ED_Fig_2g	standard	508	751	36	751	0	472	0.983784	49	1	0.0708661	0.132353	0.0708661	1	0.625099
1481	p_49	node_3	Fig_2c+ED_Fig_2g	standard	508	751	507	625	126	1	0.997621	49	0.800948	0.998031	0.888694	0.998031	0.832224	0.899126
1491	p_50	node_1	Fig_2c+ED_Fig_2g	standard	508	751	504	729	22	4	0.998524	50	0.958175	0.992126	0.974855	0.992126	0.970706	0.979349
1501	p_50	node_2	Fig_2c+ED_Fig_2g	standard	508	751	98	751	0	410	0.99281	50	1	0.192913	0.323432	0.192913	1	0.674345
1512	p_50	node_3	Fig_2c+ED_Fig_2g	standard	508	751	508	647	104	0	0.998574	50	0.830065	1	0.907143	1	0.861518	0.917395
1521	p_51	node_1	Fig_2c+ED_Fig_2g	standard	508	751	505	732	19	3	0.999056	51	0.96374	0.994094	0.978682	0.994094	0.9747	0.982526
1531	p_51	node_2	Fig_2c+ED_Fig_2g	standard	508	751	48	751	0	460	0.98962	51	1	0.0944882	0.172662	0.0944882	1	0.634631
1541	p_51	node_3	Fig_2c+ED_Fig_2g	standard	508	751	508	639	112	0	0.99798	51	0.819355	1	0.900709	1	0.850866	0.911041
1551	p_52	node_1	Fig_2c+ED_Fig_2g	standard	508	751	497	725	26	11	0.996401	52	0.950287	0.978346	0.964113	0.978346	0.965379	0.970612
1561	p_52	node_2	Fig_2c+ED_Fig_2g	standard	508	751	11	751	0	497	0.989945	52	1	0.0216535	0.0423892	0.0216535	1	0.605242
1571	p_52	node_3	Fig_2c+ED_Fig_2g	standard	508	751	506	633	118	2	0.995375	52	0.810897	0.996063	0.893993	0.996063	0.842876	0.904686
1581	p_53	node_1	Fig_2c+ED_Fig_2g	standard	508	751	505	709	42	3	0.997948	53	0.923218	0.994094	0.957346	0.994094	0.944075	0.964257
1591	p_53	node_2	Fig_2c+ED_Fig_2g	standard	508	751	14	751	0	494	0.991659	53	1	0.0275591	0.0536398	0.0275591	1	0.607625
1601	p_53	node_3	Fig_2c+ED_Fig_2g	standard	508	751	507	610	141	1	0.997932	53	0.782407	0.998031	0.877163	0.998031	0.81225	0.887212
1612	p_54	node_1	Fig_2c+ED_Fig_2g	standard	508	751	505	720	31	3	0.998878	54	0.942164	0.994094	0.967433	0.994094	0.958722	0.972994
1621	p_54	node_2	Fig_2c+ED_Fig_2g	standard	508	751	22	751	0	486	0.996637	54	1	0.0433071	0.0830189	0.0433071	1	0.613979
1631	p_54	node_3	Fig_2c+ED_Fig_2g	standard	508	751	508	650	101	0	0.998556	54	0.834154	1	0.909579	1	0.865513	0.919778
1641	p_55	node_1	Fig_2c+ED_Fig_2g	standard	508	751	499	737	14	9	0.998844	55	0.97271	0.982283	0.977473	0.982283	0.981358	0.981732
1651	p_55	node_2	Fig_2c+ED_Fig_2g	standard	508	751	8	751	0	500	0.987093	55	1	0.015748	0.0310078	0.015748	1	0.602859
1661	p_55	node_3	Fig_2c+ED_Fig_2g	standard	508	751	508	652	99	0	0.997476	55	0.836903	1	0.911211	1	0.868176	0.921366
1671	p_56	node_1	Fig_2c+ED_Fig_2g	standard	508	751	506	723	28	2	0.998367	56	0.947566	0.996063	0.971209	0.996063	0.962716	0.976172
1681	p_56	node_2	Fig_2c+ED_Fig_2g	standard	508	751	28	751	0	480	0.99145	56	1	0.0551181	0.104478	0.0551181	1	0.618745
1691	p_56	node_3	Fig_2c+ED_Fig_2g	standard	508	751	508	645	106	0	0.998233	56	0.827362	1	0.905526	1	0.858855	0.915806
1701	p_57	node_1	Fig_2c+ED_Fig_2g	standard	508	751	504	719	32	4	0.997738	57	0.940299	0.992126	0.965517	0.992126	0.95739	0.971406
1712	p_57	node_2	Fig_2c+ED_Fig_2g	standard	508	751	39	751	0	469	0.98794	57	1	0.0767717	0.142596	0.0767717	1	0.627482
1721	p_57	node_3	Fig_2c+ED_Fig_2g	standard	508	751	507	635	116	1	0.997801	57	0.813804	0.998031	0.896552	0.998031	0.845539	0.907069
1731	p_58	node_1	Fig_2c+ED_Fig_2g	standard	508	751	505	740	11	3	0.999353	58	0.978682	0.994094	0.986328	0.994094	0.985353	0.98888
1741	p_58	node_2	Fig_2c+ED_Fig_2g	standard	508	751	10	751	0	498	0.990637	58	1	0.019685	0.03861	0.019685	1	0.604448
1751	p_58	node_3	Fig_2c+ED_Fig_2g	standard	508	751	508	630	121	0	0.999295	58	0.807631	1	0.89358	1	0.838881	0.903892
1761	p_59	node_1	Fig_2c+ED_Fig_2g	standard	508	751	504	734	17	4	0.998904	59	0.96737	0.992126	0.979592	0.992126	0.977364	0.98332
1771	p_59	node_2	Fig_2c+ED_Fig_2g	standard	508	751	30	751	0	478	0.991088	59	1	0.0590551	0.111524	0.0590551	1	0.620334
1781	p_59	node_3	Fig_2c+ED_Fig_2g	standard	508	751	508	626	125	0	0.998805	59	0.802528	1	0.890447	1	0.833555	0.900715
1791	p_60	node_1	Fig_2c+ED_Fig_2g	standard	508	751	506	728	23	2	0.997135	60	0.956522	0.996063	0.975892	0.996063	0.969374	0.980143
1801	p_60	node_2	Fig_2c+ED_Fig_2g	standard	508	751	58	751	0	450	0.991261	60	1	0.114173	0.204947	0.114173	1	0.642573
1812	p_60	node_3	Fig_2c+ED_Fig_2g	standard	508	751	506	613	138	2	0.996164	60	0.785714	0.996063	0.878472	0.996063	0.816245	0.888801
1821	p_61	node_1	Fig_2c+ED_Fig_2g	standard	508	751	504	732	19	4	0.997844	61	0.963671	0.992126	0.977692	0.992126	0.9747	0.981732
1831	p_61	node_2	Fig_2c+ED_Fig_2g	standard	508	751	21	751	0	487	0.989878	61	1	0.0413386	0.0793951	0.0413386	1	0.613185
1841	p_61	node_3	Fig_2c+ED_Fig_2g	standard	508	751	507	669	82	1	0.997509	61	0.860781	0.998031	0.924339	0.998031	0.890812	0.934075
1851	p_62	node_1	Fig_2c+ED_Fig_2g	standard	508	751	507	710	41	1	0.998611	62	0.925182	0.998031	0.960227	0.998031	0.945406	0.96664
1861	p_62	node_2	Fig_2c+ED_Fig_2g	standard	508	751	6	751	0	502	0.982412	62	1	0.011811	0.0233463	0.011811	1	0.601271
1871	p_62	node_3	Fig_2c+ED_Fig_2g	standard	508	751	508	622	129	0	0.997743	62	0.797488	1	0.887336	1	0.828229	0.897538
1881	p_63	node_1	Fig_2c+ED_Fig_2g	standard	508	751	507	707	44	1	0.998619	63	0.920145	0.998031	0.957507	0.998031	0.941411	0.964257
1891	p_63	node_2	Fig_2c+ED_Fig_2g	standard	508	751	45	751	0	463	0.987777	63	1	0.0885827	0.162749	0.0885827	1	0.632248
1901	p_63	node_3	Fig_2c+ED_Fig_2g	standard	508	751	508	589	162	0	0.996104	63	0.758209	1	0.862479	1	0.784288	0.871326
1912	p_64	node_1	Fig_2c+ED_Fig_2g	standard	508	751	505	728	23	3	0.998516	64	0.956439	0.994094	0.974903	0.994094	0.969374	0.979349
1921	p_64	node_2	Fig_2c+ED_Fig_2g	standard	508	751	36	751	0	472	0.992781	64	1	0.0708661	0.132353	0.0708661	1	0.625099
1931	p_64	node_3	Fig_2c+ED_Fig_2g	standard	508	751	507	655	96	1	0.997311	64	0.840796	0.998031	0.912691	0.998031	0.87217	0.922955
1941	p_65	node_1	Fig_2c+ED_Fig_2g	standard	508	751	506	717	34	2	0.998003	65	0.937037	0.996063	0.965649	0.996063	0.954727	0.971406
1951	p_65	node_2	Fig_2c+ED_Fig_2g	standard	508	751	2	751	0	506	0.992396	65	1	0.00393701	0.00784314	0.00393701	1	0.598094
1961	p_65	node_3	Fig_2c+ED_Fig_2g	standard	508	751	507	654	97	1	0.997726	65	0.839404	0.998031	0.911871	0.998031	0.870839	0.92216
1971	p_66	node_1	Fig_2c+ED_Fig_2g	standard	508	751	501	742	9	7	0.999208	66	0.982353	0.98622	0.984283	0.98622	0.988016	0.987292
1981	p_66	node_2	Fig_2c+ED_Fig_2g	standard	508	751	33	751	0	475	0.994391	66	1	0.0649606	0.121996	0.0649606	1	0.622716
1991	p_66	node_3	Fig_2c+ED_Fig_2g	standard	508	751	508	653	98	0	0.998011	66	0.838284	1	0.912029	1	0.869507	0.92216
2001	p_67	node_1	Fig_2c+ED_Fig_2g	standard	508	751	505	707	44	3	0.996823	67	0.919854	0.994094	0.955535	0.994094	0.941411	0.962669
2012	p_67	node_2	Fig_2c+ED_Fig_2g	standard	508	751	3	751	0	505	0.98929	67	1	0.00590551	0.0117417	0.00590551	1	0.598888
2021	p_67	node_3	Fig_2c+ED_Fig_2g	standard	508	751	507	578	173	1	0.996655	67	0.745588	0.998031	0.853535	0.998031	0.76964	0.861795
2031	p_68	node_1	Fig_2c+ED_Fig_2g	standard	508	751	504	730	21	4	0.998024	68	0.96	0.992126	0.975799	0.992126	0.972037	0.980143
2041	p_68	node_2	Fig_2c+ED_Fig_2g	standard	508	751	17	751	0	491	0.99135	68	1	0.0334646	0.0647619	0.0334646	1	0.610008
2051	p_68	node_3	Fig_2c+ED_Fig_2g	standard	508	751	508	687	64	0	0.99632	68	0.888112	1	0.940741	1	0.91478	0.949166
2061	p_69	node_1	Fig_2c+ED_Fig_2g	standard	508	751	501	736	15	7	0.999198	69	0.97093	0.98622	0.978516	0.98622	0.980027	0.982526
2071	p_69	node_2	Fig_2c+ED_Fig_2g	standard	508	751	34	751	0	474	0.991345	69	1	0.0669291	0.125461	0.0669291	1	0.623511
2081	p_69	node_3	Fig_2c+ED_Fig_2g	standard	508	751	508	661	90	0	0.997383	69	0.849498	1	0.918626	1	0.88016	0.928515
2091	p_70	node_1	Fig_2c+ED_Fig_2g	standard	508	751	505	731	20	3	0.999117	70	0.961905	0.994094	0.977735	0.994094	0.973369	0.981732
2102	p_70	node_2	Fig_2c+ED_Fig_2g	standard	508	751	52	751	0	456	0.991397	70	1	0.102362	0.185714	0.102362	1	0.637808
2112	p_70	node_3	Fig_2c+ED_Fig_2g	standard	508	751	508	656	95	0	0.998131	70	0.842454	1	0.914491	1	0.873502	0.924543
2121	p_71	node_1	Fig_2c+ED_Fig_2g	standard	508	751	504	728	23	4	0.998391	71	0.956357	0.992126	0.973913	0.992126	0.969374	0.978554
2131	p_71	node_2	Fig_2c+ED_Fig_2g	standard	508	751	78	751	0	430	0.992399	71	1	0.153543	0.266212	0.153543	1	0.658459
2141	p_71	node_3	Fig_2c+ED_Fig_2g	standard	508	751	508	654	97	0	0.997887	71	0.839669	1	0.912848	1	0.870839	0.922955
2151	p_72	node_1	Fig_2c+ED_Fig_2g	standard	508	751	491	745	6	17	0.997507	72	0.987928	0.966535	0.977114	0.966535	0.992011	0.981732
2161	p_72	node_2	Fig_2c+ED_Fig_2g	standard	508	751	42	751	0	466	0.992734	72	1	0.0826772	0.152727	0.0826772	1	0.629865
2171	p_72	node_3	Fig_2c+ED_Fig_2g	standard	508	751	507	600	151	1	0.997838	72	0.770517	0.998031	0.86964	0.998031	0.798935	0.879269
2181	p_73	node_1	Fig_2c+ED_Fig_2g	standard	508	751	506	694	57	2	0.995746	73	0.898757	0.996063	0.944911	0.996063	0.924101	0.953137
2191	p_73	node_2	Fig_2c+ED_Fig_2g	standard	508	751	45	751	0	463	0.981552	73	1	0.0885827	0.162749	0.0885827	1	0.632248
2201	p_73	node_3	Fig_2c+ED_Fig_2g	standard	508	751	508	644	107	0	0.997725	73	0.826016	1	0.90472	1	0.857523	0.915012
2212	p_74	node_1	Fig_2c+ED_Fig_2g	standard	508	751	493	724	27	15	0.996637	74	0.948077	0.970472	0.959144	0.970472	0.964048	0.96664
2221	p_74	node_2	Fig_2c+ED_Fig_2g	standard	508	751	23	751	0	485	0.981534	74	1	0.0452756	0.086629	0.0452756	1	0.614774
2231	p_74	node_3	Fig_2c+ED_Fig_2g	standard	508	751	507	631	120	1	0.995718	74	0.808612	0.998031	0.893392	0.998031	0.840213	0.903892
2241	p_75	node_1	Fig_2c+ED_Fig_2g	standard	508	751	503	730	21	5	0.998435	75	0.959924	0.990157	0.974806	0.990157	0.972037	0.979349
2251	p_75	node_2	Fig_2c+ED_Fig_2g	standard	508	751	122	751	0	386	0.990008	75	1	0.240157	0.387302	0.240157	1	0.693407
2261	p_75	node_3	Fig_2c+ED_Fig_2g	standard	508	751	507	668	83	1	0.998341	75	0.859322	0.998031	0.923497	0.998031	0.889481	0.93328
2271	p_76	node_1	Fig_2c+ED_Fig_2g	standard	508	751	506	737	14	2	0.99925	76	0.973077	0.996063	0.984436	0.996063	0.981358	0.987292
2281	p_76	node_2	Fig_2c+ED_Fig_2g	standard	508	751	62	751	0	446	0.988855	76	1	0.122047	0.217544	0.122047	1	0.645751
2291	p_76	node_3	Fig_2c+ED_Fig_2g	standard	508	751	508	645	106	0	0.998878	76	0.827362	1	0.905526	1	0.858855	0.915806
2301	p_77	node_1	Fig_2c+ED_Fig_2g	standard	508	751	501	709	42	7	0.995418	77	0.922652	0.98622	0.953378	0.98622	0.944075	0.96108
2312	p_77	node_2	Fig_2c+ED_Fig_2g	standard	508	751	18	751	0	490	0.988359	77	1	0.0354331	0.0684411	0.0354331	1	0.610802
2321	p_77	node_3	Fig_2c+ED_Fig_2g	standard	508	751	507	611	140	1	0.995285	77	0.783617	0.998031	0.877922	0.998031	0.813582	0.888006
2331	p_78	node_1	Fig_2c+ED_Fig_2g	standard	508	751	506	700	51	2	0.998128	78	0.908438	0.996063	0.950235	0.996063	0.932091	0.957903
2341	p_78	node_2	Fig_2c+ED_Fig_2g	standard	508	751	52	751	0	456	0.992477	78	1	0.102362	0.185714	0.102362	1	0.637808
2351	p_78	node_3	Fig_2c+ED_Fig_2g	standard	508	751	507	646	105	1	0.997054	78	0.828431	0.998031	0.905357	0.998031	0.860186	0.915806
2361	p_79	node_1	Fig_2c+ED_Fig_2g	standard	508	751	502	731	20	6	0.998456	79	0.961686	0.988189	0.974757	0.988189	0.973369	0.979349
2371	p_79	node_2	Fig_2c+ED_Fig_2g	standard	508	751	23	751	0	485	0.993958	79	1	0.0452756	0.086629	0.0452756	1	0.614774
2381	p_79	node_3	Fig_2c+ED_Fig_2g	standard	508	751	508	668	83	0	0.998118	79	0.85956	1	0.924477	1	0.889481	0.934075
2391	p_80	node_1	Fig_2c+ED_Fig_2g	standard	508	751	501	733	18	7	0.997775	80	0.965318	0.98622	0.975657	0.98622	0.976032	0.980143
2401	p_80	node_2	Fig_2c+ED_Fig_2g	standard	508	751	32	751	0	476	0.989908	80	1	0.0629921	0.118519	0.0629921	1	0.621922
2412	p_80	node_3	Fig_2c+ED_Fig_2g	standard	508	751	508	644	107	0	0.998603	80	0.826016	1	0.90472	1	0.857523	0.915012
2421	p_81	node_1	Fig_2c+ED_Fig_2g	standard	508	751	501	716	35	7	0.997541	81	0.934701	0.98622	0.95977	0.98622	0.953395	0.96664
2431	p_81	node_2	Fig_2c+ED_Fig_2g	standard	508	751	35	751	0	473	0.99177	81	1	0.0688976	0.128913	0.0688976	1	0.624305
2441	p_81	node_3	Fig_2c+ED_Fig_2g	standard	508	751	507	625	126	1	0.992998	81	0.800948	0.998031	0.888694	0.998031	0.832224	0.899126
2451	p_82	node_1	Fig_2c+ED_Fig_2g	standard	508	751	506	722	29	2	0.998917	82	0.945794	0.996063	0.970278	0.996063	0.961385	0.975377
2461	p_82	node_2	Fig_2c+ED_Fig_2g	standard	508	751	49	751	0	459	0.98383	82	1	0.0964567	0.175943	0.0964567	1	0.635425
2471	p_82	node_3	Fig_2c+ED_Fig_2g	standard	508	751	508	619	132	0	0.997624	82	0.79375	1	0.885017	1	0.824234	0.895155
2481	p_83	node_1	Fig_2c+ED_Fig_2g	standard	508	751	504	735	16	4	0.999185	83	0.969231	0.992126	0.980545	0.992126	0.978695	0.984114
2491	p_83	node_2	Fig_2c+ED_Fig_2g	standard	508	751	11	751	0	497	0.99362	83	1	0.0216535	0.0423892	0.0216535	1	0.605242
2501	p_83	node_3	Fig_2c+ED_Fig_2g	standard	508	751	508	646	105	0	0.998138	83	0.828711	1	0.906334	1	0.860186	0.9166
2512	p_84	node_1	Fig_2c+ED_Fig_2g	standard	508	751	504	716	35	4	0.997678	84	0.935065	0.992126	0.962751	0.992126	0.953395	0.969023
2521	p_84	node_2	Fig_2c+ED_Fig_2g	standard	508	751	64	751	0	444	0.992543	84	1	0.125984	0.223776	0.125984	1	0.647339
2531	p_84	node_3	Fig_2c+ED_Fig_2g	standard	508	751	504	698	53	4	0.997591	84	0.904847	0.992126	0.946479	0.992126	0.929427	0.954726
2541	p_85	node_1	Fig_2c+ED_Fig_2g	standard	508	751	505	691	60	3	0.99741	85	0.893805	0.994094	0.941286	0.994094	0.920107	0.94996
2551	p_85	node_2	Fig_2c+ED_Fig_2g	standard	508	751	60	751	0	448	0.991838	85	1	0.11811	0.211268	0.11811	1	0.644162
2561	p_85	node_3	Fig_2c+ED_Fig_2g	standard	508	751	508	633	118	0	0.997818	85	0.811502	1	0.895944	1	0.842876	0.906275
2571	p_86	node_1	Fig_2c+ED_Fig_2g	standard	508	751	504	737	14	4	0.998983	86	0.972973	0.992126	0.982456	0.992126	0.981358	0.985703
2581	p_86	node_2	Fig_2c+ED_Fig_2g	standard	508	751	48	751	0	460	0.992401	86	1	0.0944882	0.172662	0.0944882	1	0.634631
2591	p_86	node_3	Fig_2c+ED_Fig_2g	standard	508	751	507	578	173	1	0.990539	86	0.745588	0.998031	0.853535	0.998031	0.76964	0.861795
2601	p_87	node_1	Fig_2c+ED_Fig_2g	standard	508	751	506	738	13	2	0.99964	87	0.974952	0.996063	0.985394	0.996063	0.98269	0.988086
2612	p_87	node_2	Fig_2c+ED_Fig_2g	standard	508	751	85	751	0	423	0.988075	87	1	0.167323	0.286678	0.167323	1	0.664019
2621	p_87	node_3	Fig_2c+ED_Fig_2g	standard	508	751	508	594	157	0	0.995464	87	0.76391	1	0.866155	1	0.790945	0.875298
2631	p_88	node_1	Fig_2c+ED_Fig_2g	standard	508	751	505	733	18	3	0.999043	88	0.965583	0.994094	0.979631	0.994094	0.976032	0.98332
2641	p_88	node_2	Fig_2c+ED_Fig_2g	standard	508	751	19	751	0	489	0.986742	88	1	0.0374016	0.0721063	0.0374016	1	0.611597
2651	p_88	node_3	Fig_2c+ED_Fig_2g	standard	508	751	508	626	125	0	0.998516	88	0.802528	1	0.890447	1	0.833555	0.900715
2661	p_89	node_1	Fig_2c+ED_Fig_2g	standard	508	751	500	728	23	8	0.997929	89	0.956023	0.984252	0.969932	0.984252	0.969374	0.975377
2671	p_89	node_2	Fig_2c+ED_Fig_2g	standard	508	751	67	751	0	441	0.988829	89	1	0.13189	0.233043	0.13189	1	0.649722
2681	p_89	node_3	Fig_2c+ED_Fig_2g	standard	508	751	507	593	158	1	0.987253	89	0.762406	0.998031	0.86445	0.998031	0.789614	0.873709
2691	p_90	node_1	Fig_2c+ED_Fig_2g	standard	508	751	505	726	25	3	0.998385	90	0.95283	0.994094	0.973025	0.994094	0.966711	0.97776
2701	p_90	node_2	Fig_2c+ED_Fig_2g	standard	508	751	9	751	0	499	0.993497	90	1	0.0177165	0.0348162	0.0177165	1	0.603654
2712	p_90	node_3	Fig_2c+ED_Fig_2g	standard	508	751	507	658	93	1	0.998459	90	0.845	0.998031	0.915162	0.998031	0.876165	0.925338
2721	p_91	node_1	Fig_2c+ED_Fig_2g	standard	508	751	506	730	21	2	0.998925	91	0.960152	0.996063	0.977778	0.996063	0.972037	0.981732
2731	p_91	node_2	Fig_2c+ED_Fig_2g	standard	508	751	71	751	0	437	0.987384	91	1	0.139764	0.24525	0.139764	1	0.652899
2741	p_91	node_3	Fig_2c+ED_Fig_2g	standard	508	751	508	661	90	0	0.997984	91	0.849498	1	0.918626	1	0.88016	0.928515
2751	p_92	node_1	Fig_2c+ED_Fig_2g	standard	508	751	505	734	17	3	0.999552	92	0.967433	0.994094	0.980583	0.994094	0.977364	0.984114
2761	p_92	node_2	Fig_2c+ED_Fig_2g	standard	508	751	65	751	0	443	0.992511	92	1	0.127953	0.226876	0.127953	1	0.648133
2771	p_92	node_3	Fig_2c+ED_Fig_2g	standard	508	751	508	646	105	0	0.998703	92	0.828711	1	0.906334	1	0.860186	0.9166
2781	p_93	node_1	Fig_2c+ED_Fig_2g	standard	508	751	504	743	8	4	0.999426	93	0.984375	0.992126	0.988235	0.992126	0.989348	0.990469
2791	p_93	node_2	Fig_2c+ED_Fig_2g	standard	508	751	23	751	0	485	0.993693	93	1	0.0452756	0.086629	0.0452756	1	0.614774
2801	p_93	node_3	Fig_2c+ED_Fig_2g	standard	508	751	507	668	83	1	0.998144	93	0.859322	0.998031	0.923497	0.998031	0.889481	0.93328
2812	p_94	node_1	Fig_2c+ED_Fig_2g	standard	508	751	502	729	22	6	0.998113	94	0.958015	0.988189	0.972868	0.988189	0.970706	0.97776
2821	p_94	node_2	Fig_2c+ED_Fig_2g	standard	508	751	6	751	0	502	0.991206	94	1	0.011811	0.0233463	0.011811	1	0.601271
2831	p_94	node_3	Fig_2c+ED_Fig_2g	standard	508	751	507	661	90	1	0.997533	94	0.849246	0.998031	0.917647	0.998031	0.88016	0.92772
2841	p_95	node_1	Fig_2c+ED_Fig_2g	standard	508	751	501	738	13	7	0.998509	95	0.974708	0.98622	0.980431	0.98622	0.98269	0.984114
2851	p_95	node_2	Fig_2c+ED_Fig_2g	standard	508	751	48	751	0	460	0.991122	95	1	0.0944882	0.172662	0.0944882	1	0.634631
2861	p_95	node_3	Fig_2c+ED_Fig_2g	standard	508	751	507	649	102	1	0.997581	95	0.832512	0.998031	0.907789	0.998031	0.864181	0.918189
2871	p_96	node_1	Fig_2c+ED_Fig_2g	standard	508	751	508	721	30	0	0.99844	96	0.944238	1	0.971319	1	0.960053	0.976172
2881	p_96	node_2	Fig_2c+ED_Fig_2g	standard	508	751	5	751	0	503	0.994157	96	1	0.00984252	0.0194932	0.00984252	1	0.600477
2891	p_96	node_3	Fig_2c+ED_Fig_2g	standard	508	751	508	662	89	0	0.998802	96	0.850921	1	0.919457	1	0.881491	0.929309
2901	p_97	node_1	Fig_2c+ED_Fig_2g	standard	508	751	505	729	22	3	0.997963	97	0.958254	0.994094	0.975845	0.994094	0.970706	0.980143
2912	p_97	node_2	Fig_2c+ED_Fig_2g	standard	508	751	26	751	0	482	0.996266	97	1	0.0511811	0.0973783	0.0511811	1	0.617156
2921	p_97	node_3	Fig_2c+ED_Fig_2g	standard	508	751	508	659	92	0	0.998655	97	0.846667	1	0.916968	1	0.877497	0.926926
2931	p_98	node_1	Fig_2c+ED_Fig_2g	standard	508	751	504	719	32	4	0.996996	98	0.940299	0.992126	0.965517	0.992126	0.95739	0.971406
2941	p_98	node_2	Fig_2c+ED_Fig_2g	standard	508	751	34	751	0	474	0.989222	98	1	0.0669291	0.125461	0.0669291	1	0.623511
2951	p_98	node_3	Fig_2c+ED_Fig_2g	standard	508	751	507	656	95	1	0.996144	98	0.842193	0.998031	0.913514	0.998031	0.873502	0.923749
2961	p_99	node_1	Fig_2c+ED_Fig_2g	standard	508	751	505	723	28	3	0.99838	99	0.947467	0.994094	0.970221	0.994094	0.962716	0.975377
2971	p_99	node_2	Fig_2c+ED_Fig_2g	standard	508	751	31	751	0	477	0.989735	99	1	0.0610236	0.115028	0.0610236	1	0.621128
2981	p_99	node_3	Fig_2c+ED_Fig_2g	standard	508	751	508	655	96	0	0.998315	99	0.84106	1	0.913669	1	0.87217	0.923749
2991	p_100	node_1	Fig_2c+ED_Fig_2g	standard	508	751	502	720	31	6	0.998013	100	0.941839	0.988189	0.964457	0.988189	0.958722	0.970612
3001	p_100	node_2	Fig_2c+ED_Fig_2g	standard	508	751	75	751	0	433	0.988139	100	1	0.147638	0.25729	0.147638	1	0.656076
3011	p_100	node_3	Fig_2c+ED_Fig_2g	standard	508	751	508	617	134	0	0.996245	100	0.791277	1	0.883478	1	0.821571	0.893566
2103	p_1	swarm	Fig_2c+ED_Fig_2g	standard	508	751	502	740	11	6	0.999012	1	0.978558	0.988189	0.98335	0.988189	0.985353	0.986497
314	p_2	swarm	Fig_2c+ED_Fig_2g	standard	508	751	505	739	12	3	0.999098	2	0.976789	0.994094	0.985366	0.994094	0.984021	0.988086
414	p_3	swarm	Fig_2c+ED_Fig_2g	standard	508	751	504	744	7	4	0.998073	3	0.986301	0.992126	0.989205	0.992126	0.990679	0.991263
514	p_4	swarm	Fig_2c+ED_Fig_2g	standard	508	751	487	751	0	21	0.999822	4	1	0.958661	0.978894	0.958661	1	0.98332
614	p_5	swarm	Fig_2c+ED_Fig_2g	standard	508	751	500	739	12	8	0.99875	5	0.976562	0.984252	0.980392	0.984252	0.984021	0.984114
714	p_6	swarm	Fig_2c+ED_Fig_2g	standard	508	751	497	737	14	11	0.997083	6	0.972603	0.978346	0.975466	0.978346	0.981358	0.980143
814	p_7	swarm	Fig_2c+ED_Fig_2g	standard	508	751	505	736	15	3	0.99918	7	0.971154	0.994094	0.98249	0.994094	0.980027	0.985703
914	p_8	swarm	Fig_2c+ED_Fig_2g	standard	508	751	481	749	2	27	0.998076	8	0.995859	0.94685	0.970737	0.94685	0.997337	0.976966
1014	p_9	swarm	Fig_2c+ED_Fig_2g	standard	508	751	496	744	7	12	0.998163	9	0.986083	0.976378	0.981207	0.976378	0.990679	0.984909
1113	p_10	swarm	Fig_2c+ED_Fig_2g	standard	508	751	481	749	2	27	0.997785	10	0.995859	0.94685	0.970737	0.94685	0.997337	0.976966
1213	p_11	swarm	Fig_2c+ED_Fig_2g	standard	508	751	476	750	1	32	0.999586	11	0.997904	0.937008	0.966497	0.937008	0.998668	0.973789
1313	p_12	swarm	Fig_2c+ED_Fig_2g	standard	508	751	493	747	4	15	0.998262	12	0.991952	0.970472	0.981095	0.970472	0.994674	0.984909
1413	p_13	swarm	Fig_2c+ED_Fig_2g	standard	508	751	477	749	2	31	0.998498	13	0.995825	0.938976	0.966565	0.938976	0.997337	0.973789
1513	p_14	swarm	Fig_2c+ED_Fig_2g	standard	508	751	499	748	3	9	0.998249	14	0.994024	0.982283	0.988119	0.982283	0.996005	0.990469
1613	p_15	swarm	Fig_2c+ED_Fig_2g	standard	508	751	495	748	3	13	0.999497	15	0.993976	0.974409	0.984095	0.974409	0.996005	0.987292
1713	p_16	swarm	Fig_2c+ED_Fig_2g	standard	508	751	489	748	3	19	0.998405	16	0.993902	0.962598	0.978	0.962598	0.996005	0.982526
1813	p_17	swarm	Fig_2c+ED_Fig_2g	standard	508	751	498	744	7	10	0.99876	17	0.986139	0.980315	0.983218	0.980315	0.990679	0.986497
1913	p_18	swarm	Fig_2c+ED_Fig_2g	standard	508	751	496	748	3	12	0.998214	18	0.993988	0.976378	0.985104	0.976378	0.996005	0.988086
2013	p_19	swarm	Fig_2c+ED_Fig_2g	standard	508	751	503	746	5	5	0.999468	19	0.990157	0.990157	0.990157	0.990157	0.993342	0.992057
2113	p_20	swarm	Fig_2c+ED_Fig_2g	standard	508	751	498	751	0	10	0.999851	20	1	0.980315	0.99006	0.980315	1	0.992057
2213	p_21	swarm	Fig_2c+ED_Fig_2g	standard	508	751	489	749	2	19	0.998063	21	0.995927	0.962598	0.978979	0.962598	0.997337	0.98332
2313	p_22	swarm	Fig_2c+ED_Fig_2g	standard	508	751	490	750	1	18	0.999358	22	0.997963	0.964567	0.980981	0.964567	0.998668	0.984909
2413	p_23	swarm	Fig_2c+ED_Fig_2g	standard	508	751	475	749	2	33	0.999334	23	0.995807	0.935039	0.964467	0.935039	0.997337	0.9722
2513	p_24	swarm	Fig_2c+ED_Fig_2g	standard	508	751	502	741	10	6	0.999135	24	0.980469	0.988189	0.984314	0.988189	0.986684	0.987292
2613	p_25	swarm	Fig_2c+ED_Fig_2g	standard	508	751	505	746	5	3	0.999442	25	0.990196	0.994094	0.992141	0.994094	0.993342	0.993646
2713	p_26	swarm	Fig_2c+ED_Fig_2g	standard	508	751	486	744	7	22	0.998904	26	0.985801	0.956693	0.971029	0.956693	0.990679	0.976966
2813	p_27	swarm	Fig_2c+ED_Fig_2g	standard	508	751	498	741	10	10	0.999185	27	0.980315	0.980315	0.980315	0.980315	0.986684	0.984114
2913	p_28	swarm	Fig_2c+ED_Fig_2g	standard	508	751	499	750	1	9	0.999287	28	0.998	0.982283	0.990079	0.982283	0.998668	0.992057
304	p_29	swarm	Fig_2c+ED_Fig_2g	standard	508	751	495	745	6	13	0.99817	29	0.988024	0.974409	0.981169	0.974409	0.992011	0.984909
315	p_30	swarm	Fig_2c+ED_Fig_2g	standard	508	751	499	737	14	9	0.997827	30	0.97271	0.982283	0.977473	0.982283	0.981358	0.981732
323	p_31	swarm	Fig_2c+ED_Fig_2g	standard	508	751	499	748	3	9	0.999633	31	0.994024	0.982283	0.988119	0.982283	0.996005	0.990469
333	p_32	swarm	Fig_2c+ED_Fig_2g	standard	508	751	498	747	4	10	0.998972	32	0.992032	0.980315	0.986139	0.980315	0.994674	0.98888
343	p_33	swarm	Fig_2c+ED_Fig_2g	standard	508	751	505	742	9	3	0.999392	33	0.98249	0.994094	0.988258	0.994094	0.988016	0.990469
353	p_34	swarm	Fig_2c+ED_Fig_2g	standard	508	751	496	748	3	12	0.998716	34	0.993988	0.976378	0.985104	0.976378	0.996005	0.988086
363	p_35	swarm	Fig_2c+ED_Fig_2g	standard	508	751	494	748	3	14	0.998464	35	0.993964	0.972441	0.983085	0.972441	0.996005	0.986497
373	p_36	swarm	Fig_2c+ED_Fig_2g	standard	508	751	487	750	1	21	0.998789	36	0.997951	0.958661	0.977912	0.958661	0.998668	0.982526
383	p_37	swarm	Fig_2c+ED_Fig_2g	standard	508	751	497	748	3	11	0.999633	37	0.994	0.978346	0.986111	0.978346	0.996005	0.98888
393	p_38	swarm	Fig_2c+ED_Fig_2g	standard	508	751	485	745	6	23	0.998105	38	0.98778	0.954724	0.970971	0.954724	0.992011	0.976966
403	p_39	swarm	Fig_2c+ED_Fig_2g	standard	508	751	479	747	4	29	0.997114	39	0.991718	0.942913	0.9667	0.942913	0.994674	0.973789
415	p_40	swarm	Fig_2c+ED_Fig_2g	standard	508	751	491	750	1	17	0.998768	40	0.997967	0.966535	0.982	0.966535	0.998668	0.985703
423	p_41	swarm	Fig_2c+ED_Fig_2g	standard	508	751	502	748	3	6	0.999764	41	0.994059	0.988189	0.991115	0.988189	0.996005	0.992851
433	p_42	swarm	Fig_2c+ED_Fig_2g	standard	508	751	490	748	3	18	0.999143	42	0.993915	0.964567	0.979021	0.964567	0.996005	0.98332
443	p_43	swarm	Fig_2c+ED_Fig_2g	standard	508	751	504	747	4	4	0.999046	43	0.992126	0.992126	0.992126	0.992126	0.994674	0.993646
453	p_44	swarm	Fig_2c+ED_Fig_2g	standard	508	751	501	744	7	7	0.999641	44	0.98622	0.98622	0.98622	0.98622	0.990679	0.98888
463	p_45	swarm	Fig_2c+ED_Fig_2g	standard	508	751	493	746	5	15	0.998737	45	0.98996	0.970472	0.980119	0.970472	0.993342	0.984114
473	p_46	swarm	Fig_2c+ED_Fig_2g	standard	508	751	482	748	3	26	0.997955	46	0.993814	0.948819	0.970796	0.948819	0.996005	0.976966
483	p_47	swarm	Fig_2c+ED_Fig_2g	standard	508	751	504	741	10	4	0.999037	47	0.980545	0.992126	0.986301	0.992126	0.986684	0.98888
493	p_48	swarm	Fig_2c+ED_Fig_2g	standard	508	751	503	744	7	5	0.999266	48	0.986275	0.990157	0.988212	0.990157	0.990679	0.990469
503	p_49	swarm	Fig_2c+ED_Fig_2g	standard	508	751	500	742	9	8	0.999359	49	0.982318	0.984252	0.983284	0.984252	0.988016	0.986497
515	p_50	swarm	Fig_2c+ED_Fig_2g	standard	508	751	501	745	6	7	0.999169	50	0.988166	0.98622	0.987192	0.98622	0.992011	0.989674
523	p_51	swarm	Fig_2c+ED_Fig_2g	standard	508	751	494	747	4	14	0.998553	51	0.991968	0.972441	0.982107	0.972441	0.994674	0.985703
533	p_52	swarm	Fig_2c+ED_Fig_2g	standard	508	751	483	749	2	25	0.997801	52	0.995876	0.950787	0.97281	0.950787	0.997337	0.978554
543	p_53	swarm	Fig_2c+ED_Fig_2g	standard	508	751	499	744	7	9	0.998755	53	0.986166	0.982283	0.984221	0.982283	0.990679	0.987292
553	p_54	swarm	Fig_2c+ED_Fig_2g	standard	508	751	492	747	4	16	0.999332	54	0.991935	0.968504	0.98008	0.968504	0.994674	0.984114
563	p_55	swarm	Fig_2c+ED_Fig_2g	standard	508	751	491	747	4	17	0.998419	55	0.991919	0.966535	0.979063	0.966535	0.994674	0.98332
573	p_56	swarm	Fig_2c+ED_Fig_2g	standard	508	751	484	748	3	24	0.999415	56	0.99384	0.952756	0.972864	0.952756	0.996005	0.978554
583	p_57	swarm	Fig_2c+ED_Fig_2g	standard	508	751	499	745	6	9	0.998886	57	0.988119	0.982283	0.985192	0.982283	0.992011	0.988086
593	p_58	swarm	Fig_2c+ED_Fig_2g	standard	508	751	504	744	7	4	0.999735	58	0.986301	0.992126	0.989205	0.992126	0.990679	0.991263
603	p_59	swarm	Fig_2c+ED_Fig_2g	standard	508	751	497	750	1	11	0.999604	59	0.997992	0.978346	0.988072	0.978346	0.998668	0.990469
615	p_60	swarm	Fig_2c+ED_Fig_2g	standard	508	751	481	747	4	27	0.997858	60	0.991753	0.94685	0.968781	0.94685	0.994674	0.975377
623	p_61	swarm	Fig_2c+ED_Fig_2g	standard	508	751	500	746	5	8	0.998397	61	0.990099	0.984252	0.987167	0.984252	0.993342	0.989674
633	p_62	swarm	Fig_2c+ED_Fig_2g	standard	508	751	497	744	7	11	0.999256	62	0.986111	0.978346	0.982213	0.978346	0.990679	0.985703
643	p_63	swarm	Fig_2c+ED_Fig_2g	standard	508	751	505	744	7	3	0.999208	63	0.986328	0.994094	0.990196	0.994094	0.990679	0.992057
653	p_64	swarm	Fig_2c+ED_Fig_2g	standard	508	751	498	745	6	10	0.999025	64	0.988095	0.980315	0.98419	0.980315	0.992011	0.987292
663	p_65	swarm	Fig_2c+ED_Fig_2g	standard	508	751	482	748	3	26	0.998653	65	0.993814	0.948819	0.970796	0.948819	0.996005	0.976966
673	p_66	swarm	Fig_2c+ED_Fig_2g	standard	508	751	485	747	4	23	0.998548	66	0.99182	0.954724	0.972919	0.954724	0.994674	0.978554
683	p_67	swarm	Fig_2c+ED_Fig_2g	standard	508	751	484	748	3	24	0.998204	67	0.99384	0.952756	0.972864	0.952756	0.996005	0.978554
693	p_68	swarm	Fig_2c+ED_Fig_2g	standard	508	751	492	746	5	16	0.99898	68	0.98994	0.968504	0.979104	0.968504	0.993342	0.98332
703	p_69	swarm	Fig_2c+ED_Fig_2g	standard	508	751	495	750	1	13	0.999851	69	0.997984	0.974409	0.986056	0.974409	0.998668	0.98888
715	p_70	swarm	Fig_2c+ED_Fig_2g	standard	508	751	503	746	5	5	0.999706	70	0.990157	0.990157	0.990157	0.990157	0.993342	0.992057
723	p_71	swarm	Fig_2c+ED_Fig_2g	standard	508	751	501	739	12	7	0.999332	71	0.976608	0.98622	0.981391	0.98622	0.984021	0.984909
733	p_72	swarm	Fig_2c+ED_Fig_2g	standard	508	751	490	750	1	18	0.998299	72	0.997963	0.964567	0.980981	0.964567	0.998668	0.984909
743	p_73	swarm	Fig_2c+ED_Fig_2g	standard	508	751	499	744	7	9	0.999143	73	0.986166	0.982283	0.984221	0.982283	0.990679	0.987292
753	p_74	swarm	Fig_2c+ED_Fig_2g	standard	508	751	486	749	2	22	0.997056	74	0.995902	0.956693	0.975904	0.956693	0.997337	0.980937
763	p_75	swarm	Fig_2c+ED_Fig_2g	standard	508	751	487	749	2	21	0.999033	75	0.99591	0.958661	0.976931	0.958661	0.997337	0.981732
773	p_76	swarm	Fig_2c+ED_Fig_2g	standard	508	751	503	744	7	5	0.999093	76	0.986275	0.990157	0.988212	0.990157	0.990679	0.990469
783	p_77	swarm	Fig_2c+ED_Fig_2g	standard	508	751	498	742	9	10	0.997232	77	0.982249	0.980315	0.981281	0.980315	0.988016	0.984909
793	p_78	swarm	Fig_2c+ED_Fig_2g	standard	508	751	492	744	7	16	0.998249	78	0.985972	0.968504	0.97716	0.968504	0.990679	0.981732
803	p_79	swarm	Fig_2c+ED_Fig_2g	standard	508	751	490	747	4	18	0.999269	79	0.991903	0.964567	0.978044	0.964567	0.994674	0.982526
815	p_80	swarm	Fig_2c+ED_Fig_2g	standard	508	751	495	743	8	13	0.999224	80	0.984095	0.974409	0.979228	0.974409	0.989348	0.98332
823	p_81	swarm	Fig_2c+ED_Fig_2g	standard	508	751	500	746	5	8	0.998923	81	0.990099	0.984252	0.987167	0.984252	0.993342	0.989674
833	p_82	swarm	Fig_2c+ED_Fig_2g	standard	508	751	492	750	1	16	0.999512	82	0.997972	0.968504	0.983017	0.968504	0.998668	0.986497
843	p_83	swarm	Fig_2c+ED_Fig_2g	standard	508	751	499	747	4	9	0.999452	83	0.992048	0.982283	0.987141	0.982283	0.994674	0.989674
853	p_84	swarm	Fig_2c+ED_Fig_2g	standard	508	751	500	743	8	8	0.998224	84	0.984252	0.984252	0.984252	0.984252	0.989348	0.987292
863	p_85	swarm	Fig_2c+ED_Fig_2g	standard	508	751	483	750	1	25	0.999421	85	0.997934	0.950787	0.97379	0.950787	0.998668	0.979349
873	p_86	swarm	Fig_2c+ED_Fig_2g	standard	508	751	489	748	3	19	0.999098	86	0.993902	0.962598	0.978	0.962598	0.996005	0.982526
883	p_87	swarm	Fig_2c+ED_Fig_2g	standard	508	751	479	750	1	29	0.999076	87	0.997917	0.942913	0.969636	0.942913	0.998668	0.976172
893	p_88	swarm	Fig_2c+ED_Fig_2g	standard	508	751	502	746	5	6	0.999384	88	0.990138	0.988189	0.989163	0.988189	0.993342	0.991263
903	p_89	swarm	Fig_2c+ED_Fig_2g	standard	508	751	475	748	3	33	0.999111	89	0.993724	0.935039	0.963489	0.935039	0.996005	0.971406
915	p_90	swarm	Fig_2c+ED_Fig_2g	standard	508	751	498	747	4	10	0.999106	90	0.992032	0.980315	0.986139	0.980315	0.994674	0.98888
923	p_91	swarm	Fig_2c+ED_Fig_2g	standard	508	751	502	742	9	6	0.999484	91	0.982387	0.988189	0.98528	0.988189	0.988016	0.988086
933	p_92	swarm	Fig_2c+ED_Fig_2g	standard	508	751	492	750	1	16	0.999573	92	0.997972	0.968504	0.983017	0.968504	0.998668	0.986497
943	p_93	swarm	Fig_2c+ED_Fig_2g	standard	508	751	497	751	0	11	0.999615	93	1	0.978346	0.989055	0.978346	1	0.991263
953	p_94	swarm	Fig_2c+ED_Fig_2g	standard	508	751	504	743	8	4	0.998841	94	0.984375	0.992126	0.988235	0.992126	0.989348	0.990469
963	p_95	swarm	Fig_2c+ED_Fig_2g	standard	508	751	499	747	4	9	0.999125	95	0.992048	0.982283	0.987141	0.982283	0.994674	0.989674
973	p_96	swarm	Fig_2c+ED_Fig_2g	standard	508	751	500	744	7	8	0.999227	96	0.986193	0.984252	0.985222	0.984252	0.990679	0.988086
983	p_97	swarm	Fig_2c+ED_Fig_2g	standard	508	751	499	745	6	9	0.998472	97	0.988119	0.982283	0.985192	0.982283	0.992011	0.988086
993	p_98	swarm	Fig_2c+ED_Fig_2g	standard	508	751	495	741	10	13	0.997717	98	0.980198	0.974409	0.977295	0.974409	0.986684	0.981732
1003	p_99	swarm	Fig_2c+ED_Fig_2g	standard	508	751	497	747	4	11	0.999329	99	0.992016	0.978346	0.985134	0.978346	0.994674	0.988086
1015	p_100	swarm	Fig_2c+ED_Fig_2g	standard	508	751	501	741	10	7	0.999012	100	0.980431	0.98622	0.983317	0.98622	0.986684	0.986497
2104	p_1	node_1	Fig_2d+ED_Fig_3b	standard	529	1122	526	983	139	3	0.99276	1	0.790977	0.994329	0.881072	0.994329	0.876114	0.913992
316	p_1	node_2	Fig_2d+ED_Fig_3b	standard	529	1122	468	1117	5	61	0.995672	1	0.989429	0.884688	0.934132	0.884688	0.995544	0.960024
416	p_1	node_3	Fig_2d+ED_Fig_3b	standard	529	1122	417	1075	47	112	0.966695	1	0.898707	0.78828	0.839879	0.78828	0.958111	0.903695
516	p_2	node_1	Fig_2d+ED_Fig_3b	standard	510	1128	403	1106	22	107	0.984178	2	0.948235	0.790196	0.862032	0.790196	0.980496	0.921245
616	p_2	node_2	Fig_2d+ED_Fig_3b	standard	510	1128	476	1114	14	34	0.996493	2	0.971429	0.933333	0.952	0.933333	0.987589	0.970696
716	p_2	node_3	Fig_2d+ED_Fig_3b	standard	510	1128	498	1061	67	12	0.988891	2	0.881416	0.976471	0.926512	0.976471	0.940603	0.95177
816	p_3	node_1	Fig_2d+ED_Fig_3b	standard	512	1158	485	1142	16	27	0.996129	3	0.968064	0.947266	0.957552	0.947266	0.986183	0.974251
916	p_3	node_2	Fig_2d+ED_Fig_3b	standard	512	1158	500	1054	104	12	0.973857	3	0.827815	0.976562	0.896057	0.976562	0.91019	0.930539
1016	p_3	node_3	Fig_2d+ED_Fig_3b	standard	512	1158	334	1132	26	178	0.957288	3	0.927778	0.652344	0.766055	0.652344	0.977547	0.877844
1114	p_4	node_1	Fig_2d+ED_Fig_3b	standard	525	1100	454	1051	49	71	0.977113	4	0.902584	0.864762	0.883268	0.864762	0.955455	0.926154
1214	p_4	node_2	Fig_2d+ED_Fig_3b	standard	525	1100	486	1082	18	39	0.990792	4	0.964286	0.925714	0.944606	0.925714	0.983636	0.964923
1314	p_4	node_3	Fig_2d+ED_Fig_3b	standard	525	1100	519	999	101	6	0.992554	4	0.837097	0.988571	0.90655	0.988571	0.908182	0.934154
1414	p_5	node_1	Fig_2d+ED_Fig_3b	standard	555	1097	539	1031	66	16	0.991065	5	0.890909	0.971171	0.92931	0.971171	0.939836	0.950363
1514	p_5	node_2	Fig_2d+ED_Fig_3b	standard	555	1097	527	997	100	28	0.984298	5	0.84051	0.94955	0.891709	0.94955	0.908842	0.922518
1614	p_5	node_3	Fig_2d+ED_Fig_3b	standard	555	1097	528	1081	16	27	0.995816	5	0.970588	0.951351	0.960874	0.951351	0.985415	0.973971
1714	p_6	node_1	Fig_2d+ED_Fig_3b	standard	490	1140	476	954	186	14	0.975886	6	0.719033	0.971429	0.826389	0.971429	0.836842	0.877301
1814	p_6	node_2	Fig_2d+ED_Fig_3b	standard	490	1140	450	1047	93	40	0.973643	6	0.828729	0.918367	0.871249	0.918367	0.918421	0.918405
1914	p_6	node_3	Fig_2d+ED_Fig_3b	standard	490	1140	468	1119	21	22	0.99302	6	0.957055	0.955102	0.956078	0.955102	0.981579	0.97362
2014	p_7	node_1	Fig_2d+ED_Fig_3b	standard	503	1129	451	1088	41	52	0.986732	7	0.916667	0.89662	0.906533	0.89662	0.963685	0.943015
2114	p_7	node_2	Fig_2d+ED_Fig_3b	standard	503	1129	499	975	154	4	0.986565	7	0.764165	0.992048	0.863322	0.992048	0.863596	0.903186
2214	p_7	node_3	Fig_2d+ED_Fig_3b	standard	503	1129	472	1124	5	31	0.997822	7	0.989518	0.93837	0.963265	0.93837	0.995571	0.977941
2314	p_8	node_1	Fig_2d+ED_Fig_3b	standard	546	1098	505	1036	62	41	0.984289	8	0.890653	0.924908	0.907457	0.924908	0.943534	0.937348
2414	p_8	node_2	Fig_2d+ED_Fig_3b	standard	546	1098	537	979	119	9	0.988531	8	0.818598	0.983516	0.893511	0.983516	0.891621	0.922141
2514	p_8	node_3	Fig_2d+ED_Fig_3b	standard	546	1098	432	1094	4	114	0.994325	8	0.990826	0.791209	0.879837	0.791209	0.996357	0.928224
2614	p_9	node_1	Fig_2d+ED_Fig_3b	standard	502	1153	491	1041	112	11	0.9872	9	0.814262	0.978088	0.888688	0.978088	0.902862	0.92568
2714	p_9	node_2	Fig_2d+ED_Fig_3b	standard	502	1153	495	1053	100	7	0.989127	9	0.831933	0.986056	0.902461	0.986056	0.91327	0.935347
2814	p_9	node_3	Fig_2d+ED_Fig_3b	standard	502	1153	453	1142	11	49	0.996334	9	0.976293	0.90239	0.937888	0.90239	0.99046	0.963746
2914	p_10	node_1	Fig_2d+ED_Fig_3b	standard	523	1128	511	1063	65	12	0.991814	10	0.887153	0.977055	0.929936	0.977055	0.942376	0.953362
305	p_10	node_2	Fig_2d+ED_Fig_3b	standard	523	1128	443	1091	37	80	0.977259	10	0.922917	0.847036	0.88335	0.847036	0.967199	0.929134
317	p_10	node_3	Fig_2d+ED_Fig_3b	standard	523	1128	501	1054	74	22	0.989808	10	0.871304	0.957935	0.912568	0.957935	0.934397	0.941853
324	p_11	node_1	Fig_2d+ED_Fig_3b	standard	525	1127	501	1047	80	24	0.982389	11	0.862306	0.954286	0.905967	0.954286	0.929015	0.937046
334	p_11	node_2	Fig_2d+ED_Fig_3b	standard	525	1127	477	1039	88	48	0.976411	11	0.844248	0.908571	0.875229	0.908571	0.921917	0.917676
344	p_11	node_3	Fig_2d+ED_Fig_3b	standard	525	1127	495	1114	13	30	0.995247	11	0.974409	0.942857	0.958374	0.942857	0.988465	0.973971
354	p_12	node_1	Fig_2d+ED_Fig_3b	standard	499	1153	478	1143	10	21	0.998125	12	0.979508	0.957916	0.968592	0.957916	0.991327	0.981235
364	p_12	node_2	Fig_2d+ED_Fig_3b	standard	499	1153	486	1094	59	13	0.991312	12	0.891743	0.973948	0.931034	0.973948	0.948829	0.956416
374	p_12	node_3	Fig_2d+ED_Fig_3b	standard	499	1153	476	1032	121	23	0.965608	12	0.79732	0.953908	0.868613	0.953908	0.895056	0.912833
384	p_13	node_1	Fig_2d+ED_Fig_3b	standard	524	1138	442	1088	50	82	0.974222	13	0.898374	0.843511	0.870079	0.843511	0.956063	0.920578
394	p_13	node_2	Fig_2d+ED_Fig_3b	standard	524	1138	507	1084	54	17	0.990044	13	0.903743	0.967557	0.934562	0.967557	0.952548	0.95728
404	p_13	node_3	Fig_2d+ED_Fig_3b	standard	524	1138	513	1005	133	11	0.982465	13	0.794118	0.979008	0.876923	0.979008	0.883128	0.913357
417	p_14	node_1	Fig_2d+ED_Fig_3b	standard	482	1165	437	1037	128	45	0.967688	14	0.773451	0.906639	0.834766	0.906639	0.890129	0.894961
424	p_14	node_2	Fig_2d+ED_Fig_3b	standard	482	1165	452	1107	58	30	0.984435	14	0.886275	0.937759	0.91129	0.937759	0.950215	0.94657
434	p_14	node_3	Fig_2d+ED_Fig_3b	standard	482	1165	472	1148	17	10	0.996591	14	0.965235	0.979253	0.972194	0.979253	0.985408	0.983607
444	p_15	node_1	Fig_2d+ED_Fig_3b	standard	507	1152	442	1059	93	65	0.965254	15	0.826168	0.871795	0.848369	0.871795	0.919271	0.904762
454	p_15	node_2	Fig_2d+ED_Fig_3b	standard	507	1152	425	1112	40	82	0.985974	15	0.913978	0.838264	0.874486	0.838264	0.965278	0.926462
464	p_15	node_3	Fig_2d+ED_Fig_3b	standard	507	1152	490	1134	18	17	0.996922	15	0.964567	0.966469	0.965517	0.966469	0.984375	0.978903
474	p_16	node_1	Fig_2d+ED_Fig_3b	standard	516	1140	485	1122	18	31	0.993401	16	0.964215	0.939922	0.951914	0.939922	0.984211	0.970411
484	p_16	node_2	Fig_2d+ED_Fig_3b	standard	516	1140	497	1040	100	19	0.982121	16	0.832496	0.963178	0.893082	0.963178	0.912281	0.92814
494	p_16	node_3	Fig_2d+ED_Fig_3b	standard	516	1140	512	994	146	4	0.96191	16	0.778116	0.992248	0.872232	0.992248	0.87193	0.90942
504	p_17	node_1	Fig_2d+ED_Fig_3b	standard	523	1139	523	927	212	0	0.982791	17	0.711565	1	0.831479	1	0.813872	0.872443
517	p_17	node_2	Fig_2d+ED_Fig_3b	standard	523	1139	507	1107	32	16	0.995889	17	0.940631	0.969407	0.954802	0.969407	0.971905	0.971119
524	p_17	node_3	Fig_2d+ED_Fig_3b	standard	523	1139	493	1127	12	30	0.995597	17	0.976238	0.942639	0.959144	0.942639	0.989464	0.974729
534	p_18	node_1	Fig_2d+ED_Fig_3b	standard	399	1169	392	1097	72	7	0.988712	18	0.844828	0.982456	0.908459	0.982456	0.938409	0.949617
544	p_18	node_2	Fig_2d+ED_Fig_3b	standard	399	1169	391	1092	77	8	0.988721	18	0.83547	0.97995	0.901961	0.97995	0.934132	0.945791
554	p_18	node_3	Fig_2d+ED_Fig_3b	standard	399	1169	376	1146	23	23	0.994247	18	0.942356	0.942356	0.942356	0.942356	0.980325	0.970663
564	p_19	node_1	Fig_2d+ED_Fig_3b	standard	501	1150	490	1091	59	11	0.993123	19	0.892532	0.978044	0.933333	0.978044	0.948696	0.957601
574	p_19	node_2	Fig_2d+ED_Fig_3b	standard	501	1150	490	1057	93	11	0.985627	19	0.84048	0.978044	0.904059	0.978044	0.91913	0.937008
584	p_19	node_3	Fig_2d+ED_Fig_3b	standard	501	1150	475	1138	12	26	0.997145	19	0.975359	0.948104	0.961538	0.948104	0.989565	0.976984
594	p_20	node_1	Fig_2d+ED_Fig_3b	standard	534	1126	489	1106	20	45	0.993847	20	0.960707	0.91573	0.93768	0.91573	0.982238	0.960843
604	p_20	node_2	Fig_2d+ED_Fig_3b	standard	534	1126	476	1016	110	58	0.964774	20	0.812287	0.891386	0.85	0.891386	0.902309	0.898795
617	p_20	node_3	Fig_2d+ED_Fig_3b	standard	534	1126	478	1052	74	56	0.977756	20	0.865942	0.895131	0.880295	0.895131	0.934281	0.921687
624	p_21	node_1	Fig_2d+ED_Fig_3b	standard	494	1159	482	1128	31	12	0.995717	21	0.939571	0.975709	0.957299	0.975709	0.973253	0.973987
634	p_21	node_2	Fig_2d+ED_Fig_3b	standard	494	1159	472	1083	76	22	0.985988	21	0.861314	0.955466	0.90595	0.955466	0.934426	0.940714
644	p_21	node_3	Fig_2d+ED_Fig_3b	standard	494	1159	479	1043	116	15	0.983038	21	0.805042	0.969636	0.879706	0.969636	0.899914	0.92075
654	p_22	node_1	Fig_2d+ED_Fig_3b	standard	526	1136	507	1083	53	19	0.992446	22	0.905357	0.963878	0.933702	0.963878	0.953345	0.956679
664	p_22	node_2	Fig_2d+ED_Fig_3b	standard	526	1136	521	1002	134	5	0.976368	22	0.79542	0.990494	0.882303	0.990494	0.882042	0.916366
674	p_22	node_3	Fig_2d+ED_Fig_3b	standard	526	1136	491	1116	20	35	0.994279	22	0.960861	0.93346	0.946962	0.93346	0.982394	0.966907
684	p_23	node_1	Fig_2d+ED_Fig_3b	standard	530	1140	507	1051	89	23	0.986718	23	0.850671	0.956604	0.900533	0.956604	0.92193	0.932934
694	p_23	node_2	Fig_2d+ED_Fig_3b	standard	530	1140	502	1115	25	28	0.99128	23	0.952562	0.94717	0.949858	0.94717	0.97807	0.968263
704	p_23	node_3	Fig_2d+ED_Fig_3b	standard	530	1140	491	1092	48	39	0.988987	23	0.910946	0.926415	0.918616	0.926415	0.957895	0.947904
717	p_24	node_1	Fig_2d+ED_Fig_3b	standard	502	1149	413	1040	109	89	0.930509	24	0.791188	0.822709	0.806641	0.822709	0.905135	0.880073
724	p_24	node_2	Fig_2d+ED_Fig_3b	standard	502	1149	496	1064	85	6	0.994707	24	0.853701	0.988048	0.915974	0.988048	0.926023	0.944882
734	p_24	node_3	Fig_2d+ED_Fig_3b	standard	502	1149	477	1117	32	25	0.994232	24	0.937132	0.950199	0.94362	0.950199	0.97215	0.965475
744	p_25	node_1	Fig_2d+ED_Fig_3b	standard	489	1177	466	1154	23	23	0.99257	25	0.952965	0.952965	0.952965	0.952965	0.980459	0.972389
754	p_25	node_2	Fig_2d+ED_Fig_3b	standard	489	1177	457	1085	92	32	0.980506	25	0.832423	0.93456	0.880539	0.93456	0.921835	0.92557
764	p_25	node_3	Fig_2d+ED_Fig_3b	standard	489	1177	466	1107	70	23	0.986844	25	0.869403	0.952965	0.909268	0.952965	0.940527	0.944178
774	p_26	node_1	Fig_2d+ED_Fig_3b	standard	487	1171	478	1022	149	9	0.987831	26	0.76236	0.98152	0.858169	0.98152	0.872758	0.904704
784	p_26	node_2	Fig_2d+ED_Fig_3b	standard	487	1171	450	1120	51	37	0.989491	26	0.898204	0.924025	0.910931	0.924025	0.956447	0.946924
794	p_26	node_3	Fig_2d+ED_Fig_3b	standard	487	1171	456	1150	21	31	0.98947	26	0.955975	0.936345	0.946058	0.936345	0.982067	0.968637
804	p_27	node_1	Fig_2d+ED_Fig_3b	standard	561	1109	519	1104	5	42	0.996549	27	0.990458	0.925134	0.956682	0.925134	0.995491	0.971856
817	p_27	node_2	Fig_2d+ED_Fig_3b	standard	561	1109	554	1031	78	7	0.993481	27	0.876582	0.987522	0.928751	0.987522	0.929666	0.949102
824	p_27	node_3	Fig_2d+ED_Fig_3b	standard	561	1109	542	1007	102	19	0.976536	27	0.841615	0.966132	0.899585	0.966132	0.908025	0.927545
834	p_28	node_1	Fig_2d+ED_Fig_3b	standard	523	1132	440	1073	59	83	0.967406	28	0.881764	0.8413	0.861057	0.8413	0.94788	0.914199
844	p_28	node_2	Fig_2d+ED_Fig_3b	standard	523	1132	515	1031	101	8	0.990387	28	0.836039	0.984704	0.904302	0.984704	0.910777	0.934139
854	p_28	node_3	Fig_2d+ED_Fig_3b	standard	523	1132	510	1120	12	13	0.997563	28	0.977011	0.975143	0.976077	0.975143	0.989399	0.984894
864	p_29	node_1	Fig_2d+ED_Fig_3b	standard	536	1115	530	1043	72	6	0.984167	29	0.880399	0.988806	0.931459	0.988806	0.935426	0.952756
874	p_29	node_2	Fig_2d+ED_Fig_3b	standard	536	1115	518	1068	47	18	0.994197	29	0.916814	0.966418	0.940963	0.966418	0.957848	0.96063
884	p_29	node_3	Fig_2d+ED_Fig_3b	standard	536	1115	502	1106	9	34	0.99454	29	0.982387	0.936567	0.95893	0.936567	0.991928	0.973955
894	p_30	node_1	Fig_2d+ED_Fig_3b	standard	500	1170	478	1098	72	22	0.98601	30	0.869091	0.956	0.910476	0.956	0.938462	0.943713
904	p_30	node_2	Fig_2d+ED_Fig_3b	standard	500	1170	499	1007	163	1	0.989126	30	0.753776	0.998	0.858864	0.998	0.860684	0.901796
917	p_30	node_3	Fig_2d+ED_Fig_3b	standard	500	1170	442	1156	14	58	0.990953	30	0.969298	0.884	0.924686	0.884	0.988034	0.956886
924	p_31	node_1	Fig_2d+ED_Fig_3b	standard	507	1138	403	1125	13	104	0.989398	31	0.96875	0.794872	0.873239	0.794872	0.988576	0.928875
934	p_31	node_2	Fig_2d+ED_Fig_3b	standard	507	1138	500	1120	18	7	0.997056	31	0.965251	0.986193	0.97561	0.986193	0.984183	0.984802
944	p_31	node_3	Fig_2d+ED_Fig_3b	standard	507	1138	495	1081	57	12	0.994337	31	0.896739	0.976331	0.934844	0.976331	0.949912	0.958055
954	p_32	node_1	Fig_2d+ED_Fig_3b	standard	502	1169	475	1105	64	27	0.984874	32	0.881262	0.946215	0.912584	0.946215	0.945252	0.945542
964	p_32	node_2	Fig_2d+ED_Fig_3b	standard	502	1169	482	1156	13	20	0.995271	32	0.973737	0.960159	0.966901	0.960159	0.988879	0.980251
974	p_32	node_3	Fig_2d+ED_Fig_3b	standard	502	1169	493	1054	115	9	0.985676	32	0.810855	0.982072	0.888288	0.982072	0.901625	0.925793
984	p_33	node_1	Fig_2d+ED_Fig_3b	standard	489	1136	460	1066	70	29	0.983477	33	0.867925	0.940695	0.902846	0.940695	0.93838	0.939077
994	p_33	node_2	Fig_2d+ED_Fig_3b	standard	489	1136	468	1120	16	21	0.996659	33	0.966942	0.957055	0.961973	0.957055	0.985915	0.977231
1004	p_33	node_3	Fig_2d+ED_Fig_3b	standard	489	1136	487	1034	102	2	0.993515	33	0.826825	0.99591	0.903525	0.99591	0.910211	0.936
1017	p_34	node_1	Fig_2d+ED_Fig_3b	standard	537	1114	507	1089	25	30	0.992792	34	0.953008	0.944134	0.94855	0.944134	0.977558	0.966687
1022	p_34	node_2	Fig_2d+ED_Fig_3b	standard	537	1114	507	1062	52	30	0.989455	34	0.906977	0.944134	0.925182	0.944134	0.953321	0.950333
1032	p_34	node_3	Fig_2d+ED_Fig_3b	standard	537	1114	527	953	161	10	0.968924	34	0.765988	0.981378	0.860408	0.981378	0.855476	0.896426
1042	p_35	node_1	Fig_2d+ED_Fig_3b	standard	493	1168	457	1149	19	36	0.995989	35	0.960084	0.926978	0.94324	0.926978	0.983733	0.966887
1052	p_35	node_2	Fig_2d+ED_Fig_3b	standard	493	1168	483	1083	85	10	0.992119	35	0.850352	0.979716	0.910462	0.979716	0.927226	0.942806
1062	p_35	node_3	Fig_2d+ED_Fig_3b	standard	493	1168	492	1040	128	1	0.991892	35	0.793548	0.997972	0.884097	0.997972	0.890411	0.922336
1072	p_36	node_1	Fig_2d+ED_Fig_3b	standard	483	1162	455	1066	96	28	0.982015	36	0.825771	0.942029	0.880077	0.942029	0.917384	0.92462
1082	p_36	node_2	Fig_2d+ED_Fig_3b	standard	483	1162	473	1151	11	10	0.997939	36	0.977273	0.979296	0.978283	0.979296	0.990534	0.987234
1092	p_36	node_3	Fig_2d+ED_Fig_3b	standard	483	1162	405	1098	64	78	0.97211	36	0.863539	0.838509	0.85084	0.838509	0.944923	0.913678
1102	p_37	node_1	Fig_2d+ED_Fig_3b	standard	550	1100	526	1012	88	24	0.977506	37	0.856678	0.956364	0.90378	0.956364	0.92	0.932121
1115	p_37	node_2	Fig_2d+ED_Fig_3b	standard	550	1100	538	1047	53	12	0.988729	37	0.910321	0.978182	0.943032	0.978182	0.951818	0.960606
1122	p_37	node_3	Fig_2d+ED_Fig_3b	standard	550	1100	492	1019	81	58	0.971145	37	0.858639	0.894545	0.876224	0.894545	0.926364	0.915758
1132	p_38	node_1	Fig_2d+ED_Fig_3b	standard	495	1175	448	1143	32	47	0.990066	38	0.933333	0.905051	0.918974	0.905051	0.972766	0.952695
1142	p_38	node_2	Fig_2d+ED_Fig_3b	standard	495	1175	489	1081	94	6	0.987292	38	0.838765	0.987879	0.907236	0.987879	0.92	0.94012
1152	p_38	node_3	Fig_2d+ED_Fig_3b	standard	495	1175	475	1147	28	20	0.992805	38	0.944334	0.959596	0.951904	0.959596	0.97617	0.971257
1162	p_39	node_1	Fig_2d+ED_Fig_3b	standard	511	1140	483	1093	47	28	0.991849	39	0.911321	0.945205	0.927954	0.945205	0.958772	0.954573
1172	p_39	node_2	Fig_2d+ED_Fig_3b	standard	511	1140	491	1134	6	20	0.997101	39	0.987928	0.960861	0.974206	0.960861	0.994737	0.984252
1182	p_39	node_3	Fig_2d+ED_Fig_3b	standard	511	1140	506	1039	101	5	0.984027	39	0.833608	0.990215	0.905188	0.990215	0.911404	0.935796
1192	p_40	node_1	Fig_2d+ED_Fig_3b	standard	489	1156	485	1005	151	4	0.986179	40	0.762579	0.99182	0.862222	0.99182	0.869377	0.905775
1202	p_40	node_2	Fig_2d+ED_Fig_3b	standard	489	1156	475	1061	95	14	0.982294	40	0.833333	0.97137	0.897073	0.97137	0.91782	0.933739
1215	p_40	node_3	Fig_2d+ED_Fig_3b	standard	489	1156	422	1155	1	67	0.99536	40	0.997636	0.862986	0.925439	0.862986	0.999135	0.958663
1222	p_41	node_1	Fig_2d+ED_Fig_3b	standard	519	1139	494	1063	76	25	0.981531	41	0.866667	0.95183	0.907254	0.95183	0.933275	0.939083
1232	p_41	node_2	Fig_2d+ED_Fig_3b	standard	519	1139	497	1130	9	22	0.996821	41	0.982213	0.957611	0.969756	0.957611	0.992098	0.981303
1242	p_41	node_3	Fig_2d+ED_Fig_3b	standard	519	1139	409	997	142	110	0.934611	41	0.742287	0.788054	0.764486	0.788054	0.875329	0.84801
1252	p_42	node_1	Fig_2d+ED_Fig_3b	standard	515	1146	488	1048	98	27	0.981545	42	0.832765	0.947573	0.886467	0.947573	0.914485	0.924744
1262	p_42	node_2	Fig_2d+ED_Fig_3b	standard	515	1146	509	1040	106	6	0.990642	42	0.827642	0.98835	0.900885	0.98835	0.907504	0.932571
1272	p_42	node_3	Fig_2d+ED_Fig_3b	standard	515	1146	472	1121	25	43	0.990371	42	0.949698	0.916505	0.932806	0.916505	0.978185	0.959061
1282	p_43	node_1	Fig_2d+ED_Fig_3b	standard	549	1076	495	1074	2	54	0.997437	43	0.995976	0.901639	0.946463	0.901639	0.998141	0.965538
1292	p_43	node_2	Fig_2d+ED_Fig_3b	standard	549	1076	537	1014	62	12	0.992199	43	0.896494	0.978142	0.93554	0.978142	0.942379	0.954462
1302	p_43	node_3	Fig_2d+ED_Fig_3b	standard	549	1076	515	1007	69	34	0.986154	43	0.881849	0.938069	0.909091	0.938069	0.935874	0.936615
1315	p_44	node_1	Fig_2d+ED_Fig_3b	standard	539	1103	519	1014	89	20	0.983326	44	0.853618	0.962894	0.904969	0.962894	0.919311	0.933618
1322	p_44	node_2	Fig_2d+ED_Fig_3b	standard	539	1103	521	1092	11	18	0.996343	44	0.979323	0.966605	0.972923	0.966605	0.990027	0.982339
1332	p_44	node_3	Fig_2d+ED_Fig_3b	standard	539	1103	489	1047	56	50	0.977998	44	0.897248	0.907236	0.902214	0.907236	0.949229	0.935445
1342	p_45	node_1	Fig_2d+ED_Fig_3b	standard	517	1133	513	1026	107	4	0.993192	45	0.827419	0.992263	0.902375	0.992263	0.90556	0.932727
1352	p_45	node_2	Fig_2d+ED_Fig_3b	standard	517	1133	471	1131	2	46	0.998499	45	0.995772	0.911025	0.951515	0.911025	0.998235	0.970909
1362	p_45	node_3	Fig_2d+ED_Fig_3b	standard	517	1133	502	1084	49	15	0.989771	45	0.911071	0.970986	0.940075	0.970986	0.956752	0.961212
1372	p_46	node_1	Fig_2d+ED_Fig_3b	standard	491	1178	417	1089	89	74	0.961867	46	0.824111	0.849287	0.83651	0.849287	0.924448	0.902337
1382	p_46	node_2	Fig_2d+ED_Fig_3b	standard	491	1178	479	1131	47	12	0.996236	46	0.910646	0.97556	0.941986	0.97556	0.960102	0.964649
1392	p_46	node_3	Fig_2d+ED_Fig_3b	standard	491	1178	460	1155	23	31	0.993219	46	0.952381	0.936864	0.944559	0.936864	0.980475	0.967645
1402	p_47	node_1	Fig_2d+ED_Fig_3b	standard	472	1175	469	1109	66	3	0.997357	47	0.876636	0.993644	0.93148	0.993644	0.94383	0.958106
1415	p_47	node_2	Fig_2d+ED_Fig_3b	standard	472	1175	452	1097	78	20	0.984327	47	0.85283	0.957627	0.902196	0.957627	0.933617	0.940498
1422	p_47	node_3	Fig_2d+ED_Fig_3b	standard	472	1175	445	1079	96	27	0.975732	47	0.822551	0.942797	0.878578	0.942797	0.918298	0.925319
1432	p_48	node_1	Fig_2d+ED_Fig_3b	standard	525	1089	426	1037	52	99	0.968044	48	0.891213	0.811429	0.849452	0.811429	0.95225	0.906444
1442	p_48	node_2	Fig_2d+ED_Fig_3b	standard	525	1089	517	984	105	8	0.988998	48	0.83119	0.984762	0.901482	0.984762	0.903581	0.929988
1452	p_48	node_3	Fig_2d+ED_Fig_3b	standard	525	1089	492	1085	4	33	0.997413	48	0.991935	0.937143	0.963761	0.937143	0.996327	0.977076
1462	p_49	node_1	Fig_2d+ED_Fig_3b	standard	500	1169	499	1064	105	1	0.993501	49	0.826159	0.998	0.903986	0.998	0.91018	0.936489
1472	p_49	node_2	Fig_2d+ED_Fig_3b	standard	500	1169	472	1152	17	28	0.996188	49	0.965235	0.944	0.954499	0.944	0.985458	0.973038
1482	p_49	node_3	Fig_2d+ED_Fig_3b	standard	500	1169	481	1100	69	19	0.984388	49	0.874545	0.962	0.91619	0.962	0.940975	0.947274
1492	p_50	node_1	Fig_2d+ED_Fig_3b	standard	532	1119	510	1042	77	22	0.980377	50	0.868825	0.958647	0.911528	0.958647	0.931189	0.940036
1502	p_50	node_2	Fig_2d+ED_Fig_3b	standard	532	1119	524	909	210	8	0.983142	50	0.713896	0.984962	0.827804	0.984962	0.812332	0.867959
1515	p_50	node_3	Fig_2d+ED_Fig_3b	standard	532	1119	501	1080	39	31	0.99081	50	0.927778	0.941729	0.934701	0.941729	0.965147	0.957601
1522	p_51	node_1	Fig_2d+ED_Fig_3b	standard	511	1153	473	1143	10	38	0.994397	51	0.979296	0.925636	0.95171	0.925636	0.991327	0.971154
1532	p_51	node_2	Fig_2d+ED_Fig_3b	standard	511	1153	499	1053	100	12	0.99362	51	0.833055	0.976517	0.899099	0.976517	0.91327	0.932692
1542	p_51	node_3	Fig_2d+ED_Fig_3b	standard	511	1153	486	1065	88	25	0.98077	51	0.84669	0.951076	0.895853	0.951076	0.923677	0.932091
1552	p_52	node_1	Fig_2d+ED_Fig_3b	standard	518	1126	483	1072	54	35	0.984503	52	0.899441	0.932432	0.91564	0.932432	0.952043	0.945864
1562	p_52	node_2	Fig_2d+ED_Fig_3b	standard	518	1126	474	1109	17	44	0.994776	52	0.965377	0.915058	0.939544	0.915058	0.984902	0.962895
1572	p_52	node_3	Fig_2d+ED_Fig_3b	standard	518	1126	498	1054	72	20	0.985161	52	0.873684	0.96139	0.915441	0.96139	0.936057	0.944039
1582	p_53	node_1	Fig_2d+ED_Fig_3b	standard	527	1138	516	1022	116	11	0.969716	53	0.816456	0.979127	0.890423	0.979127	0.898067	0.923724
1592	p_53	node_2	Fig_2d+ED_Fig_3b	standard	527	1138	505	1089	49	22	0.989685	53	0.911552	0.958254	0.93432	0.958254	0.956942	0.957357
1602	p_53	node_3	Fig_2d+ED_Fig_3b	standard	527	1138	500	1118	20	27	0.995341	53	0.961538	0.948767	0.95511	0.948767	0.982425	0.971772
1615	p_54	node_1	Fig_2d+ED_Fig_3b	standard	504	1158	469	1103	55	35	0.985128	54	0.895038	0.930556	0.912451	0.930556	0.952504	0.945848
1622	p_54	node_2	Fig_2d+ED_Fig_3b	standard	504	1158	500	1023	135	4	0.981298	54	0.787402	0.992063	0.877963	0.992063	0.88342	0.916366
1632	p_54	node_3	Fig_2d+ED_Fig_3b	standard	504	1158	476	1139	19	28	0.995065	54	0.961616	0.944444	0.952953	0.944444	0.983592	0.971721
1642	p_55	node_1	Fig_2d+ED_Fig_3b	standard	535	1117	491	1104	13	44	0.995467	55	0.974206	0.917757	0.94514	0.917757	0.988362	0.965496
1652	p_55	node_2	Fig_2d+ED_Fig_3b	standard	535	1117	491	1063	54	44	0.981549	55	0.900917	0.917757	0.909259	0.917757	0.951656	0.940678
1662	p_55	node_3	Fig_2d+ED_Fig_3b	standard	535	1117	529	950	167	6	0.988915	55	0.760057	0.988785	0.859464	0.988785	0.850492	0.895278
1672	p_56	node_1	Fig_2d+ED_Fig_3b	standard	526	1140	515	1054	86	11	0.98832	56	0.856905	0.979087	0.913931	0.979087	0.924561	0.941777
1682	p_56	node_2	Fig_2d+ED_Fig_3b	standard	526	1140	470	1032	108	56	0.961383	56	0.813149	0.893536	0.851449	0.893536	0.905263	0.901561
1692	p_56	node_3	Fig_2d+ED_Fig_3b	standard	526	1140	501	1134	6	25	0.997575	56	0.988166	0.952471	0.96999	0.952471	0.994737	0.981393
1702	p_57	node_1	Fig_2d+ED_Fig_3b	standard	509	1146	477	1110	36	32	0.98858	57	0.929825	0.937132	0.933464	0.937132	0.968586	0.958912
1715	p_57	node_2	Fig_2d+ED_Fig_3b	standard	509	1146	501	1087	59	8	0.992481	57	0.894643	0.984283	0.937325	0.984283	0.948517	0.959517
1722	p_57	node_3	Fig_2d+ED_Fig_3b	standard	509	1146	436	1060	86	73	0.95854	57	0.835249	0.856582	0.845781	0.856582	0.924956	0.903927
1732	p_58	node_1	Fig_2d+ED_Fig_3b	standard	512	1157	498	1065	92	14	0.986465	58	0.844068	0.972656	0.903811	0.972656	0.920484	0.936489
1742	p_58	node_2	Fig_2d+ED_Fig_3b	standard	512	1157	499	1058	99	13	0.984068	58	0.834448	0.974609	0.899099	0.974609	0.914434	0.932894
1752	p_58	node_3	Fig_2d+ED_Fig_3b	standard	512	1157	489	1145	12	23	0.994166	58	0.976048	0.955078	0.965449	0.955078	0.989628	0.979029
1762	p_59	node_1	Fig_2d+ED_Fig_3b	standard	525	1144	504	1076	68	21	0.991037	59	0.881119	0.96	0.91887	0.96	0.940559	0.946675
1772	p_59	node_2	Fig_2d+ED_Fig_3b	standard	525	1144	499	1088	56	26	0.990352	59	0.899099	0.950476	0.924074	0.950476	0.951049	0.950869
1782	p_59	node_3	Fig_2d+ED_Fig_3b	standard	525	1144	494	1117	27	31	0.99578	59	0.948177	0.940952	0.944551	0.940952	0.976399	0.965249
1792	p_60	node_1	Fig_2d+ED_Fig_3b	standard	491	1155	471	1046	109	20	0.98572	60	0.812069	0.959267	0.879552	0.959267	0.905628	0.921628
1802	p_60	node_2	Fig_2d+ED_Fig_3b	standard	491	1155	478	1121	34	13	0.993179	60	0.933594	0.973523	0.953141	0.973523	0.970563	0.971446
1815	p_60	node_3	Fig_2d+ED_Fig_3b	standard	491	1155	441	1084	71	50	0.979445	60	0.861328	0.898167	0.879362	0.898167	0.938528	0.926488
1822	p_61	node_1	Fig_2d+ED_Fig_3b	standard	504	1167	478	1108	59	26	0.987609	61	0.89013	0.948413	0.918348	0.948413	0.949443	0.949132
1832	p_61	node_2	Fig_2d+ED_Fig_3b	standard	504	1167	496	1061	106	8	0.991332	61	0.82392	0.984127	0.896926	0.984127	0.909169	0.931777
1842	p_61	node_3	Fig_2d+ED_Fig_3b	standard	504	1167	467	1147	20	37	0.990826	61	0.958932	0.926587	0.942482	0.926587	0.982862	0.965889
1852	p_62	node_1	Fig_2d+ED_Fig_3b	standard	539	1120	509	1081	39	30	0.991302	62	0.928832	0.944341	0.936523	0.944341	0.965179	0.958409
1862	p_62	node_2	Fig_2d+ED_Fig_3b	standard	539	1120	526	1080	40	13	0.995949	62	0.929329	0.975881	0.952036	0.975881	0.964286	0.968053
1872	p_62	node_3	Fig_2d+ED_Fig_3b	standard	539	1120	515	1037	83	24	0.981069	62	0.861204	0.955473	0.905893	0.955473	0.925893	0.935503
1882	p_63	node_1	Fig_2d+ED_Fig_3b	standard	475	1163	461	1096	67	14	0.988634	63	0.873106	0.970526	0.919242	0.970526	0.94239	0.950549
1892	p_63	node_2	Fig_2d+ED_Fig_3b	standard	475	1163	414	1154	9	61	0.995136	63	0.978723	0.871579	0.922049	0.871579	0.992261	0.957265
1902	p_63	node_3	Fig_2d+ED_Fig_3b	standard	475	1163	463	1033	130	12	0.979535	63	0.780776	0.974737	0.867041	0.974737	0.88822	0.913309
1915	p_64	node_1	Fig_2d+ED_Fig_3b	standard	517	1141	515	861	280	2	0.978876	64	0.647799	0.996132	0.785061	0.996132	0.754601	0.829916
1922	p_64	node_2	Fig_2d+ED_Fig_3b	standard	517	1141	478	1111	30	39	0.985228	64	0.940945	0.924565	0.932683	0.924565	0.973707	0.958384
1932	p_64	node_3	Fig_2d+ED_Fig_3b	standard	517	1141	444	1103	38	73	0.980058	64	0.921162	0.858801	0.888889	0.858801	0.966696	0.933052
1942	p_65	node_1	Fig_2d+ED_Fig_3b	standard	552	1104	532	1037	67	20	0.988801	65	0.888147	0.963768	0.924414	0.963768	0.939312	0.947464
1952	p_65	node_2	Fig_2d+ED_Fig_3b	standard	552	1104	505	1090	14	47	0.995947	65	0.973025	0.914855	0.943044	0.914855	0.987319	0.963164
1962	p_65	node_3	Fig_2d+ED_Fig_3b	standard	552	1104	525	1038	66	27	0.987538	65	0.888325	0.951087	0.918635	0.951087	0.940217	0.943841
1972	p_66	node_1	Fig_2d+ED_Fig_3b	standard	502	1130	484	1116	14	18	0.994964	66	0.971888	0.964143	0.968	0.964143	0.987611	0.980392
1982	p_66	node_2	Fig_2d+ED_Fig_3b	standard	502	1130	458	1051	79	44	0.969524	66	0.852886	0.912351	0.881617	0.912351	0.930088	0.924632
1992	p_66	node_3	Fig_2d+ED_Fig_3b	standard	502	1130	480	1080	50	22	0.989469	66	0.90566	0.956175	0.930233	0.956175	0.955752	0.955882
2002	p_67	node_1	Fig_2d+ED_Fig_3b	standard	513	1131	356	1085	46	157	0.967246	67	0.885572	0.693957	0.778142	0.693957	0.959328	0.876521
2015	p_67	node_2	Fig_2d+ED_Fig_3b	standard	513	1131	495	1071	60	18	0.991925	67	0.891892	0.964912	0.926966	0.964912	0.94695	0.952555
2022	p_67	node_3	Fig_2d+ED_Fig_3b	standard	513	1131	491	1123	8	22	0.996267	67	0.983968	0.957115	0.970356	0.957115	0.992927	0.981752
2032	p_68	node_1	Fig_2d+ED_Fig_3b	standard	536	1115	526	1030	85	10	0.986751	68	0.860884	0.981343	0.917175	0.981343	0.923767	0.942459
2042	p_68	node_2	Fig_2d+ED_Fig_3b	standard	536	1115	520	908	207	16	0.972612	68	0.715268	0.970149	0.823436	0.970149	0.81435	0.86493
2052	p_68	node_3	Fig_2d+ED_Fig_3b	standard	536	1115	490	1099	16	46	0.988114	68	0.968379	0.914179	0.940499	0.914179	0.98565	0.962447
2062	p_69	node_1	Fig_2d+ED_Fig_3b	standard	526	1136	463	1119	17	63	0.989817	69	0.964583	0.880228	0.920477	0.880228	0.985035	0.951865
2072	p_69	node_2	Fig_2d+ED_Fig_3b	standard	526	1136	509	1087	49	17	0.991418	69	0.912186	0.967681	0.939114	0.967681	0.956866	0.960289
2082	p_69	node_3	Fig_2d+ED_Fig_3b	standard	526	1136	520	1027	109	6	0.99119	69	0.826709	0.988593	0.900433	0.988593	0.904049	0.930806
2092	p_70	node_1	Fig_2d+ED_Fig_3b	standard	538	1119	511	1047	72	27	0.984415	70	0.876501	0.949814	0.911686	0.949814	0.935657	0.940253
2105	p_70	node_2	Fig_2d+ED_Fig_3b	standard	538	1119	511	1094	25	27	0.992258	70	0.953358	0.949814	0.951583	0.949814	0.977659	0.968618
2115	p_70	node_3	Fig_2d+ED_Fig_3b	standard	538	1119	501	1052	67	37	0.983623	70	0.882042	0.931227	0.905967	0.931227	0.940125	0.937236
2122	p_71	node_1	Fig_2d+ED_Fig_3b	standard	500	1144	493	1097	47	7	0.995131	71	0.912963	0.986	0.948077	0.986	0.958916	0.967153
2132	p_71	node_2	Fig_2d+ED_Fig_3b	standard	500	1144	491	968	176	9	0.976962	71	0.736132	0.982	0.841474	0.982	0.846154	0.88747
2142	p_71	node_3	Fig_2d+ED_Fig_3b	standard	500	1144	446	1116	28	54	0.982191	71	0.940928	0.892	0.915811	0.892	0.975524	0.950122
2152	p_72	node_1	Fig_2d+ED_Fig_3b	standard	504	1142	488	1058	84	16	0.986697	72	0.853147	0.968254	0.907063	0.968254	0.926445	0.939247
2162	p_72	node_2	Fig_2d+ED_Fig_3b	standard	504	1142	480	1116	26	24	0.995794	72	0.948617	0.952381	0.950495	0.952381	0.977233	0.969623
2172	p_72	node_3	Fig_2d+ED_Fig_3b	standard	504	1142	475	1104	38	29	0.991869	72	0.925926	0.94246	0.93412	0.94246	0.966725	0.959295
2182	p_73	node_1	Fig_2d+ED_Fig_3b	standard	497	1153	486	1041	112	11	0.986231	73	0.812709	0.977867	0.887671	0.977867	0.902862	0.925455
2192	p_73	node_2	Fig_2d+ED_Fig_3b	standard	497	1153	464	1148	5	33	0.996772	73	0.989339	0.933602	0.960663	0.933602	0.995663	0.97697
2202	p_73	node_3	Fig_2d+ED_Fig_3b	standard	497	1153	482	1053	100	15	0.984216	73	0.828179	0.969819	0.89342	0.969819	0.91327	0.930303
2215	p_74	node_1	Fig_2d+ED_Fig_3b	standard	508	1131	471	1083	48	37	0.987515	74	0.907514	0.927165	0.917235	0.927165	0.95756	0.948139
2222	p_74	node_2	Fig_2d+ED_Fig_3b	standard	508	1131	501	959	172	7	0.979434	74	0.744428	0.98622	0.848434	0.98622	0.847922	0.890787
2232	p_74	node_3	Fig_2d+ED_Fig_3b	standard	508	1131	470	1127	4	38	0.997878	74	0.991561	0.925197	0.95723	0.925197	0.996463	0.974375
2242	p_75	node_1	Fig_2d+ED_Fig_3b	standard	510	1144	509	1032	112	1	0.993126	75	0.819646	0.998039	0.900088	0.998039	0.902098	0.931681
2252	p_75	node_2	Fig_2d+ED_Fig_3b	standard	510	1144	509	897	247	1	0.986874	75	0.67328	0.998039	0.804107	0.998039	0.784091	0.85006
2262	p_75	node_3	Fig_2d+ED_Fig_3b	standard	510	1144	484	1123	21	26	0.993501	75	0.958416	0.94902	0.953695	0.94902	0.981643	0.971584
2272	p_76	node_1	Fig_2d+ED_Fig_3b	standard	505	1138	497	1034	104	8	0.991691	76	0.826955	0.984158	0.898734	0.984158	0.908612	0.931832
2282	p_76	node_2	Fig_2d+ED_Fig_3b	standard	505	1138	501	1027	111	4	0.993823	76	0.818627	0.992079	0.897046	0.992079	0.90246	0.930006
2292	p_76	node_3	Fig_2d+ED_Fig_3b	standard	505	1138	452	1125	13	53	0.991609	76	0.972043	0.89505	0.931959	0.89505	0.988576	0.95983
2302	p_77	node_1	Fig_2d+ED_Fig_3b	standard	524	1136	512	1093	43	12	0.995468	77	0.922523	0.977099	0.949027	0.977099	0.962148	0.966867
2315	p_77	node_2	Fig_2d+ED_Fig_3b	standard	524	1136	506	1101	35	18	0.995923	77	0.935305	0.965649	0.950235	0.965649	0.96919	0.968072
2322	p_77	node_3	Fig_2d+ED_Fig_3b	standard	524	1136	428	1044	92	96	0.94446	77	0.823077	0.816794	0.819923	0.816794	0.919014	0.886747
2332	p_78	node_1	Fig_2d+ED_Fig_3b	standard	535	1124	514	1107	17	21	0.996185	78	0.967985	0.960748	0.964353	0.960748	0.984875	0.977095
2342	p_78	node_2	Fig_2d+ED_Fig_3b	standard	535	1124	500	1085	39	35	0.989564	78	0.927644	0.934579	0.931099	0.934579	0.965302	0.955395
2352	p_78	node_3	Fig_2d+ED_Fig_3b	standard	535	1124	525	992	132	10	0.976122	78	0.799087	0.981308	0.880872	0.981308	0.882562	0.914406
2362	p_79	node_1	Fig_2d+ED_Fig_3b	standard	522	1149	484	1091	58	38	0.986891	79	0.892989	0.927203	0.909774	0.927203	0.949521	0.942549
2372	p_79	node_2	Fig_2d+ED_Fig_3b	standard	522	1149	515	995	154	7	0.983328	79	0.769806	0.98659	0.864819	0.98659	0.86597	0.903651
2382	p_79	node_3	Fig_2d+ED_Fig_3b	standard	522	1149	476	1135	14	46	0.991307	79	0.971429	0.911877	0.940711	0.911877	0.987815	0.964093
2392	p_80	node_1	Fig_2d+ED_Fig_3b	standard	506	1145	492	1084	61	14	0.991981	80	0.889693	0.972332	0.929178	0.972332	0.946725	0.954573
2402	p_80	node_2	Fig_2d+ED_Fig_3b	standard	506	1145	485	1130	15	21	0.99658	80	0.97	0.958498	0.964215	0.958498	0.9869	0.978195
2415	p_80	node_3	Fig_2d+ED_Fig_3b	standard	506	1145	480	1066	79	26	0.978927	80	0.858676	0.948617	0.901408	0.948617	0.931004	0.936402
2422	p_81	node_1	Fig_2d+ED_Fig_3b	standard	502	1130	483	1028	102	19	0.979083	81	0.825641	0.962151	0.888684	0.962151	0.909735	0.925858
2432	p_81	node_2	Fig_2d+ED_Fig_3b	standard	502	1130	337	1124	6	165	0.992367	81	0.982507	0.671315	0.797633	0.671315	0.99469	0.895221
2442	p_81	node_3	Fig_2d+ED_Fig_3b	standard	502	1130	499	988	142	3	0.990126	81	0.778471	0.994024	0.873141	0.994024	0.874336	0.911152
2452	p_82	node_1	Fig_2d+ED_Fig_3b	standard	508	1147	480	1103	44	28	0.987715	82	0.916031	0.944882	0.930233	0.944882	0.961639	0.956495
2462	p_82	node_2	Fig_2d+ED_Fig_3b	standard	508	1147	491	1079	68	17	0.991774	82	0.878354	0.966535	0.920337	0.966535	0.940715	0.94864
2472	p_82	node_3	Fig_2d+ED_Fig_3b	standard	508	1147	490	1051	96	18	0.973632	82	0.836177	0.964567	0.895795	0.964567	0.916303	0.931118
2482	p_83	node_1	Fig_2d+ED_Fig_3b	standard	505	1165	476	1066	99	29	0.980803	83	0.827826	0.942574	0.881481	0.942574	0.915021	0.923353
2492	p_83	node_2	Fig_2d+ED_Fig_3b	standard	505	1165	496	1064	101	9	0.983762	83	0.830821	0.982178	0.900181	0.982178	0.913305	0.934132
2502	p_83	node_3	Fig_2d+ED_Fig_3b	standard	505	1165	481	1150	15	24	0.995256	83	0.969758	0.952475	0.961039	0.952475	0.987124	0.976647
2515	p_84	node_1	Fig_2d+ED_Fig_3b	standard	534	1080	468	1068	12	66	0.994316	84	0.975	0.876404	0.923077	0.876404	0.988889	0.951673
2522	p_84	node_2	Fig_2d+ED_Fig_3b	standard	534	1080	533	898	182	1	0.984196	84	0.745455	0.998127	0.853483	0.998127	0.831481	0.886617
2532	p_84	node_3	Fig_2d+ED_Fig_3b	standard	534	1080	517	1016	64	17	0.980919	84	0.889845	0.968165	0.927354	0.968165	0.940741	0.949814
2542	p_85	node_1	Fig_2d+ED_Fig_3b	standard	522	1136	415	1105	31	107	0.976632	85	0.930493	0.795019	0.857438	0.795019	0.972711	0.916767
2552	p_85	node_2	Fig_2d+ED_Fig_3b	standard	522	1136	481	1038	98	41	0.972784	85	0.830743	0.921456	0.873751	0.921456	0.913732	0.916164
2562	p_85	node_3	Fig_2d+ED_Fig_3b	standard	522	1136	482	1109	27	40	0.992767	85	0.946955	0.923372	0.935015	0.923372	0.976232	0.95959
2572	p_86	node_1	Fig_2d+ED_Fig_3b	standard	527	1134	511	1068	66	16	0.990452	86	0.885615	0.969639	0.925725	0.969639	0.941799	0.950632
2582	p_86	node_2	Fig_2d+ED_Fig_3b	standard	527	1134	504	1115	19	23	0.995589	86	0.963671	0.956357	0.96	0.956357	0.983245	0.974714
2592	p_86	node_3	Fig_2d+ED_Fig_3b	standard	527	1134	488	1072	62	39	0.984237	86	0.887273	0.925996	0.906221	0.925996	0.945326	0.939193
2602	p_87	node_1	Fig_2d+ED_Fig_3b	standard	514	1141	458	1094	47	56	0.985416	87	0.906931	0.891051	0.898921	0.891051	0.958808	0.937764
2615	p_87	node_2	Fig_2d+ED_Fig_3b	standard	514	1141	479	1141	0	35	0.999112	87	1	0.931907	0.964753	0.931907	1	0.978852
2622	p_87	node_3	Fig_2d+ED_Fig_3b	standard	514	1141	511	984	157	3	0.987814	87	0.76497	0.994163	0.864636	0.994163	0.862401	0.903323
2632	p_88	node_1	Fig_2d+ED_Fig_3b	standard	535	1116	529	1012	104	6	0.986866	88	0.835703	0.988785	0.905822	0.988785	0.90681	0.933374
2642	p_88	node_2	Fig_2d+ED_Fig_3b	standard	535	1116	503	1088	28	32	0.993847	88	0.947269	0.940187	0.943715	0.940187	0.97491	0.963658
2652	p_88	node_3	Fig_2d+ED_Fig_3b	standard	535	1116	501	1101	15	34	0.993232	88	0.97093	0.936449	0.953378	0.936449	0.986559	0.970321
2662	p_89	node_1	Fig_2d+ED_Fig_3b	standard	546	1105	538	1026	79	8	0.993095	89	0.871961	0.985348	0.925193	0.985348	0.928507	0.947305
2672	p_89	node_2	Fig_2d+ED_Fig_3b	standard	546	1105	534	1011	94	12	0.988323	89	0.850318	0.978022	0.90971	0.978022	0.914932	0.935796
2682	p_89	node_3	Fig_2d+ED_Fig_3b	standard	546	1105	498	1088	17	48	0.99304	89	0.96699	0.912088	0.938737	0.912088	0.984615	0.96063
2692	p_90	node_1	Fig_2d+ED_Fig_3b	standard	535	1097	516	1075	22	19	0.995172	90	0.959108	0.964486	0.961789	0.964486	0.979945	0.974877
2702	p_90	node_2	Fig_2d+ED_Fig_3b	standard	535	1097	496	1046	51	39	0.98236	90	0.906764	0.927103	0.916821	0.927103	0.95351	0.944853
2715	p_90	node_3	Fig_2d+ED_Fig_3b	standard	535	1097	481	1019	78	54	0.96324	90	0.860465	0.899065	0.879342	0.899065	0.928897	0.919118
2722	p_91	node_1	Fig_2d+ED_Fig_3b	standard	509	1148	449	1140	8	60	0.991566	91	0.982495	0.882122	0.929607	0.882122	0.993031	0.958962
2732	p_91	node_2	Fig_2d+ED_Fig_3b	standard	509	1148	476	1127	21	33	0.99368	91	0.957746	0.935167	0.946322	0.935167	0.981707	0.967411
2742	p_91	node_3	Fig_2d+ED_Fig_3b	standard	509	1148	508	1013	135	1	0.990422	91	0.790047	0.998035	0.881944	0.998035	0.882404	0.917924
2752	p_92	node_1	Fig_2d+ED_Fig_3b	standard	540	1123	523	1016	107	17	0.983093	92	0.830159	0.968519	0.894017	0.968519	0.90472	0.925436
2762	p_92	node_2	Fig_2d+ED_Fig_3b	standard	540	1123	451	1108	15	89	0.991901	92	0.967811	0.835185	0.89662	0.835185	0.986643	0.937462
2772	p_92	node_3	Fig_2d+ED_Fig_3b	standard	540	1123	519	1023	100	21	0.979143	92	0.838449	0.961111	0.8956	0.961111	0.910953	0.92724
2782	p_93	node_1	Fig_2d+ED_Fig_3b	standard	498	1171	485	1149	22	13	0.996917	93	0.956607	0.973896	0.965174	0.973896	0.981213	0.979029
2792	p_93	node_2	Fig_2d+ED_Fig_3b	standard	498	1171	471	1116	55	27	0.980583	93	0.895437	0.945783	0.919922	0.945783	0.953032	0.950869
2802	p_93	node_3	Fig_2d+ED_Fig_3b	standard	498	1171	485	1054	117	13	0.98704	93	0.805648	0.973896	0.881818	0.973896	0.900085	0.922109
2815	p_94	node_1	Fig_2d+ED_Fig_3b	standard	515	1136	469	1060	76	46	0.972612	94	0.86055	0.91068	0.884906	0.91068	0.933099	0.926105
2822	p_94	node_2	Fig_2d+ED_Fig_3b	standard	515	1136	500	1065	71	15	0.991468	94	0.875657	0.970874	0.92081	0.970874	0.9375	0.94791
2832	p_94	node_3	Fig_2d+ED_Fig_3b	standard	515	1136	506	1108	28	9	0.996121	94	0.947566	0.982524	0.964728	0.982524	0.975352	0.977589
2842	p_95	node_1	Fig_2d+ED_Fig_3b	standard	511	1132	498	1055	77	13	0.987685	95	0.866087	0.97456	0.917127	0.97456	0.931979	0.945222
2852	p_95	node_2	Fig_2d+ED_Fig_3b	standard	511	1132	457	1046	86	54	0.968704	95	0.841621	0.894325	0.867173	0.894325	0.924028	0.91479
2862	p_95	node_3	Fig_2d+ED_Fig_3b	standard	511	1132	431	1064	68	80	0.966412	95	0.863727	0.843444	0.853465	0.843444	0.939929	0.909921
2872	p_96	node_1	Fig_2d+ED_Fig_3b	standard	489	1155	460	1110	45	29	0.992766	96	0.910891	0.940695	0.925553	0.940695	0.961039	0.954988
2882	p_96	node_2	Fig_2d+ED_Fig_3b	standard	489	1155	476	1116	39	13	0.994141	96	0.924272	0.973415	0.948207	0.973415	0.966234	0.96837
2892	p_96	node_3	Fig_2d+ED_Fig_3b	standard	489	1155	456	1137	18	33	0.993964	96	0.962025	0.932515	0.94704	0.932515	0.984416	0.968978
2902	p_97	node_1	Fig_2d+ED_Fig_3b	standard	493	1158	471	1081	77	22	0.983153	97	0.859489	0.955375	0.904899	0.955375	0.933506	0.940036
2915	p_97	node_2	Fig_2d+ED_Fig_3b	standard	493	1158	460	1145	13	33	0.995452	97	0.972516	0.933063	0.952381	0.933063	0.988774	0.972138
2922	p_97	node_3	Fig_2d+ED_Fig_3b	standard	493	1158	488	1058	100	5	0.994514	97	0.829932	0.989858	0.902868	0.989858	0.913644	0.936402
2932	p_98	node_1	Fig_2d+ED_Fig_3b	standard	510	1158	469	1050	108	41	0.970107	98	0.812825	0.919608	0.862925	0.919608	0.906736	0.910671
2942	p_98	node_2	Fig_2d+ED_Fig_3b	standard	510	1158	496	1067	91	14	0.984871	98	0.844974	0.972549	0.904284	0.972549	0.921416	0.93705
2952	p_98	node_3	Fig_2d+ED_Fig_3b	standard	510	1158	468	1151	7	42	0.993953	98	0.985263	0.917647	0.950254	0.917647	0.993955	0.970624
2962	p_99	node_1	Fig_2d+ED_Fig_3b	standard	522	1148	495	1123	25	27	0.995853	99	0.951923	0.948276	0.950096	0.948276	0.978223	0.968862
2972	p_99	node_2	Fig_2d+ED_Fig_3b	standard	522	1148	503	1059	89	19	0.981265	99	0.849662	0.963602	0.903052	0.963602	0.922474	0.935329
2982	p_99	node_3	Fig_2d+ED_Fig_3b	standard	522	1148	488	1074	74	34	0.982538	99	0.868327	0.934866	0.900369	0.934866	0.93554	0.935329
2992	p_100	node_1	Fig_2d+ED_Fig_3b	standard	484	1155	449	1097	58	35	0.983992	100	0.885602	0.927686	0.906155	0.927686	0.949784	0.943258
3002	p_100	node_2	Fig_2d+ED_Fig_3b	standard	484	1155	469	1064	91	15	0.986841	100	0.8375	0.969008	0.898467	0.969008	0.921212	0.935326
3012	p_100	node_3	Fig_2d+ED_Fig_3b	standard	484	1155	440	1146	9	44	0.99563	100	0.979955	0.909091	0.943194	0.909091	0.992208	0.967663
2106	p_1	swarm	Fig_2d+ED_Fig_3b	standard	529	1122	519	1112	10	10	0.999092	1	0.981096	0.981096	0.981096	0.981096	0.991087	0.987886
318	p_2	swarm	Fig_2d+ED_Fig_3b	standard	510	1128	505	1113	15	5	0.99865	2	0.971154	0.990196	0.980583	0.990196	0.986702	0.98779
418	p_3	swarm	Fig_2d+ED_Fig_3b	standard	512	1158	503	1142	16	9	0.997796	3	0.969171	0.982422	0.975752	0.982422	0.986183	0.98503
518	p_4	swarm	Fig_2d+ED_Fig_3b	standard	525	1100	517	1091	9	8	0.999416	4	0.98289	0.984762	0.983825	0.984762	0.991818	0.989538
618	p_5	swarm	Fig_2d+ED_Fig_3b	standard	555	1097	542	1089	8	13	0.998906	5	0.985455	0.976577	0.980995	0.976577	0.992707	0.987288
718	p_6	swarm	Fig_2d+ED_Fig_3b	standard	490	1140	486	1120	20	4	0.999128	6	0.960474	0.991837	0.975904	0.991837	0.982456	0.985276
818	p_7	swarm	Fig_2d+ED_Fig_3b	standard	503	1129	493	1117	12	10	0.999086	7	0.976238	0.980119	0.978175	0.980119	0.989371	0.98652
918	p_8	swarm	Fig_2d+ED_Fig_3b	standard	546	1098	535	1087	11	11	0.998179	8	0.979853	0.979853	0.979853	0.979853	0.989982	0.986618
1018	p_9	swarm	Fig_2d+ED_Fig_3b	standard	502	1153	498	1141	12	4	0.999337	9	0.976471	0.992032	0.98419	0.992032	0.989592	0.990332
1116	p_10	swarm	Fig_2d+ED_Fig_3b	standard	523	1128	523	1120	8	0	0.999871	10	0.984934	1	0.99241	1	0.992908	0.995154
1216	p_11	swarm	Fig_2d+ED_Fig_3b	standard	525	1127	521	1110	17	4	0.999393	11	0.968401	0.992381	0.980245	0.992381	0.984916	0.987288
1316	p_12	swarm	Fig_2d+ED_Fig_3b	standard	499	1153	497	1121	32	2	0.999263	12	0.939509	0.995992	0.966926	0.995992	0.972246	0.979419
1416	p_13	swarm	Fig_2d+ED_Fig_3b	standard	524	1138	515	1123	15	9	0.998085	13	0.971698	0.982824	0.97723	0.982824	0.986819	0.98556
1516	p_14	swarm	Fig_2d+ED_Fig_3b	standard	482	1165	477	1161	4	5	0.999907	14	0.991684	0.989627	0.990654	0.989627	0.996567	0.994536
1616	p_15	swarm	Fig_2d+ED_Fig_3b	standard	507	1152	503	1133	19	4	0.999497	15	0.963602	0.99211	0.977648	0.99211	0.983507	0.986136
1716	p_16	swarm	Fig_2d+ED_Fig_3b	standard	516	1140	509	1127	13	7	0.997555	16	0.975096	0.986434	0.980732	0.986434	0.988596	0.987923
1816	p_17	swarm	Fig_2d+ED_Fig_3b	standard	523	1139	519	1129	10	4	0.999377	17	0.981096	0.992352	0.986692	0.992352	0.99122	0.991576
1916	p_18	swarm	Fig_2d+ED_Fig_3b	standard	399	1169	391	1158	11	8	0.998023	18	0.972637	0.97995	0.97628	0.97995	0.99059	0.987883
2016	p_19	swarm	Fig_2d+ED_Fig_3b	standard	501	1150	495	1142	8	6	0.999224	19	0.984095	0.988024	0.986056	0.988024	0.993043	0.99152
2116	p_20	swarm	Fig_2d+ED_Fig_3b	standard	534	1126	526	1114	12	8	0.998694	20	0.977695	0.985019	0.981343	0.985019	0.989343	0.987952
2216	p_21	swarm	Fig_2d+ED_Fig_3b	standard	494	1159	491	1140	19	3	0.998507	21	0.962745	0.993927	0.978088	0.993927	0.983607	0.986691
2316	p_22	swarm	Fig_2d+ED_Fig_3b	standard	526	1136	514	1126	10	12	0.998266	22	0.980916	0.977186	0.979048	0.977186	0.991197	0.986763
2416	p_23	swarm	Fig_2d+ED_Fig_3b	standard	530	1140	523	1123	17	7	0.998843	23	0.968519	0.986792	0.97757	0.986792	0.985088	0.985629
2516	p_24	swarm	Fig_2d+ED_Fig_3b	standard	502	1149	495	1136	13	7	0.998285	24	0.974409	0.986056	0.980198	0.986056	0.988686	0.987886
2616	p_25	swarm	Fig_2d+ED_Fig_3b	standard	489	1177	479	1166	11	10	0.998037	25	0.977551	0.97955	0.97855	0.97955	0.990654	0.987395
2716	p_26	swarm	Fig_2d+ED_Fig_3b	standard	487	1171	479	1164	7	8	0.99926	26	0.985597	0.983573	0.984584	0.983573	0.994022	0.990953
2816	p_27	swarm	Fig_2d+ED_Fig_3b	standard	561	1109	552	1098	11	9	0.999032	27	0.980462	0.983957	0.982206	0.983957	0.990081	0.988024
2916	p_28	swarm	Fig_2d+ED_Fig_3b	standard	523	1132	516	1119	13	7	0.999267	28	0.975425	0.986616	0.980989	0.986616	0.988516	0.987915
306	p_29	swarm	Fig_2d+ED_Fig_3b	standard	536	1115	533	1100	15	3	0.999481	29	0.972628	0.994403	0.983395	0.994403	0.986547	0.989098
319	p_30	swarm	Fig_2d+ED_Fig_3b	standard	500	1170	499	1149	21	1	0.999506	30	0.959615	0.998	0.978431	0.998	0.982051	0.986826
325	p_31	swarm	Fig_2d+ED_Fig_3b	standard	507	1138	497	1131	7	10	0.999253	31	0.986111	0.980276	0.983185	0.980276	0.993849	0.989666
335	p_32	swarm	Fig_2d+ED_Fig_3b	standard	502	1169	498	1158	11	4	0.998344	32	0.978389	0.992032	0.985163	0.992032	0.99059	0.991023
345	p_33	swarm	Fig_2d+ED_Fig_3b	standard	489	1136	485	1113	23	4	0.999204	33	0.954724	0.99182	0.972919	0.99182	0.979754	0.983385
355	p_34	swarm	Fig_2d+ED_Fig_3b	standard	537	1114	532	1100	14	5	0.999499	34	0.974359	0.990689	0.982456	0.990689	0.987433	0.988492
365	p_35	swarm	Fig_2d+ED_Fig_3b	standard	493	1168	490	1151	17	3	0.999618	35	0.966469	0.993915	0.98	0.993915	0.985445	0.987959
375	p_36	swarm	Fig_2d+ED_Fig_3b	standard	483	1162	477	1151	11	6	0.998984	36	0.977459	0.987578	0.982492	0.987578	0.990534	0.989666
385	p_37	swarm	Fig_2d+ED_Fig_3b	standard	550	1100	539	1086	14	11	0.997501	37	0.974684	0.98	0.977335	0.98	0.987273	0.984848
395	p_38	swarm	Fig_2d+ED_Fig_3b	standard	495	1175	492	1159	16	3	0.998953	38	0.968504	0.993939	0.981057	0.993939	0.986383	0.988623
405	p_39	swarm	Fig_2d+ED_Fig_3b	standard	511	1140	504	1132	8	7	0.999269	39	0.984375	0.986301	0.985337	0.986301	0.992982	0.990915
419	p_40	swarm	Fig_2d+ED_Fig_3b	standard	489	1156	476	1149	7	13	0.998144	40	0.985507	0.973415	0.979424	0.973415	0.993945	0.987842
425	p_41	swarm	Fig_2d+ED_Fig_3b	standard	519	1139	509	1132	7	10	0.999022	41	0.986434	0.980732	0.983575	0.980732	0.993854	0.989747
435	p_42	swarm	Fig_2d+ED_Fig_3b	standard	515	1146	505	1135	11	10	0.999063	42	0.978682	0.980583	0.979631	0.980583	0.990401	0.987357
445	p_43	swarm	Fig_2d+ED_Fig_3b	standard	549	1076	542	1071	5	7	0.999431	43	0.990859	0.98725	0.989051	0.98725	0.995353	0.992615
455	p_44	swarm	Fig_2d+ED_Fig_3b	standard	539	1103	530	1090	13	9	0.997649	44	0.976059	0.983302	0.979667	0.983302	0.988214	0.986602
465	p_45	swarm	Fig_2d+ED_Fig_3b	standard	517	1133	515	1113	20	2	0.999247	45	0.962617	0.996132	0.979087	0.996132	0.982348	0.986667
475	p_46	swarm	Fig_2d+ED_Fig_3b	standard	491	1178	483	1160	18	8	0.998779	46	0.964072	0.983707	0.97379	0.983707	0.98472	0.984422
485	p_47	swarm	Fig_2d+ED_Fig_3b	standard	472	1175	460	1163	12	12	0.997955	47	0.974576	0.974576	0.974576	0.974576	0.989787	0.985428
495	p_48	swarm	Fig_2d+ED_Fig_3b	standard	525	1089	513	1084	5	12	0.99911	48	0.990347	0.977143	0.983701	0.977143	0.995409	0.989467
505	p_49	swarm	Fig_2d+ED_Fig_3b	standard	500	1169	498	1152	17	2	0.999281	49	0.96699	0.996	0.981281	0.996	0.985458	0.988616
519	p_50	swarm	Fig_2d+ED_Fig_3b	standard	532	1119	522	1105	14	10	0.998791	50	0.973881	0.981203	0.977528	0.981203	0.987489	0.985463
525	p_51	swarm	Fig_2d+ED_Fig_3b	standard	511	1153	502	1142	11	9	0.99935	51	0.978558	0.982387	0.980469	0.982387	0.99046	0.987981
535	p_52	swarm	Fig_2d+ED_Fig_3b	standard	518	1126	509	1113	13	9	0.998731	52	0.975096	0.982625	0.978846	0.982625	0.988455	0.986618
545	p_53	swarm	Fig_2d+ED_Fig_3b	standard	527	1138	522	1123	15	5	0.998921	53	0.972067	0.990512	0.981203	0.990512	0.986819	0.987988
555	p_54	swarm	Fig_2d+ED_Fig_3b	standard	504	1158	498	1141	17	6	0.999037	54	0.96699	0.988095	0.977429	0.988095	0.98532	0.986161
565	p_55	swarm	Fig_2d+ED_Fig_3b	standard	535	1117	524	1114	3	11	0.998892	55	0.994307	0.979439	0.986817	0.979439	0.997314	0.991525
575	p_56	swarm	Fig_2d+ED_Fig_3b	standard	526	1140	515	1133	7	11	0.998381	56	0.98659	0.979087	0.982824	0.979087	0.99386	0.989196
585	p_57	swarm	Fig_2d+ED_Fig_3b	standard	509	1146	501	1131	15	8	0.998111	57	0.97093	0.984283	0.977561	0.984283	0.986911	0.986103
595	p_58	swarm	Fig_2d+ED_Fig_3b	standard	512	1157	503	1140	17	9	0.998444	58	0.967308	0.982422	0.974806	0.982422	0.985307	0.984422
605	p_59	swarm	Fig_2d+ED_Fig_3b	standard	525	1144	512	1135	9	13	0.998235	59	0.982726	0.975238	0.978967	0.975238	0.992133	0.986818
619	p_60	swarm	Fig_2d+ED_Fig_3b	standard	491	1155	481	1139	16	10	0.998083	60	0.967807	0.979633	0.973684	0.979633	0.986147	0.984204
625	p_61	swarm	Fig_2d+ED_Fig_3b	standard	504	1167	497	1156	11	7	0.996945	61	0.978346	0.986111	0.982213	0.986111	0.990574	0.989228
635	p_62	swarm	Fig_2d+ED_Fig_3b	standard	539	1120	534	1106	14	5	0.998595	62	0.974453	0.990724	0.982521	0.990724	0.9875	0.988547
645	p_63	swarm	Fig_2d+ED_Fig_3b	standard	475	1163	468	1145	18	7	0.998617	63	0.962963	0.985263	0.973985	0.985263	0.984523	0.984737
655	p_64	swarm	Fig_2d+ED_Fig_3b	standard	517	1141	511	1129	12	6	0.998913	64	0.977055	0.988395	0.982692	0.988395	0.989483	0.989144
665	p_65	swarm	Fig_2d+ED_Fig_3b	standard	552	1104	544	1093	11	8	0.999463	65	0.98018	0.985507	0.982836	0.985507	0.990036	0.988527
675	p_66	swarm	Fig_2d+ED_Fig_3b	standard	502	1130	493	1115	15	9	0.998408	66	0.970472	0.982072	0.976238	0.982072	0.986726	0.985294
685	p_67	swarm	Fig_2d+ED_Fig_3b	standard	513	1131	478	1127	4	35	0.998978	67	0.991701	0.931774	0.960804	0.931774	0.996463	0.976277
695	p_68	swarm	Fig_2d+ED_Fig_3b	standard	536	1115	529	1103	12	7	0.998268	68	0.977819	0.98694	0.982358	0.98694	0.989238	0.988492
705	p_69	swarm	Fig_2d+ED_Fig_3b	standard	526	1136	514	1125	11	12	0.998574	69	0.979048	0.977186	0.978116	0.977186	0.990317	0.986161
719	p_70	swarm	Fig_2d+ED_Fig_3b	standard	538	1119	528	1114	5	10	0.998998	70	0.990619	0.981413	0.985994	0.981413	0.995532	0.990947
725	p_71	swarm	Fig_2d+ED_Fig_3b	standard	500	1144	496	1134	10	4	0.99879	71	0.980237	0.992	0.986083	0.992	0.991259	0.991484
735	p_72	swarm	Fig_2d+ED_Fig_3b	standard	504	1142	493	1139	3	11	0.999776	72	0.993952	0.978175	0.986	0.978175	0.997373	0.991495
745	p_73	swarm	Fig_2d+ED_Fig_3b	standard	497	1153	495	1115	38	2	0.999175	73	0.928705	0.995976	0.961165	0.995976	0.967042	0.975758
755	p_74	swarm	Fig_2d+ED_Fig_3b	standard	508	1131	497	1117	14	11	0.998258	74	0.972603	0.978346	0.975466	0.978346	0.987622	0.984747
765	p_75	swarm	Fig_2d+ED_Fig_3b	standard	510	1144	502	1134	10	8	0.99923	75	0.980469	0.984314	0.982387	0.984314	0.991259	0.989117
775	p_76	swarm	Fig_2d+ED_Fig_3b	standard	505	1138	500	1126	12	5	0.999544	76	0.976562	0.990099	0.983284	0.990099	0.989455	0.989653
785	p_77	swarm	Fig_2d+ED_Fig_3b	standard	524	1136	513	1119	17	11	0.998839	77	0.967925	0.979008	0.973435	0.979008	0.985035	0.983133
795	p_78	swarm	Fig_2d+ED_Fig_3b	standard	535	1124	531	1108	16	4	0.999337	78	0.97075	0.992523	0.981516	0.992523	0.985765	0.987945
805	p_79	swarm	Fig_2d+ED_Fig_3b	standard	522	1149	511	1137	12	11	0.999434	79	0.977055	0.978927	0.97799	0.978927	0.989556	0.986236
819	p_80	swarm	Fig_2d+ED_Fig_3b	standard	506	1145	502	1132	13	4	0.998747	80	0.974757	0.992095	0.98335	0.992095	0.988646	0.989703
825	p_81	swarm	Fig_2d+ED_Fig_3b	standard	502	1130	494	1122	8	8	0.998678	81	0.984064	0.984064	0.984064	0.984064	0.99292	0.990196
835	p_82	swarm	Fig_2d+ED_Fig_3b	standard	508	1147	501	1124	23	7	0.998517	82	0.956107	0.98622	0.97093	0.98622	0.979948	0.981873
845	p_83	swarm	Fig_2d+ED_Fig_3b	standard	505	1165	498	1155	10	7	0.998132	83	0.980315	0.986139	0.983218	0.986139	0.991416	0.98982
855	p_84	swarm	Fig_2d+ED_Fig_3b	standard	534	1080	521	1071	9	13	0.99841	84	0.983019	0.975655	0.979323	0.975655	0.991667	0.986369
865	p_85	swarm	Fig_2d+ED_Fig_3b	standard	522	1136	508	1125	11	14	0.998838	85	0.978805	0.97318	0.975985	0.97318	0.990317	0.984922
875	p_86	swarm	Fig_2d+ED_Fig_3b	standard	527	1134	513	1128	6	14	0.99904	86	0.988439	0.973435	0.98088	0.973435	0.994709	0.987959
885	p_87	swarm	Fig_2d+ED_Fig_3b	standard	514	1141	509	1132	9	5	0.999613	87	0.982625	0.990272	0.986434	0.990272	0.992112	0.991541
895	p_88	swarm	Fig_2d+ED_Fig_3b	standard	535	1116	525	1104	12	10	0.999161	88	0.977654	0.981308	0.979478	0.981308	0.989247	0.986675
905	p_89	swarm	Fig_2d+ED_Fig_3b	standard	546	1105	530	1096	9	16	0.996828	89	0.983302	0.970696	0.976959	0.970696	0.991855	0.984858
919	p_90	swarm	Fig_2d+ED_Fig_3b	standard	535	1097	525	1084	13	10	0.998754	90	0.975836	0.981308	0.978565	0.981308	0.988149	0.985907
925	p_91	swarm	Fig_2d+ED_Fig_3b	standard	509	1148	501	1142	6	8	0.99956	91	0.988166	0.984283	0.98622	0.984283	0.994774	0.991551
935	p_92	swarm	Fig_2d+ED_Fig_3b	standard	540	1123	527	1105	18	13	0.997714	92	0.966972	0.975926	0.971429	0.975926	0.983972	0.981359
945	p_93	swarm	Fig_2d+ED_Fig_3b	standard	498	1171	492	1165	6	6	0.999151	93	0.987952	0.987952	0.987952	0.987952	0.994876	0.99281
955	p_94	swarm	Fig_2d+ED_Fig_3b	standard	515	1136	510	1125	11	5	0.99938	94	0.978887	0.990291	0.984556	0.990291	0.990317	0.990309
965	p_95	swarm	Fig_2d+ED_Fig_3b	standard	511	1132	502	1121	11	9	0.999137	95	0.978558	0.982387	0.980469	0.982387	0.990283	0.987827
975	p_96	swarm	Fig_2d+ED_Fig_3b	standard	489	1155	481	1145	10	8	0.998913	96	0.979633	0.98364	0.981633	0.98364	0.991342	0.989051
985	p_97	swarm	Fig_2d+ED_Fig_3b	standard	493	1158	491	1140	18	2	0.999411	97	0.964637	0.995943	0.98004	0.995943	0.984456	0.987886
995	p_98	swarm	Fig_2d+ED_Fig_3b	standard	510	1158	495	1146	12	15	0.998518	98	0.976331	0.970588	0.973451	0.970588	0.989637	0.983813
1005	p_99	swarm	Fig_2d+ED_Fig_3b	standard	522	1148	515	1133	15	7	0.999109	99	0.971698	0.98659	0.979087	0.98659	0.986934	0.986826
1019	p_100	swarm	Fig_2d+ED_Fig_3b	standard	484	1155	475	1147	8	9	0.998124	100	0.983437	0.981405	0.98242	0.981405	0.993074	0.989628
2107	p_1	node_1	ED_Fig_4a+ED_Fig_4b	standard	516	516	504	504	12	12	0.995921	1	0.976744	0.976744	0.976744	0.976744	0.976744	0.976744
320	p_1	node_2	ED_Fig_4a+ED_Fig_4b	standard	516	516	506	512	4	10	0.997683	1	0.992157	0.98062	0.986355	0.98062	0.992248	0.986434
420	p_1	node_3	ED_Fig_4a+ED_Fig_4b	standard	516	516	512	485	31	4	0.997112	1	0.94291	0.992248	0.96695	0.992248	0.939922	0.966085
520	p_2	node_1	ED_Fig_4a+ED_Fig_4b	standard	516	516	507	505	11	9	0.996188	2	0.978764	0.982558	0.980658	0.982558	0.978682	0.98062
620	p_2	node_2	ED_Fig_4a+ED_Fig_4b	standard	516	516	505	508	8	11	0.998299	2	0.984405	0.978682	0.981535	0.978682	0.984496	0.981589
720	p_2	node_3	ED_Fig_4a+ED_Fig_4b	standard	516	516	514	499	17	2	0.998306	2	0.967985	0.996124	0.981853	0.996124	0.967054	0.981589
820	p_3	node_1	ED_Fig_4a+ED_Fig_4b	standard	516	516	500	501	15	16	0.99523	3	0.970874	0.968992	0.969932	0.968992	0.97093	0.969961
920	p_3	node_2	ED_Fig_4a+ED_Fig_4b	standard	516	516	504	509	7	12	0.997679	3	0.986301	0.976744	0.9815	0.976744	0.986434	0.981589
1020	p_3	node_3	ED_Fig_4a+ED_Fig_4b	standard	516	516	509	506	10	7	0.998062	3	0.980732	0.986434	0.983575	0.986434	0.98062	0.983527
1117	p_4	node_1	ED_Fig_4a+ED_Fig_4b	standard	516	516	506	500	16	10	0.996894	4	0.969349	0.98062	0.974952	0.98062	0.968992	0.974806
1217	p_4	node_2	ED_Fig_4a+ED_Fig_4b	standard	516	516	510	512	4	6	0.999553	4	0.992218	0.988372	0.990291	0.988372	0.992248	0.99031
1317	p_4	node_3	ED_Fig_4a+ED_Fig_4b	standard	516	516	512	500	16	4	0.998839	4	0.969697	0.992248	0.980843	0.992248	0.968992	0.98062
1417	p_5	node_1	ED_Fig_4a+ED_Fig_4b	standard	516	516	488	497	19	28	0.992999	5	0.962525	0.945736	0.954057	0.945736	0.963178	0.954457
1517	p_5	node_2	ED_Fig_4a+ED_Fig_4b	standard	516	516	509	511	5	7	0.999177	5	0.990272	0.986434	0.98835	0.986434	0.99031	0.988372
1617	p_5	node_3	ED_Fig_4a+ED_Fig_4b	standard	516	516	512	502	14	4	0.999084	5	0.973384	0.992248	0.982726	0.992248	0.972868	0.982558
1717	p_6	node_1	ED_Fig_4a+ED_Fig_4b	standard	516	516	509	501	15	7	0.998648	6	0.971374	0.986434	0.978846	0.986434	0.97093	0.978682
1817	p_6	node_2	ED_Fig_4a+ED_Fig_4b	standard	516	516	505	504	12	11	0.998404	6	0.976789	0.978682	0.977735	0.978682	0.976744	0.977713
1917	p_6	node_3	ED_Fig_4a+ED_Fig_4b	standard	516	516	510	506	10	6	0.999264	6	0.980769	0.988372	0.984556	0.988372	0.98062	0.984496
2017	p_7	node_1	ED_Fig_4a+ED_Fig_4b	standard	516	516	498	501	15	18	0.995493	7	0.97076	0.965116	0.96793	0.965116	0.97093	0.968023
2117	p_7	node_2	ED_Fig_4a+ED_Fig_4b	standard	516	516	503	510	6	13	0.997675	7	0.988212	0.974806	0.981463	0.974806	0.988372	0.981589
2217	p_7	node_3	ED_Fig_4a+ED_Fig_4b	standard	516	516	510	510	6	6	0.994408	7	0.988372	0.988372	0.988372	0.988372	0.988372	0.988372
2317	p_8	node_1	ED_Fig_4a+ED_Fig_4b	standard	516	516	510	490	26	6	0.995546	8	0.951493	0.988372	0.969582	0.988372	0.949612	0.968992
2417	p_8	node_2	ED_Fig_4a+ED_Fig_4b	standard	516	516	505	511	5	11	0.998918	8	0.990196	0.978682	0.984405	0.978682	0.99031	0.984496
2517	p_8	node_3	ED_Fig_4a+ED_Fig_4b	standard	516	516	502	512	4	14	0.998723	8	0.992095	0.972868	0.982387	0.972868	0.992248	0.982558
2617	p_9	node_1	ED_Fig_4a+ED_Fig_4b	standard	516	516	504	503	13	12	0.997063	9	0.974855	0.976744	0.975799	0.976744	0.974806	0.975775
2717	p_9	node_2	ED_Fig_4a+ED_Fig_4b	standard	516	516	513	502	14	3	0.999076	9	0.973435	0.994186	0.983701	0.994186	0.972868	0.983527
2817	p_9	node_3	ED_Fig_4a+ED_Fig_4b	standard	516	516	514	503	13	2	0.998702	9	0.975332	0.996124	0.985618	0.996124	0.974806	0.985465
2917	p_10	node_1	ED_Fig_4a+ED_Fig_4b	standard	516	516	497	502	14	19	0.99286	10	0.972603	0.963178	0.967868	0.963178	0.972868	0.968023
307	p_10	node_2	ED_Fig_4a+ED_Fig_4b	standard	516	516	498	508	8	18	0.996398	10	0.98419	0.965116	0.97456	0.965116	0.984496	0.974806
3110	p_10	node_3	ED_Fig_4a+ED_Fig_4b	standard	516	516	503	510	6	13	0.996308	10	0.988212	0.974806	0.981463	0.974806	0.988372	0.981589
326	p_11	node_1	ED_Fig_4a+ED_Fig_4b	standard	516	516	507	489	27	9	0.992896	11	0.949438	0.982558	0.965714	0.982558	0.947674	0.965116
336	p_11	node_2	ED_Fig_4a+ED_Fig_4b	standard	516	516	504	506	10	12	0.997835	11	0.980545	0.976744	0.978641	0.976744	0.98062	0.978682
346	p_11	node_3	ED_Fig_4a+ED_Fig_4b	standard	516	516	512	510	6	4	0.998552	11	0.988417	0.992248	0.990329	0.992248	0.988372	0.99031
356	p_12	node_1	ED_Fig_4a+ED_Fig_4b	standard	516	516	499	509	7	17	0.998242	12	0.986166	0.967054	0.976517	0.967054	0.986434	0.976744
366	p_12	node_2	ED_Fig_4a+ED_Fig_4b	standard	516	516	503	511	5	13	0.998592	12	0.990157	0.974806	0.982422	0.974806	0.99031	0.982558
376	p_12	node_3	ED_Fig_4a+ED_Fig_4b	standard	516	516	508	511	5	8	0.998462	12	0.990253	0.984496	0.987366	0.984496	0.99031	0.987403
386	p_13	node_1	ED_Fig_4a+ED_Fig_4b	standard	516	516	508	495	21	8	0.995144	13	0.960302	0.984496	0.972249	0.984496	0.959302	0.971899
396	p_13	node_2	ED_Fig_4a+ED_Fig_4b	standard	516	516	508	504	12	8	0.997104	13	0.976923	0.984496	0.980695	0.984496	0.976744	0.98062
406	p_13	node_3	ED_Fig_4a+ED_Fig_4b	standard	516	516	504	508	8	12	0.997671	13	0.984375	0.976744	0.980545	0.976744	0.984496	0.98062
4110	p_14	node_1	ED_Fig_4a+ED_Fig_4b	standard	516	516	501	505	11	15	0.99686	14	0.978516	0.97093	0.974708	0.97093	0.978682	0.974806
426	p_14	node_2	ED_Fig_4a+ED_Fig_4b	standard	516	516	511	501	15	5	0.998415	14	0.971483	0.99031	0.980806	0.99031	0.97093	0.98062
436	p_14	node_3	ED_Fig_4a+ED_Fig_4b	standard	516	516	511	508	8	5	0.998847	14	0.984586	0.99031	0.98744	0.99031	0.984496	0.987403
446	p_15	node_1	ED_Fig_4a+ED_Fig_4b	standard	516	516	505	499	17	11	0.994383	15	0.967433	0.978682	0.973025	0.978682	0.967054	0.972868
456	p_15	node_2	ED_Fig_4a+ED_Fig_4b	standard	516	516	511	504	12	5	0.996898	15	0.977055	0.99031	0.983638	0.99031	0.976744	0.983527
466	p_15	node_3	ED_Fig_4a+ED_Fig_4b	standard	516	516	513	501	15	3	0.996421	15	0.971591	0.994186	0.982759	0.994186	0.97093	0.982558
476	p_16	node_1	ED_Fig_4a+ED_Fig_4b	standard	516	516	499	508	8	17	0.997131	16	0.984221	0.967054	0.975562	0.967054	0.984496	0.975775
486	p_16	node_2	ED_Fig_4a+ED_Fig_4b	standard	516	516	506	506	10	10	0.998625	16	0.98062	0.98062	0.98062	0.98062	0.98062	0.98062
496	p_16	node_3	ED_Fig_4a+ED_Fig_4b	standard	516	516	507	512	4	9	0.99929	16	0.992172	0.982558	0.987342	0.982558	0.992248	0.987403
506	p_17	node_1	ED_Fig_4a+ED_Fig_4b	standard	516	516	504	492	24	12	0.996293	17	0.954545	0.976744	0.965517	0.976744	0.953488	0.965116
5110	p_17	node_2	ED_Fig_4a+ED_Fig_4b	standard	516	516	510	501	15	6	0.998344	17	0.971429	0.988372	0.979827	0.988372	0.97093	0.979651
526	p_17	node_3	ED_Fig_4a+ED_Fig_4b	standard	516	516	504	513	3	12	0.998952	17	0.994083	0.976744	0.985337	0.976744	0.994186	0.985465
536	p_18	node_1	ED_Fig_4a+ED_Fig_4b	standard	516	516	499	507	9	17	0.996109	18	0.982283	0.967054	0.974609	0.967054	0.982558	0.974806
546	p_18	node_2	ED_Fig_4a+ED_Fig_4b	standard	516	516	509	507	9	7	0.997529	18	0.982625	0.986434	0.984526	0.986434	0.982558	0.984496
556	p_18	node_3	ED_Fig_4a+ED_Fig_4b	standard	516	516	500	515	1	16	0.998039	18	0.998004	0.968992	0.983284	0.968992	0.998062	0.983527
566	p_19	node_1	ED_Fig_4a+ED_Fig_4b	standard	516	516	506	505	11	10	0.998058	19	0.978723	0.98062	0.979671	0.98062	0.978682	0.979651
576	p_19	node_2	ED_Fig_4a+ED_Fig_4b	standard	516	516	503	510	6	13	0.99855	19	0.988212	0.974806	0.981463	0.974806	0.988372	0.981589
586	p_19	node_3	ED_Fig_4a+ED_Fig_4b	standard	516	516	510	509	7	6	0.99929	19	0.98646	0.988372	0.987415	0.988372	0.986434	0.987403
596	p_20	node_1	ED_Fig_4a+ED_Fig_4b	standard	516	516	506	502	14	10	0.997831	20	0.973077	0.98062	0.976834	0.98062	0.972868	0.976744
606	p_20	node_2	ED_Fig_4a+ED_Fig_4b	standard	516	516	501	508	8	15	0.998233	20	0.984283	0.97093	0.977561	0.97093	0.984496	0.977713
6110	p_20	node_3	ED_Fig_4a+ED_Fig_4b	standard	516	516	511	505	11	5	0.999025	20	0.978927	0.99031	0.984586	0.99031	0.978682	0.984496
626	p_21	node_1	ED_Fig_4a+ED_Fig_4b	standard	516	516	506	497	19	10	0.995696	21	0.96381	0.98062	0.972142	0.98062	0.963178	0.971899
636	p_21	node_2	ED_Fig_4a+ED_Fig_4b	standard	516	516	494	514	2	22	0.999241	21	0.995968	0.957364	0.976285	0.957364	0.996124	0.976744
646	p_21	node_3	ED_Fig_4a+ED_Fig_4b	standard	516	516	504	512	4	12	0.999617	21	0.992126	0.976744	0.984375	0.976744	0.992248	0.984496
656	p_22	node_1	ED_Fig_4a+ED_Fig_4b	standard	516	516	509	498	18	7	0.994562	22	0.965844	0.986434	0.976031	0.986434	0.965116	0.975775
666	p_22	node_2	ED_Fig_4a+ED_Fig_4b	standard	516	516	511	509	7	5	0.999249	22	0.986486	0.99031	0.988395	0.99031	0.986434	0.988372
676	p_22	node_3	ED_Fig_4a+ED_Fig_4b	standard	516	516	512	508	8	4	0.999613	22	0.984615	0.992248	0.988417	0.992248	0.984496	0.988372
686	p_23	node_1	ED_Fig_4a+ED_Fig_4b	standard	516	516	502	502	14	14	0.997022	23	0.972868	0.972868	0.972868	0.972868	0.972868	0.972868
696	p_23	node_2	ED_Fig_4a+ED_Fig_4b	standard	516	516	510	510	6	6	0.999117	23	0.988372	0.988372	0.988372	0.988372	0.988372	0.988372
706	p_23	node_3	ED_Fig_4a+ED_Fig_4b	standard	516	516	507	512	4	9	0.999099	23	0.992172	0.982558	0.987342	0.982558	0.992248	0.987403
7110	p_24	node_1	ED_Fig_4a+ED_Fig_4b	standard	516	516	495	505	11	21	0.995591	24	0.978261	0.959302	0.968689	0.959302	0.978682	0.968992
726	p_24	node_2	ED_Fig_4a+ED_Fig_4b	standard	516	516	494	509	7	22	0.996744	24	0.986028	0.957364	0.971485	0.957364	0.986434	0.971899
736	p_24	node_3	ED_Fig_4a+ED_Fig_4b	standard	516	516	504	506	10	12	0.995591	24	0.980545	0.976744	0.978641	0.976744	0.98062	0.978682
746	p_25	node_1	ED_Fig_4a+ED_Fig_4b	standard	516	516	497	512	4	19	0.997653	25	0.992016	0.963178	0.977384	0.963178	0.992248	0.977713
756	p_25	node_2	ED_Fig_4a+ED_Fig_4b	standard	516	516	498	513	3	18	0.997217	25	0.994012	0.965116	0.979351	0.965116	0.994186	0.979651
766	p_25	node_3	ED_Fig_4a+ED_Fig_4b	standard	516	516	509	509	7	7	0.997555	25	0.986434	0.986434	0.986434	0.986434	0.986434	0.986434
776	p_26	node_1	ED_Fig_4a+ED_Fig_4b	standard	516	516	507	494	22	9	0.995339	26	0.958412	0.982558	0.970335	0.982558	0.957364	0.969961
786	p_26	node_2	ED_Fig_4a+ED_Fig_4b	standard	516	516	508	510	6	8	0.997664	26	0.988327	0.984496	0.986408	0.984496	0.988372	0.986434
796	p_26	node_3	ED_Fig_4a+ED_Fig_4b	standard	516	516	509	508	8	7	0.99828	26	0.984526	0.986434	0.985479	0.986434	0.984496	0.985465
806	p_27	node_1	ED_Fig_4a+ED_Fig_4b	standard	516	516	507	503	13	9	0.997773	27	0.975	0.982558	0.978764	0.982558	0.974806	0.978682
8110	p_27	node_2	ED_Fig_4a+ED_Fig_4b	standard	516	516	512	510	6	4	0.998449	27	0.988417	0.992248	0.990329	0.992248	0.988372	0.99031
826	p_27	node_3	ED_Fig_4a+ED_Fig_4b	standard	516	516	515	514	2	1	0.998933	27	0.996132	0.998062	0.997096	0.998062	0.996124	0.997093
836	p_28	node_1	ED_Fig_4a+ED_Fig_4b	standard	516	516	503	505	11	13	0.997281	28	0.978599	0.974806	0.976699	0.974806	0.978682	0.976744
846	p_28	node_2	ED_Fig_4a+ED_Fig_4b	standard	516	516	506	506	10	10	0.997525	28	0.98062	0.98062	0.98062	0.98062	0.98062	0.98062
856	p_28	node_3	ED_Fig_4a+ED_Fig_4b	standard	516	516	506	509	7	10	0.998565	28	0.986355	0.98062	0.983479	0.98062	0.986434	0.983527
866	p_29	node_1	ED_Fig_4a+ED_Fig_4b	standard	516	516	508	505	11	8	0.997765	29	0.978805	0.984496	0.981643	0.984496	0.978682	0.981589
876	p_29	node_2	ED_Fig_4a+ED_Fig_4b	standard	516	516	506	512	4	10	0.999313	29	0.992157	0.98062	0.986355	0.98062	0.992248	0.986434
886	p_29	node_3	ED_Fig_4a+ED_Fig_4b	standard	516	516	513	510	6	3	0.999279	29	0.988439	0.994186	0.991304	0.994186	0.988372	0.991279
896	p_30	node_1	ED_Fig_4a+ED_Fig_4b	standard	516	516	506	504	12	10	0.99751	30	0.976834	0.98062	0.978723	0.98062	0.976744	0.978682
906	p_30	node_2	ED_Fig_4a+ED_Fig_4b	standard	516	516	511	503	13	5	0.99867	30	0.975191	0.99031	0.982692	0.99031	0.974806	0.982558
9110	p_30	node_3	ED_Fig_4a+ED_Fig_4b	standard	516	516	504	511	5	12	0.998246	30	0.990177	0.976744	0.983415	0.976744	0.99031	0.983527
926	p_31	node_1	ED_Fig_4a+ED_Fig_4b	standard	516	516	505	500	16	11	0.997457	31	0.96929	0.978682	0.973963	0.978682	0.968992	0.973837
936	p_31	node_2	ED_Fig_4a+ED_Fig_4b	standard	516	516	508	505	11	8	0.998779	31	0.978805	0.984496	0.981643	0.984496	0.978682	0.981589
946	p_31	node_3	ED_Fig_4a+ED_Fig_4b	standard	516	516	508	514	2	8	0.999527	31	0.996078	0.984496	0.990253	0.984496	0.996124	0.99031
956	p_32	node_1	ED_Fig_4a+ED_Fig_4b	standard	516	516	506	508	8	10	0.998731	32	0.984436	0.98062	0.982524	0.98062	0.984496	0.982558
966	p_32	node_2	ED_Fig_4a+ED_Fig_4b	standard	516	516	503	513	3	13	0.999463	32	0.994071	0.974806	0.984344	0.974806	0.994186	0.984496
976	p_32	node_3	ED_Fig_4a+ED_Fig_4b	standard	516	516	506	516	0	10	0.999748	32	1	0.98062	0.990215	0.98062	1	0.99031
986	p_33	node_1	ED_Fig_4a+ED_Fig_4b	standard	516	516	500	509	7	16	0.996462	33	0.986193	0.968992	0.977517	0.968992	0.986434	0.977713
996	p_33	node_2	ED_Fig_4a+ED_Fig_4b	standard	516	516	507	507	9	9	0.997882	33	0.982558	0.982558	0.982558	0.982558	0.982558	0.982558
1006	p_33	node_3	ED_Fig_4a+ED_Fig_4b	standard	516	516	513	506	10	3	0.998881	33	0.98088	0.994186	0.987488	0.994186	0.98062	0.987403
10110	p_34	node_1	ED_Fig_4a+ED_Fig_4b	standard	516	516	494	487	29	22	0.993487	34	0.944551	0.957364	0.950914	0.957364	0.943798	0.950581
1023	p_34	node_2	ED_Fig_4a+ED_Fig_4b	standard	516	516	505	507	9	11	0.997502	34	0.98249	0.978682	0.980583	0.978682	0.982558	0.98062
1033	p_34	node_3	ED_Fig_4a+ED_Fig_4b	standard	516	516	507	504	12	9	0.998393	34	0.976879	0.982558	0.97971	0.982558	0.976744	0.979651
1043	p_35	node_1	ED_Fig_4a+ED_Fig_4b	standard	516	516	488	507	9	28	0.9952	35	0.981891	0.945736	0.963475	0.945736	0.982558	0.964147
1053	p_35	node_2	ED_Fig_4a+ED_Fig_4b	standard	516	516	497	504	12	19	0.995876	35	0.976424	0.963178	0.969756	0.963178	0.976744	0.969961
1063	p_35	node_3	ED_Fig_4a+ED_Fig_4b	standard	516	516	482	512	4	34	0.995527	35	0.99177	0.934109	0.962076	0.934109	0.992248	0.963178
1073	p_36	node_1	ED_Fig_4a+ED_Fig_4b	standard	516	516	508	506	10	8	0.997724	36	0.980695	0.984496	0.982592	0.984496	0.98062	0.982558
1083	p_36	node_2	ED_Fig_4a+ED_Fig_4b	standard	516	516	497	510	6	19	0.998205	36	0.988072	0.963178	0.975466	0.963178	0.988372	0.975775
1093	p_36	node_3	ED_Fig_4a+ED_Fig_4b	standard	516	516	504	513	3	12	0.997288	36	0.994083	0.976744	0.985337	0.976744	0.994186	0.985465
1103	p_37	node_1	ED_Fig_4a+ED_Fig_4b	standard	516	516	504	502	14	12	0.992648	37	0.972973	0.976744	0.974855	0.976744	0.972868	0.974806
1118	p_37	node_2	ED_Fig_4a+ED_Fig_4b	standard	516	516	506	507	9	10	0.997784	37	0.982524	0.98062	0.981571	0.98062	0.982558	0.981589
1123	p_37	node_3	ED_Fig_4a+ED_Fig_4b	standard	516	516	503	510	6	13	0.998438	37	0.988212	0.974806	0.981463	0.974806	0.988372	0.981589
1133	p_38	node_1	ED_Fig_4a+ED_Fig_4b	standard	516	516	500	499	17	16	0.996995	38	0.967118	0.968992	0.968054	0.968992	0.967054	0.968023
1143	p_38	node_2	ED_Fig_4a+ED_Fig_4b	standard	516	516	501	507	9	15	0.996165	38	0.982353	0.97093	0.976608	0.97093	0.982558	0.976744
1153	p_38	node_3	ED_Fig_4a+ED_Fig_4b	standard	516	516	510	511	5	6	0.999373	38	0.990291	0.988372	0.989331	0.988372	0.99031	0.989341
1163	p_39	node_1	ED_Fig_4a+ED_Fig_4b	standard	516	516	499	496	20	17	0.995151	39	0.961464	0.967054	0.964251	0.967054	0.96124	0.964147
1173	p_39	node_2	ED_Fig_4a+ED_Fig_4b	standard	516	516	507	505	11	9	0.997281	39	0.978764	0.982558	0.980658	0.982558	0.978682	0.98062
1183	p_39	node_3	ED_Fig_4a+ED_Fig_4b	standard	516	516	501	508	8	15	0.998637	39	0.984283	0.97093	0.977561	0.97093	0.984496	0.977713
1193	p_40	node_1	ED_Fig_4a+ED_Fig_4b	standard	516	516	503	496	20	13	0.995213	40	0.961759	0.974806	0.968239	0.974806	0.96124	0.968023
1203	p_40	node_2	ED_Fig_4a+ED_Fig_4b	standard	516	516	504	504	12	12	0.99776	40	0.976744	0.976744	0.976744	0.976744	0.976744	0.976744
1218	p_40	node_3	ED_Fig_4a+ED_Fig_4b	standard	516	516	511	505	11	5	0.99901	40	0.978927	0.99031	0.984586	0.99031	0.978682	0.984496
1223	p_41	node_1	ED_Fig_4a+ED_Fig_4b	standard	516	516	504	507	9	12	0.996954	41	0.982456	0.976744	0.979592	0.976744	0.982558	0.979651
1233	p_41	node_2	ED_Fig_4a+ED_Fig_4b	standard	516	516	505	512	4	11	0.998877	41	0.992141	0.978682	0.985366	0.978682	0.992248	0.985465
1243	p_41	node_3	ED_Fig_4a+ED_Fig_4b	standard	516	516	506	512	4	10	0.999061	41	0.992157	0.98062	0.986355	0.98062	0.992248	0.986434
1253	p_42	node_1	ED_Fig_4a+ED_Fig_4b	standard	516	516	510	489	27	6	0.991148	42	0.949721	0.988372	0.968661	0.988372	0.947674	0.968023
1263	p_42	node_2	ED_Fig_4a+ED_Fig_4b	standard	516	516	511	500	16	5	0.998111	42	0.969639	0.99031	0.979866	0.99031	0.968992	0.979651
1273	p_42	node_3	ED_Fig_4a+ED_Fig_4b	standard	516	516	511	499	17	5	0.998224	42	0.967803	0.99031	0.978927	0.99031	0.967054	0.978682
1283	p_43	node_1	ED_Fig_4a+ED_Fig_4b	standard	516	516	506	490	26	10	0.992642	43	0.951128	0.98062	0.965649	0.98062	0.949612	0.965116
1293	p_43	node_2	ED_Fig_4a+ED_Fig_4b	standard	516	516	509	503	13	7	0.998637	43	0.975096	0.986434	0.980732	0.986434	0.974806	0.98062
1303	p_43	node_3	ED_Fig_4a+ED_Fig_4b	standard	516	516	506	509	7	10	0.998607	43	0.986355	0.98062	0.983479	0.98062	0.986434	0.983527
1318	p_44	node_1	ED_Fig_4a+ED_Fig_4b	standard	516	516	505	501	15	11	0.991234	44	0.971154	0.978682	0.974903	0.978682	0.97093	0.974806
1323	p_44	node_2	ED_Fig_4a+ED_Fig_4b	standard	516	516	507	511	5	9	0.998471	44	0.990234	0.982558	0.986381	0.982558	0.99031	0.986434
1333	p_44	node_3	ED_Fig_4a+ED_Fig_4b	standard	516	516	512	508	8	4	0.999523	44	0.984615	0.992248	0.988417	0.992248	0.984496	0.988372
1343	p_45	node_1	ED_Fig_4a+ED_Fig_4b	standard	516	516	491	503	13	25	0.994915	45	0.974206	0.95155	0.962745	0.95155	0.974806	0.963178
1353	p_45	node_2	ED_Fig_4a+ED_Fig_4b	standard	516	516	495	509	7	21	0.997262	45	0.986056	0.959302	0.972495	0.959302	0.986434	0.972868
1363	p_45	node_3	ED_Fig_4a+ED_Fig_4b	standard	516	516	495	510	6	21	0.997546	45	0.988024	0.959302	0.973451	0.959302	0.988372	0.973837
1373	p_46	node_1	ED_Fig_4a+ED_Fig_4b	standard	516	516	502	504	12	14	0.997416	46	0.976654	0.972868	0.974757	0.972868	0.976744	0.974806
1383	p_46	node_2	ED_Fig_4a+ED_Fig_4b	standard	516	516	494	509	7	22	0.995647	46	0.986028	0.957364	0.971485	0.957364	0.986434	0.971899
1393	p_46	node_3	ED_Fig_4a+ED_Fig_4b	standard	516	516	501	511	5	15	0.998475	46	0.990119	0.97093	0.980431	0.97093	0.99031	0.98062
1403	p_47	node_1	ED_Fig_4a+ED_Fig_4b	standard	516	516	508	495	21	8	0.997052	47	0.960302	0.984496	0.972249	0.984496	0.959302	0.971899
1418	p_47	node_2	ED_Fig_4a+ED_Fig_4b	standard	516	516	510	499	17	6	0.997536	47	0.967742	0.988372	0.977948	0.988372	0.967054	0.977713
1423	p_47	node_3	ED_Fig_4a+ED_Fig_4b	standard	516	516	512	509	7	4	0.998873	47	0.986513	0.992248	0.989372	0.992248	0.986434	0.989341
1433	p_48	node_1	ED_Fig_4a+ED_Fig_4b	standard	516	516	500	495	21	16	0.992361	48	0.959693	0.968992	0.96432	0.968992	0.959302	0.964147
1443	p_48	node_2	ED_Fig_4a+ED_Fig_4b	standard	516	516	497	506	10	19	0.997303	48	0.980276	0.963178	0.971652	0.963178	0.98062	0.971899
1453	p_48	node_3	ED_Fig_4a+ED_Fig_4b	standard	516	516	508	508	8	8	0.997754	48	0.984496	0.984496	0.984496	0.984496	0.984496	0.984496
1463	p_49	node_1	ED_Fig_4a+ED_Fig_4b	standard	516	516	499	508	8	17	0.99781	49	0.984221	0.967054	0.975562	0.967054	0.984496	0.975775
1473	p_49	node_2	ED_Fig_4a+ED_Fig_4b	standard	516	516	506	507	9	10	0.998614	49	0.982524	0.98062	0.981571	0.98062	0.982558	0.981589
1483	p_49	node_3	ED_Fig_4a+ED_Fig_4b	standard	516	516	508	509	7	8	0.998866	49	0.986408	0.984496	0.985451	0.984496	0.986434	0.985465
1493	p_50	node_1	ED_Fig_4a+ED_Fig_4b	standard	516	516	497	504	12	19	0.995286	50	0.976424	0.963178	0.969756	0.963178	0.976744	0.969961
1503	p_50	node_2	ED_Fig_4a+ED_Fig_4b	standard	516	516	505	510	6	11	0.998922	50	0.988258	0.978682	0.983447	0.978682	0.988372	0.983527
1518	p_50	node_3	ED_Fig_4a+ED_Fig_4b	standard	516	516	509	512	4	7	0.999044	50	0.992203	0.986434	0.98931	0.986434	0.992248	0.989341
1523	p_51	node_1	ED_Fig_4a+ED_Fig_4b	standard	516	516	508	492	24	8	0.99382	51	0.954887	0.984496	0.969466	0.984496	0.953488	0.968992
1533	p_51	node_2	ED_Fig_4a+ED_Fig_4b	standard	516	516	508	502	14	8	0.99815	51	0.97318	0.984496	0.978805	0.984496	0.972868	0.978682
1543	p_51	node_3	ED_Fig_4a+ED_Fig_4b	standard	516	516	503	510	6	13	0.998988	51	0.988212	0.974806	0.981463	0.974806	0.988372	0.981589
1553	p_52	node_1	ED_Fig_4a+ED_Fig_4b	standard	516	516	501	503	13	15	0.99674	52	0.974708	0.97093	0.972816	0.97093	0.974806	0.972868
1563	p_52	node_2	ED_Fig_4a+ED_Fig_4b	standard	516	516	503	506	10	13	0.998378	52	0.980507	0.974806	0.977648	0.974806	0.98062	0.977713
1573	p_52	node_3	ED_Fig_4a+ED_Fig_4b	standard	516	516	496	513	3	20	0.998182	52	0.993988	0.96124	0.97734	0.96124	0.994186	0.977713
1583	p_53	node_1	ED_Fig_4a+ED_Fig_4b	standard	516	516	503	497	19	13	0.996462	53	0.963602	0.974806	0.969171	0.974806	0.963178	0.968992
1593	p_53	node_2	ED_Fig_4a+ED_Fig_4b	standard	516	516	506	505	11	10	0.997668	53	0.978723	0.98062	0.979671	0.98062	0.978682	0.979651
1603	p_53	node_3	ED_Fig_4a+ED_Fig_4b	standard	516	516	505	509	7	11	0.998393	53	0.986328	0.978682	0.98249	0.978682	0.986434	0.982558
1618	p_54	node_1	ED_Fig_4a+ED_Fig_4b	standard	516	516	505	497	19	11	0.997604	54	0.96374	0.978682	0.971154	0.978682	0.963178	0.97093
1623	p_54	node_2	ED_Fig_4a+ED_Fig_4b	standard	516	516	509	505	11	7	0.998528	54	0.978846	0.986434	0.982625	0.986434	0.978682	0.982558
1633	p_54	node_3	ED_Fig_4a+ED_Fig_4b	standard	516	516	509	509	7	7	0.998937	54	0.986434	0.986434	0.986434	0.986434	0.986434	0.986434
1643	p_55	node_1	ED_Fig_4a+ED_Fig_4b	standard	516	516	508	504	12	8	0.997885	55	0.976923	0.984496	0.980695	0.984496	0.976744	0.98062
1653	p_55	node_2	ED_Fig_4a+ED_Fig_4b	standard	516	516	508	509	7	8	0.99905	55	0.986408	0.984496	0.985451	0.984496	0.986434	0.985465
1663	p_55	node_3	ED_Fig_4a+ED_Fig_4b	standard	516	516	510	505	11	6	0.998915	55	0.978887	0.988372	0.983607	0.988372	0.978682	0.983527
1673	p_56	node_1	ED_Fig_4a+ED_Fig_4b	standard	516	516	496	505	11	20	0.996443	56	0.978304	0.96124	0.969697	0.96124	0.978682	0.969961
1683	p_56	node_2	ED_Fig_4a+ED_Fig_4b	standard	516	516	509	501	15	7	0.997953	56	0.971374	0.986434	0.978846	0.986434	0.97093	0.978682
1693	p_56	node_3	ED_Fig_4a+ED_Fig_4b	standard	516	516	512	506	10	4	0.998115	56	0.980843	0.992248	0.986513	0.992248	0.98062	0.986434
1703	p_57	node_1	ED_Fig_4a+ED_Fig_4b	standard	516	516	497	511	5	19	0.99727	57	0.99004	0.963178	0.976424	0.963178	0.99031	0.976744
1718	p_57	node_2	ED_Fig_4a+ED_Fig_4b	standard	516	516	509	509	7	7	0.999162	57	0.986434	0.986434	0.986434	0.986434	0.986434	0.986434
1723	p_57	node_3	ED_Fig_4a+ED_Fig_4b	standard	516	516	506	508	8	10	0.998216	57	0.984436	0.98062	0.982524	0.98062	0.984496	0.982558
1733	p_58	node_1	ED_Fig_4a+ED_Fig_4b	standard	516	516	505	496	20	11	0.994982	58	0.961905	0.978682	0.970221	0.978682	0.96124	0.969961
1743	p_58	node_2	ED_Fig_4a+ED_Fig_4b	standard	516	516	515	500	16	1	0.999099	58	0.969868	0.998062	0.983763	0.998062	0.968992	0.983527
1753	p_58	node_3	ED_Fig_4a+ED_Fig_4b	standard	516	516	504	510	6	12	0.999136	58	0.988235	0.976744	0.982456	0.976744	0.988372	0.982558
1763	p_59	node_1	ED_Fig_4a+ED_Fig_4b	standard	516	516	499	509	7	17	0.997356	59	0.986166	0.967054	0.976517	0.967054	0.986434	0.976744
1773	p_59	node_2	ED_Fig_4a+ED_Fig_4b	standard	516	516	509	495	21	7	0.997837	59	0.960377	0.986434	0.973231	0.986434	0.959302	0.972868
1783	p_59	node_3	ED_Fig_4a+ED_Fig_4b	standard	516	516	505	514	2	11	0.998956	59	0.996055	0.978682	0.987292	0.978682	0.996124	0.987403
1793	p_60	node_1	ED_Fig_4a+ED_Fig_4b	standard	516	516	510	488	28	6	0.991375	60	0.947955	0.988372	0.967742	0.988372	0.945736	0.967054
1803	p_60	node_2	ED_Fig_4a+ED_Fig_4b	standard	516	516	500	511	5	16	0.998956	60	0.990099	0.968992	0.979432	0.968992	0.99031	0.979651
1818	p_60	node_3	ED_Fig_4a+ED_Fig_4b	standard	516	516	508	507	9	8	0.999193	60	0.982592	0.984496	0.983543	0.984496	0.982558	0.983527
1823	p_61	node_1	ED_Fig_4a+ED_Fig_4b	standard	516	516	497	499	17	19	0.992244	61	0.966926	0.963178	0.965049	0.963178	0.967054	0.965116
1833	p_61	node_2	ED_Fig_4a+ED_Fig_4b	standard	516	516	492	510	6	24	0.996901	61	0.987952	0.953488	0.970414	0.953488	0.988372	0.97093
1843	p_61	node_3	ED_Fig_4a+ED_Fig_4b	standard	516	516	509	502	14	7	0.997029	61	0.973231	0.986434	0.979788	0.986434	0.972868	0.979651
1853	p_62	node_1	ED_Fig_4a+ED_Fig_4b	standard	516	516	503	498	18	13	0.995948	62	0.965451	0.974806	0.970106	0.974806	0.965116	0.969961
1863	p_62	node_2	ED_Fig_4a+ED_Fig_4b	standard	516	516	505	505	11	11	0.997502	62	0.978682	0.978682	0.978682	0.978682	0.978682	0.978682
1873	p_62	node_3	ED_Fig_4a+ED_Fig_4b	standard	516	516	503	514	2	13	0.998928	62	0.99604	0.974806	0.985309	0.974806	0.996124	0.985465
1883	p_63	node_1	ED_Fig_4a+ED_Fig_4b	standard	516	516	502	484	32	14	0.991591	63	0.940075	0.972868	0.95619	0.972868	0.937984	0.955426
1893	p_63	node_2	ED_Fig_4a+ED_Fig_4b	standard	516	516	506	502	14	10	0.997743	63	0.973077	0.98062	0.976834	0.98062	0.972868	0.976744
1903	p_63	node_3	ED_Fig_4a+ED_Fig_4b	standard	516	516	509	502	14	7	0.997994	63	0.973231	0.986434	0.979788	0.986434	0.972868	0.979651
1918	p_64	node_1	ED_Fig_4a+ED_Fig_4b	standard	516	516	503	509	7	13	0.996714	64	0.986275	0.974806	0.980507	0.974806	0.986434	0.98062
1923	p_64	node_2	ED_Fig_4a+ED_Fig_4b	standard	516	516	510	501	15	6	0.998809	64	0.971429	0.988372	0.979827	0.988372	0.97093	0.979651
1933	p_64	node_3	ED_Fig_4a+ED_Fig_4b	standard	516	516	513	502	14	3	0.998723	64	0.973435	0.994186	0.983701	0.994186	0.972868	0.983527
1943	p_65	node_1	ED_Fig_4a+ED_Fig_4b	standard	516	516	490	506	10	26	0.996163	65	0.98	0.949612	0.964567	0.949612	0.98062	0.965116
1953	p_65	node_2	ED_Fig_4a+ED_Fig_4b	standard	516	516	500	511	5	16	0.998428	65	0.990099	0.968992	0.979432	0.968992	0.99031	0.979651
1963	p_65	node_3	ED_Fig_4a+ED_Fig_4b	standard	516	516	506	512	4	10	0.998901	65	0.992157	0.98062	0.986355	0.98062	0.992248	0.986434
1973	p_66	node_1	ED_Fig_4a+ED_Fig_4b	standard	516	516	509	504	12	7	0.998761	66	0.976967	0.986434	0.981678	0.986434	0.976744	0.981589
1983	p_66	node_2	ED_Fig_4a+ED_Fig_4b	standard	516	516	509	488	28	7	0.996907	66	0.947858	0.986434	0.966762	0.986434	0.945736	0.966085
1993	p_66	node_3	ED_Fig_4a+ED_Fig_4b	standard	516	516	508	512	4	8	0.999313	66	0.992188	0.984496	0.988327	0.984496	0.992248	0.988372
2003	p_67	node_1	ED_Fig_4a+ED_Fig_4b	standard	516	516	506	491	25	10	0.996571	67	0.952919	0.98062	0.966571	0.98062	0.95155	0.966085
2018	p_67	node_2	ED_Fig_4a+ED_Fig_4b	standard	516	516	509	509	7	7	0.999238	67	0.986434	0.986434	0.986434	0.986434	0.986434	0.986434
2023	p_67	node_3	ED_Fig_4a+ED_Fig_4b	standard	516	516	512	512	4	4	0.999136	67	0.992248	0.992248	0.992248	0.992248	0.992248	0.992248
2033	p_68	node_1	ED_Fig_4a+ED_Fig_4b	standard	516	516	492	507	9	24	0.996289	68	0.982036	0.953488	0.967552	0.953488	0.982558	0.968023
2043	p_68	node_2	ED_Fig_4a+ED_Fig_4b	standard	516	516	510	508	8	6	0.999151	68	0.984556	0.988372	0.98646	0.988372	0.984496	0.986434
2053	p_68	node_3	ED_Fig_4a+ED_Fig_4b	standard	516	516	507	507	9	9	0.999046	68	0.982558	0.982558	0.982558	0.982558	0.982558	0.982558
2063	p_69	node_1	ED_Fig_4a+ED_Fig_4b	standard	516	516	507	495	21	9	0.995707	69	0.960227	0.982558	0.971264	0.982558	0.959302	0.97093
2073	p_69	node_2	ED_Fig_4a+ED_Fig_4b	standard	516	516	504	501	15	12	0.997266	69	0.971098	0.976744	0.973913	0.976744	0.97093	0.973837
2083	p_69	node_3	ED_Fig_4a+ED_Fig_4b	standard	516	516	502	509	7	14	0.998659	69	0.986248	0.972868	0.979512	0.972868	0.986434	0.979651
2093	p_70	node_1	ED_Fig_4a+ED_Fig_4b	standard	516	516	501	505	11	15	0.997033	70	0.978516	0.97093	0.974708	0.97093	0.978682	0.974806
2108	p_70	node_2	ED_Fig_4a+ED_Fig_4b	standard	516	516	482	513	3	34	0.997262	70	0.993814	0.934109	0.963037	0.934109	0.994186	0.964147
2118	p_70	node_3	ED_Fig_4a+ED_Fig_4b	standard	516	516	504	512	4	12	0.999035	70	0.992126	0.976744	0.984375	0.976744	0.992248	0.984496
2123	p_71	node_1	ED_Fig_4a+ED_Fig_4b	standard	516	516	502	502	14	14	0.99699	71	0.972868	0.972868	0.972868	0.972868	0.972868	0.972868
2133	p_71	node_2	ED_Fig_4a+ED_Fig_4b	standard	516	516	489	509	7	27	0.997121	71	0.985887	0.947674	0.966403	0.947674	0.986434	0.967054
2143	p_71	node_3	ED_Fig_4a+ED_Fig_4b	standard	516	516	510	500	16	6	0.997181	71	0.969582	0.988372	0.978887	0.988372	0.968992	0.978682
2153	p_72	node_1	ED_Fig_4a+ED_Fig_4b	standard	516	516	500	506	10	16	0.99736	72	0.980392	0.968992	0.974659	0.968992	0.98062	0.974806
2163	p_72	node_2	ED_Fig_4a+ED_Fig_4b	standard	516	516	508	508	8	8	0.998794	72	0.984496	0.984496	0.984496	0.984496	0.984496	0.984496
2173	p_72	node_3	ED_Fig_4a+ED_Fig_4b	standard	516	516	512	506	10	4	0.999328	72	0.980843	0.992248	0.986513	0.992248	0.98062	0.986434
2183	p_73	node_1	ED_Fig_4a+ED_Fig_4b	standard	516	516	503	503	13	13	0.995035	73	0.974806	0.974806	0.974806	0.974806	0.974806	0.974806
2193	p_73	node_2	ED_Fig_4a+ED_Fig_4b	standard	516	516	505	511	5	11	0.998227	73	0.990196	0.978682	0.984405	0.978682	0.99031	0.984496
2203	p_73	node_3	ED_Fig_4a+ED_Fig_4b	standard	516	516	513	509	7	3	0.998317	73	0.986538	0.994186	0.990347	0.994186	0.986434	0.99031
2218	p_74	node_1	ED_Fig_4a+ED_Fig_4b	standard	516	516	506	496	20	10	0.996834	74	0.961977	0.98062	0.971209	0.98062	0.96124	0.97093
2223	p_74	node_2	ED_Fig_4a+ED_Fig_4b	standard	516	516	506	507	9	10	0.997378	74	0.982524	0.98062	0.981571	0.98062	0.982558	0.981589
2233	p_74	node_3	ED_Fig_4a+ED_Fig_4b	standard	516	516	507	503	13	9	0.997337	74	0.975	0.982558	0.978764	0.982558	0.974806	0.978682
2243	p_75	node_1	ED_Fig_4a+ED_Fig_4b	standard	516	516	501	496	20	15	0.995324	75	0.961612	0.97093	0.966249	0.97093	0.96124	0.966085
2253	p_75	node_2	ED_Fig_4a+ED_Fig_4b	standard	516	516	502	505	11	14	0.998017	75	0.978558	0.972868	0.975705	0.972868	0.978682	0.975775
2263	p_75	node_3	ED_Fig_4a+ED_Fig_4b	standard	516	516	512	505	11	4	0.999001	75	0.978967	0.992248	0.985563	0.992248	0.978682	0.985465
2273	p_76	node_1	ED_Fig_4a+ED_Fig_4b	standard	516	516	504	505	11	12	0.997525	76	0.978641	0.976744	0.977692	0.976744	0.978682	0.977713
2283	p_76	node_2	ED_Fig_4a+ED_Fig_4b	standard	516	516	506	508	8	10	0.998152	76	0.984436	0.98062	0.982524	0.98062	0.984496	0.982558
2293	p_76	node_3	ED_Fig_4a+ED_Fig_4b	standard	516	516	503	510	6	13	0.997878	76	0.988212	0.974806	0.981463	0.974806	0.988372	0.981589
2303	p_77	node_1	ED_Fig_4a+ED_Fig_4b	standard	516	516	504	492	24	12	0.995365	77	0.954545	0.976744	0.965517	0.976744	0.953488	0.965116
2318	p_77	node_2	ED_Fig_4a+ED_Fig_4b	standard	516	516	510	508	8	6	0.998468	77	0.984556	0.988372	0.98646	0.988372	0.984496	0.986434
2323	p_77	node_3	ED_Fig_4a+ED_Fig_4b	standard	516	516	514	496	20	2	0.998291	77	0.962547	0.996124	0.979048	0.996124	0.96124	0.978682
2333	p_78	node_1	ED_Fig_4a+ED_Fig_4b	standard	516	516	505	500	16	11	0.992445	78	0.96929	0.978682	0.973963	0.978682	0.968992	0.973837
2343	p_78	node_2	ED_Fig_4a+ED_Fig_4b	standard	516	516	510	509	7	6	0.998637	78	0.98646	0.988372	0.987415	0.988372	0.986434	0.987403
2353	p_78	node_3	ED_Fig_4a+ED_Fig_4b	standard	516	516	508	512	4	8	0.999587	78	0.992188	0.984496	0.988327	0.984496	0.992248	0.988372
2363	p_79	node_1	ED_Fig_4a+ED_Fig_4b	standard	516	516	506	500	16	10	0.990704	79	0.969349	0.98062	0.974952	0.98062	0.968992	0.974806
2373	p_79	node_2	ED_Fig_4a+ED_Fig_4b	standard	516	516	504	510	6	12	0.99748	79	0.988235	0.976744	0.982456	0.976744	0.988372	0.982558
2383	p_79	node_3	ED_Fig_4a+ED_Fig_4b	standard	516	516	511	507	9	5	0.998562	79	0.982692	0.99031	0.986486	0.99031	0.982558	0.986434
2393	p_80	node_1	ED_Fig_4a+ED_Fig_4b	standard	516	516	501	499	17	15	0.995501	80	0.967181	0.97093	0.969052	0.97093	0.967054	0.968992
2403	p_80	node_2	ED_Fig_4a+ED_Fig_4b	standard	516	516	504	508	8	12	0.997116	80	0.984375	0.976744	0.980545	0.976744	0.984496	0.98062
2418	p_80	node_3	ED_Fig_4a+ED_Fig_4b	standard	516	516	509	505	11	7	0.996763	80	0.978846	0.986434	0.982625	0.986434	0.978682	0.982558
2423	p_81	node_1	ED_Fig_4a+ED_Fig_4b	standard	516	516	503	504	12	13	0.996924	81	0.976699	0.974806	0.975752	0.974806	0.976744	0.975775
2433	p_81	node_2	ED_Fig_4a+ED_Fig_4b	standard	516	516	508	498	18	8	0.998374	81	0.965779	0.984496	0.975048	0.984496	0.965116	0.974806
2443	p_81	node_3	ED_Fig_4a+ED_Fig_4b	standard	516	516	507	507	9	9	0.997555	81	0.982558	0.982558	0.982558	0.982558	0.982558	0.982558
2453	p_82	node_1	ED_Fig_4a+ED_Fig_4b	standard	516	516	501	504	12	15	0.997277	82	0.976608	0.97093	0.973761	0.97093	0.976744	0.973837
2463	p_82	node_2	ED_Fig_4a+ED_Fig_4b	standard	516	516	511	508	8	5	0.998757	82	0.984586	0.99031	0.98744	0.99031	0.984496	0.987403
2473	p_82	node_3	ED_Fig_4a+ED_Fig_4b	standard	516	516	508	512	4	8	0.999153	82	0.992188	0.984496	0.988327	0.984496	0.992248	0.988372
2483	p_83	node_1	ED_Fig_4a+ED_Fig_4b	standard	516	516	506	500	16	10	0.995576	83	0.969349	0.98062	0.974952	0.98062	0.968992	0.974806
2493	p_83	node_2	ED_Fig_4a+ED_Fig_4b	standard	516	516	506	507	9	10	0.998231	83	0.982524	0.98062	0.981571	0.98062	0.982558	0.981589
2503	p_83	node_3	ED_Fig_4a+ED_Fig_4b	standard	516	516	512	504	12	4	0.997294	83	0.977099	0.992248	0.984615	0.992248	0.976744	0.984496
2518	p_84	node_1	ED_Fig_4a+ED_Fig_4b	standard	516	516	507	507	9	9	0.99683	84	0.982558	0.982558	0.982558	0.982558	0.982558	0.982558
2523	p_84	node_2	ED_Fig_4a+ED_Fig_4b	standard	516	516	505	511	5	11	0.997953	84	0.990196	0.978682	0.984405	0.978682	0.99031	0.984496
2533	p_84	node_3	ED_Fig_4a+ED_Fig_4b	standard	516	516	502	510	6	14	0.998599	84	0.988189	0.972868	0.980469	0.972868	0.988372	0.98062
2543	p_85	node_1	ED_Fig_4a+ED_Fig_4b	standard	516	516	505	501	15	11	0.997495	85	0.971154	0.978682	0.974903	0.978682	0.97093	0.974806
2553	p_85	node_2	ED_Fig_4a+ED_Fig_4b	standard	516	516	510	497	19	6	0.997777	85	0.964083	0.988372	0.976077	0.988372	0.963178	0.975775
2563	p_85	node_3	ED_Fig_4a+ED_Fig_4b	standard	516	516	511	509	7	5	0.99781	85	0.986486	0.99031	0.988395	0.99031	0.986434	0.988372
2573	p_86	node_1	ED_Fig_4a+ED_Fig_4b	standard	516	516	504	493	23	12	0.993634	86	0.956357	0.976744	0.966443	0.976744	0.955426	0.966085
2583	p_86	node_2	ED_Fig_4a+ED_Fig_4b	standard	516	516	494	509	7	22	0.998088	86	0.986028	0.957364	0.971485	0.957364	0.986434	0.971899
2593	p_86	node_3	ED_Fig_4a+ED_Fig_4b	standard	516	516	504	509	7	12	0.998993	86	0.986301	0.976744	0.9815	0.976744	0.986434	0.981589
2603	p_87	node_1	ED_Fig_4a+ED_Fig_4b	standard	516	516	498	510	6	18	0.997923	87	0.988095	0.965116	0.976471	0.965116	0.988372	0.976744
2618	p_87	node_2	ED_Fig_4a+ED_Fig_4b	standard	516	516	507	505	11	9	0.994753	87	0.978764	0.982558	0.980658	0.982558	0.978682	0.98062
2623	p_87	node_3	ED_Fig_4a+ED_Fig_4b	standard	516	516	510	507	9	6	0.999298	87	0.982659	0.988372	0.985507	0.988372	0.982558	0.985465
2633	p_88	node_1	ED_Fig_4a+ED_Fig_4b	standard	516	516	501	495	21	15	0.996019	88	0.95977	0.97093	0.965318	0.97093	0.959302	0.965116
2643	p_88	node_2	ED_Fig_4a+ED_Fig_4b	standard	516	516	513	507	9	3	0.998918	88	0.982759	0.994186	0.988439	0.994186	0.982558	0.988372
2653	p_88	node_3	ED_Fig_4a+ED_Fig_4b	standard	516	516	508	511	5	8	0.999403	88	0.990253	0.984496	0.987366	0.984496	0.99031	0.987403
2663	p_89	node_1	ED_Fig_4a+ED_Fig_4b	standard	516	516	493	498	18	23	0.993495	89	0.964775	0.955426	0.960078	0.955426	0.965116	0.960271
2673	p_89	node_2	ED_Fig_4a+ED_Fig_4b	standard	516	516	504	505	11	12	0.996349	89	0.978641	0.976744	0.977692	0.976744	0.978682	0.977713
2683	p_89	node_3	ED_Fig_4a+ED_Fig_4b	standard	516	516	510	509	7	6	0.998453	89	0.98646	0.988372	0.987415	0.988372	0.986434	0.987403
2693	p_90	node_1	ED_Fig_4a+ED_Fig_4b	standard	516	516	505	500	16	11	0.995339	90	0.96929	0.978682	0.973963	0.978682	0.968992	0.973837
2703	p_90	node_2	ED_Fig_4a+ED_Fig_4b	standard	516	516	505	505	11	11	0.998479	90	0.978682	0.978682	0.978682	0.978682	0.978682	0.978682
2718	p_90	node_3	ED_Fig_4a+ED_Fig_4b	standard	516	516	499	516	0	17	0.999463	90	1	0.967054	0.983251	0.967054	1	0.983527
2723	p_91	node_1	ED_Fig_4a+ED_Fig_4b	standard	516	516	501	508	8	15	0.998336	91	0.984283	0.97093	0.977561	0.97093	0.984496	0.977713
2733	p_91	node_2	ED_Fig_4a+ED_Fig_4b	standard	516	516	504	513	3	12	0.999316	91	0.994083	0.976744	0.985337	0.976744	0.994186	0.985465
2743	p_91	node_3	ED_Fig_4a+ED_Fig_4b	standard	516	516	511	514	2	5	0.99944	91	0.996101	0.99031	0.993197	0.99031	0.996124	0.993217
2753	p_92	node_1	ED_Fig_4a+ED_Fig_4b	standard	516	516	514	457	59	2	0.988843	92	0.897033	0.996124	0.943985	0.996124	0.885659	0.940891
2763	p_92	node_2	ED_Fig_4a+ED_Fig_4b	standard	516	516	501	505	11	15	0.996113	92	0.978516	0.97093	0.974708	0.97093	0.978682	0.974806
2773	p_92	node_3	ED_Fig_4a+ED_Fig_4b	standard	516	516	510	508	8	6	0.998378	92	0.984556	0.988372	0.98646	0.988372	0.984496	0.986434
2783	p_93	node_1	ED_Fig_4a+ED_Fig_4b	standard	516	516	501	509	7	15	0.995286	93	0.98622	0.97093	0.978516	0.97093	0.986434	0.978682
2793	p_93	node_2	ED_Fig_4a+ED_Fig_4b	standard	516	516	499	514	2	17	0.998565	93	0.996008	0.967054	0.981318	0.967054	0.996124	0.981589
2803	p_93	node_3	ED_Fig_4a+ED_Fig_4b	standard	516	516	496	515	1	20	0.99867	93	0.997988	0.96124	0.979269	0.96124	0.998062	0.979651
2818	p_94	node_1	ED_Fig_4a+ED_Fig_4b	standard	516	516	498	508	8	18	0.99787	94	0.98419	0.965116	0.97456	0.965116	0.984496	0.974806
2823	p_94	node_2	ED_Fig_4a+ED_Fig_4b	standard	516	516	512	502	14	4	0.9987	94	0.973384	0.992248	0.982726	0.992248	0.972868	0.982558
2833	p_94	node_3	ED_Fig_4a+ED_Fig_4b	standard	516	516	509	506	10	7	0.998791	94	0.980732	0.986434	0.983575	0.986434	0.98062	0.983527
2843	p_95	node_1	ED_Fig_4a+ED_Fig_4b	standard	516	516	507	491	25	9	0.995602	95	0.953008	0.982558	0.967557	0.982558	0.95155	0.967054
2853	p_95	node_2	ED_Fig_4a+ED_Fig_4b	standard	516	516	504	509	7	12	0.998201	95	0.986301	0.976744	0.9815	0.976744	0.986434	0.981589
2863	p_95	node_3	ED_Fig_4a+ED_Fig_4b	standard	516	516	510	508	8	6	0.998453	95	0.984556	0.988372	0.98646	0.988372	0.984496	0.986434
2873	p_96	node_1	ED_Fig_4a+ED_Fig_4b	standard	516	516	502	504	12	14	0.996045	96	0.976654	0.972868	0.974757	0.972868	0.976744	0.974806
2883	p_96	node_2	ED_Fig_4a+ED_Fig_4b	standard	516	516	509	502	14	7	0.996297	96	0.973231	0.986434	0.979788	0.986434	0.972868	0.979651
2893	p_96	node_3	ED_Fig_4a+ED_Fig_4b	standard	516	516	504	511	5	12	0.998193	96	0.990177	0.976744	0.983415	0.976744	0.99031	0.983527
2903	p_97	node_1	ED_Fig_4a+ED_Fig_4b	standard	516	516	497	504	12	19	0.995159	97	0.976424	0.963178	0.969756	0.963178	0.976744	0.969961
2918	p_97	node_2	ED_Fig_4a+ED_Fig_4b	standard	516	516	509	501	15	7	0.997157	97	0.971374	0.986434	0.978846	0.986434	0.97093	0.978682
2923	p_97	node_3	ED_Fig_4a+ED_Fig_4b	standard	516	516	506	506	10	10	0.997457	97	0.98062	0.98062	0.98062	0.98062	0.98062	0.98062
2933	p_98	node_1	ED_Fig_4a+ED_Fig_4b	standard	516	516	511	505	11	5	0.998036	98	0.978927	0.99031	0.984586	0.99031	0.978682	0.984496
2943	p_98	node_2	ED_Fig_4a+ED_Fig_4b	standard	516	516	513	507	9	3	0.999211	98	0.982759	0.994186	0.988439	0.994186	0.982558	0.988372
2953	p_98	node_3	ED_Fig_4a+ED_Fig_4b	standard	516	516	512	508	8	4	0.999057	98	0.984615	0.992248	0.988417	0.992248	0.984496	0.988372
2963	p_99	node_1	ED_Fig_4a+ED_Fig_4b	standard	516	516	507	504	12	9	0.998545	99	0.976879	0.982558	0.97971	0.982558	0.976744	0.979651
2973	p_99	node_2	ED_Fig_4a+ED_Fig_4b	standard	516	516	504	512	4	12	0.998898	99	0.992126	0.976744	0.984375	0.976744	0.992248	0.984496
2983	p_99	node_3	ED_Fig_4a+ED_Fig_4b	standard	516	516	508	514	2	8	0.999281	99	0.996078	0.984496	0.990253	0.984496	0.996124	0.99031
2993	p_100	node_1	ED_Fig_4a+ED_Fig_4b	standard	516	516	504	503	13	12	0.997713	100	0.974855	0.976744	0.975799	0.976744	0.974806	0.975775
3003	p_100	node_2	ED_Fig_4a+ED_Fig_4b	standard	516	516	504	508	8	12	0.997904	100	0.984375	0.976744	0.980545	0.976744	0.984496	0.98062
3013	p_100	node_3	ED_Fig_4a+ED_Fig_4b	standard	516	516	503	512	4	13	0.998528	100	0.99211	0.974806	0.983382	0.974806	0.992248	0.983527
2109	p_1	swarm	ED_Fig_4a+ED_Fig_4b	standard	516	516	509	508	8	7	0.997874	1	0.984526	0.986434	0.985479	0.986434	0.984496	0.985465
327	p_2	swarm	ED_Fig_4a+ED_Fig_4b	standard	516	516	507	508	8	9	0.998242	2	0.984466	0.982558	0.983511	0.982558	0.984496	0.983527
427	p_3	swarm	ED_Fig_4a+ED_Fig_4b	standard	516	516	505	510	6	11	0.998419	3	0.988258	0.978682	0.983447	0.978682	0.988372	0.983527
527	p_4	swarm	ED_Fig_4a+ED_Fig_4b	standard	516	516	510	510	6	6	0.999377	4	0.988372	0.988372	0.988372	0.988372	0.988372	0.988372
627	p_5	swarm	ED_Fig_4a+ED_Fig_4b	standard	516	516	510	510	6	6	0.999433	5	0.988372	0.988372	0.988372	0.988372	0.988372	0.988372
727	p_6	swarm	ED_Fig_4a+ED_Fig_4b	standard	516	516	510	511	5	6	0.999373	6	0.990291	0.988372	0.989331	0.988372	0.99031	0.989341
827	p_7	swarm	ED_Fig_4a+ED_Fig_4b	standard	516	516	507	509	7	9	0.998299	7	0.986381	0.982558	0.984466	0.982558	0.986434	0.984496
927	p_8	swarm	ED_Fig_4a+ED_Fig_4b	standard	516	516	507	511	5	9	0.999395	8	0.990234	0.982558	0.986381	0.982558	0.99031	0.986434
1024	p_9	swarm	ED_Fig_4a+ED_Fig_4b	standard	516	516	514	503	13	2	0.99929	9	0.975332	0.996124	0.985618	0.996124	0.974806	0.985465
1119	p_10	swarm	ED_Fig_4a+ED_Fig_4b	standard	516	516	506	512	4	10	0.997476	10	0.992157	0.98062	0.986355	0.98062	0.992248	0.986434
1219	p_11	swarm	ED_Fig_4a+ED_Fig_4b	standard	516	516	508	510	6	8	0.998815	11	0.988327	0.984496	0.986408	0.984496	0.988372	0.986434
1319	p_12	swarm	ED_Fig_4a+ED_Fig_4b	standard	516	516	511	512	4	5	0.999602	12	0.992233	0.99031	0.991271	0.99031	0.992248	0.991279
1419	p_13	swarm	ED_Fig_4a+ED_Fig_4b	standard	516	516	504	512	4	12	0.997874	13	0.992126	0.976744	0.984375	0.976744	0.992248	0.984496
1519	p_14	swarm	ED_Fig_4a+ED_Fig_4b	standard	516	516	510	508	8	6	0.999159	14	0.984556	0.988372	0.98646	0.988372	0.984496	0.986434
1619	p_15	swarm	ED_Fig_4a+ED_Fig_4b	standard	516	516	511	508	8	5	0.998122	15	0.984586	0.99031	0.98744	0.99031	0.984496	0.987403
1719	p_16	swarm	ED_Fig_4a+ED_Fig_4b	standard	516	516	508	511	5	8	0.999388	16	0.990253	0.984496	0.987366	0.984496	0.99031	0.987403
1819	p_17	swarm	ED_Fig_4a+ED_Fig_4b	standard	516	516	509	510	6	7	0.99917	17	0.98835	0.986434	0.987391	0.986434	0.988372	0.987403
1919	p_18	swarm	ED_Fig_4a+ED_Fig_4b	standard	516	516	511	507	9	5	0.998073	18	0.982692	0.99031	0.986486	0.99031	0.982558	0.986434
2019	p_19	swarm	ED_Fig_4a+ED_Fig_4b	standard	516	516	508	505	11	8	0.99923	19	0.978805	0.984496	0.981643	0.984496	0.978682	0.981589
2119	p_20	swarm	ED_Fig_4a+ED_Fig_4b	standard	516	516	512	506	10	4	0.9993	20	0.980843	0.992248	0.986513	0.992248	0.98062	0.986434
2219	p_21	swarm	ED_Fig_4a+ED_Fig_4b	standard	516	516	509	512	4	7	0.999594	21	0.992203	0.986434	0.98931	0.986434	0.992248	0.989341
2319	p_22	swarm	ED_Fig_4a+ED_Fig_4b	standard	516	516	516	512	4	0	0.99985	22	0.992308	1	0.996139	1	0.992248	0.996124
2419	p_23	swarm	ED_Fig_4a+ED_Fig_4b	standard	516	516	508	514	2	8	0.999256	23	0.996078	0.984496	0.990253	0.984496	0.996124	0.99031
2519	p_24	swarm	ED_Fig_4a+ED_Fig_4b	standard	516	516	508	504	12	8	0.998122	24	0.976923	0.984496	0.980695	0.984496	0.976744	0.98062
2619	p_25	swarm	ED_Fig_4a+ED_Fig_4b	standard	516	516	511	511	5	5	0.998381	25	0.99031	0.99031	0.99031	0.99031	0.99031	0.99031
2719	p_26	swarm	ED_Fig_4a+ED_Fig_4b	standard	516	516	513	507	9	3	0.998524	26	0.982759	0.994186	0.988439	0.994186	0.982558	0.988372
2819	p_27	swarm	ED_Fig_4a+ED_Fig_4b	standard	516	516	512	511	5	4	0.998945	27	0.990329	0.992248	0.991288	0.992248	0.99031	0.991279
2919	p_28	swarm	ED_Fig_4a+ED_Fig_4b	standard	516	516	508	510	6	8	0.998637	28	0.988327	0.984496	0.986408	0.984496	0.988372	0.986434
308	p_29	swarm	ED_Fig_4a+ED_Fig_4b	standard	516	516	512	510	6	4	0.999583	29	0.988417	0.992248	0.990329	0.992248	0.988372	0.99031
3111	p_30	swarm	ED_Fig_4a+ED_Fig_4b	standard	516	516	511	509	7	5	0.998749	30	0.986486	0.99031	0.988395	0.99031	0.986434	0.988372
328	p_31	swarm	ED_Fig_4a+ED_Fig_4b	standard	516	516	508	512	4	8	0.999722	31	0.992188	0.984496	0.988327	0.984496	0.992248	0.988372
337	p_32	swarm	ED_Fig_4a+ED_Fig_4b	standard	516	516	508	516	0	8	0.999865	32	1	0.984496	0.992188	0.984496	1	0.992248
347	p_33	swarm	ED_Fig_4a+ED_Fig_4b	standard	516	516	510	513	3	6	0.999057	33	0.994152	0.988372	0.991254	0.988372	0.994186	0.991279
357	p_34	swarm	ED_Fig_4a+ED_Fig_4b	standard	516	516	508	510	6	8	0.999256	34	0.988327	0.984496	0.986408	0.984496	0.988372	0.986434
367	p_35	swarm	ED_Fig_4a+ED_Fig_4b	standard	516	516	509	505	11	7	0.997611	35	0.978846	0.986434	0.982625	0.986434	0.978682	0.982558
377	p_36	swarm	ED_Fig_4a+ED_Fig_4b	standard	516	516	511	508	8	5	0.998761	36	0.984586	0.99031	0.98744	0.99031	0.984496	0.987403
387	p_37	swarm	ED_Fig_4a+ED_Fig_4b	standard	516	516	511	512	4	5	0.999301	37	0.992233	0.99031	0.991271	0.99031	0.992248	0.991279
397	p_38	swarm	ED_Fig_4a+ED_Fig_4b	standard	516	516	511	508	8	5	0.999459	38	0.984586	0.99031	0.98744	0.99031	0.984496	0.987403
407	p_39	swarm	ED_Fig_4a+ED_Fig_4b	standard	516	516	511	508	8	5	0.998982	39	0.984586	0.99031	0.98744	0.99031	0.984496	0.987403
4111	p_40	swarm	ED_Fig_4a+ED_Fig_4b	standard	516	516	512	507	9	4	0.999089	40	0.982726	0.992248	0.987464	0.992248	0.982558	0.987403
428	p_41	swarm	ED_Fig_4a+ED_Fig_4b	standard	516	516	511	511	5	5	0.999185	41	0.99031	0.99031	0.99031	0.99031	0.99031	0.99031
437	p_42	swarm	ED_Fig_4a+ED_Fig_4b	standard	516	516	514	505	11	2	0.99908	42	0.979048	0.996124	0.987512	0.996124	0.978682	0.987403
447	p_43	swarm	ED_Fig_4a+ED_Fig_4b	standard	516	516	510	508	8	6	0.999072	43	0.984556	0.988372	0.98646	0.988372	0.984496	0.986434
457	p_44	swarm	ED_Fig_4a+ED_Fig_4b	standard	516	516	513	511	5	3	0.999549	44	0.990347	0.994186	0.992263	0.994186	0.99031	0.992248
467	p_45	swarm	ED_Fig_4a+ED_Fig_4b	standard	516	516	505	508	8	11	0.998791	45	0.984405	0.978682	0.981535	0.978682	0.984496	0.981589
477	p_46	swarm	ED_Fig_4a+ED_Fig_4b	standard	516	516	498	513	3	18	0.998903	46	0.994012	0.965116	0.979351	0.965116	0.994186	0.979651
487	p_47	swarm	ED_Fig_4a+ED_Fig_4b	standard	516	516	511	511	5	5	0.999215	47	0.99031	0.99031	0.99031	0.99031	0.99031	0.99031
497	p_48	swarm	ED_Fig_4a+ED_Fig_4b	standard	516	516	506	510	6	10	0.998242	48	0.988281	0.98062	0.984436	0.98062	0.988372	0.984496
507	p_49	swarm	ED_Fig_4a+ED_Fig_4b	standard	516	516	502	513	3	14	0.999151	49	0.994059	0.972868	0.98335	0.972868	0.994186	0.983527
5111	p_50	swarm	ED_Fig_4a+ED_Fig_4b	standard	516	516	508	510	6	8	0.999301	50	0.988327	0.984496	0.986408	0.984496	0.988372	0.986434
528	p_51	swarm	ED_Fig_4a+ED_Fig_4b	standard	516	516	503	510	6	13	0.99868	51	0.988212	0.974806	0.981463	0.974806	0.988372	0.981589
537	p_52	swarm	ED_Fig_4a+ED_Fig_4b	standard	516	516	501	510	6	15	0.99867	52	0.988166	0.97093	0.979472	0.97093	0.988372	0.979651
547	p_53	swarm	ED_Fig_4a+ED_Fig_4b	standard	516	516	505	511	5	11	0.998986	53	0.990196	0.978682	0.984405	0.978682	0.99031	0.984496
557	p_54	swarm	ED_Fig_4a+ED_Fig_4b	standard	516	516	512	510	6	4	0.999346	54	0.988417	0.992248	0.990329	0.992248	0.988372	0.99031
567	p_55	swarm	ED_Fig_4a+ED_Fig_4b	standard	516	516	514	507	9	2	0.99947	55	0.982792	0.996124	0.989413	0.996124	0.982558	0.989341
577	p_56	swarm	ED_Fig_4a+ED_Fig_4b	standard	516	516	514	511	5	2	0.999215	56	0.990366	0.996124	0.993237	0.996124	0.99031	0.993217
587	p_57	swarm	ED_Fig_4a+ED_Fig_4b	standard	516	516	510	510	6	6	0.999305	57	0.988372	0.988372	0.988372	0.988372	0.988372	0.988372
597	p_58	swarm	ED_Fig_4a+ED_Fig_4b	standard	516	516	509	509	7	7	0.999478	58	0.986434	0.986434	0.986434	0.986434	0.986434	0.986434
607	p_59	swarm	ED_Fig_4a+ED_Fig_4b	standard	516	516	502	514	2	14	0.99905	59	0.996032	0.972868	0.984314	0.972868	0.996124	0.984496
6111	p_60	swarm	ED_Fig_4a+ED_Fig_4b	standard	516	516	509	512	4	7	0.999662	60	0.992203	0.986434	0.98931	0.986434	0.992248	0.989341
628	p_61	swarm	ED_Fig_4a+ED_Fig_4b	standard	516	516	507	510	6	9	0.998468	61	0.988304	0.982558	0.985423	0.982558	0.988372	0.985465
637	p_62	swarm	ED_Fig_4a+ED_Fig_4b	standard	516	516	513	509	7	3	0.999392	62	0.986538	0.994186	0.990347	0.994186	0.986434	0.99031
647	p_63	swarm	ED_Fig_4a+ED_Fig_4b	standard	516	516	512	500	16	4	0.998569	63	0.969697	0.992248	0.980843	0.992248	0.968992	0.98062
657	p_64	swarm	ED_Fig_4a+ED_Fig_4b	standard	516	516	510	512	4	6	0.999463	64	0.992218	0.988372	0.990291	0.988372	0.992248	0.99031
667	p_65	swarm	ED_Fig_4a+ED_Fig_4b	standard	516	516	505	512	4	11	0.99889	65	0.992141	0.978682	0.985366	0.978682	0.992248	0.985465
677	p_66	swarm	ED_Fig_4a+ED_Fig_4b	standard	516	516	512	510	6	4	0.999606	66	0.988417	0.992248	0.990329	0.992248	0.988372	0.99031
687	p_67	swarm	ED_Fig_4a+ED_Fig_4b	standard	516	516	514	511	5	2	0.999606	67	0.990366	0.996124	0.993237	0.996124	0.99031	0.993217
697	p_68	swarm	ED_Fig_4a+ED_Fig_4b	standard	516	516	506	510	6	10	0.999316	68	0.988281	0.98062	0.984436	0.98062	0.988372	0.984496
707	p_69	swarm	ED_Fig_4a+ED_Fig_4b	standard	516	516	508	505	11	8	0.998911	69	0.978805	0.984496	0.981643	0.984496	0.978682	0.981589
7111	p_70	swarm	ED_Fig_4a+ED_Fig_4b	standard	516	516	508	514	2	8	0.999226	70	0.996078	0.984496	0.990253	0.984496	0.996124	0.99031
728	p_71	swarm	ED_Fig_4a+ED_Fig_4b	standard	516	516	510	504	12	6	0.997444	71	0.977011	0.988372	0.982659	0.988372	0.976744	0.982558
737	p_72	swarm	ED_Fig_4a+ED_Fig_4b	standard	516	516	513	507	9	3	0.999162	72	0.982759	0.994186	0.988439	0.994186	0.982558	0.988372
747	p_73	swarm	ED_Fig_4a+ED_Fig_4b	standard	516	516	510	510	6	6	0.998193	73	0.988372	0.988372	0.988372	0.988372	0.988372	0.988372
757	p_74	swarm	ED_Fig_4a+ED_Fig_4b	standard	516	516	509	509	7	7	0.998163	74	0.986434	0.986434	0.986434	0.986434	0.986434	0.986434
767	p_75	swarm	ED_Fig_4a+ED_Fig_4b	standard	516	516	515	507	9	1	0.99914	75	0.982824	0.998062	0.990385	0.998062	0.982558	0.99031
777	p_76	swarm	ED_Fig_4a+ED_Fig_4b	standard	516	516	512	507	9	4	0.997976	76	0.982726	0.992248	0.987464	0.992248	0.982558	0.987403
787	p_77	swarm	ED_Fig_4a+ED_Fig_4b	standard	516	516	512	508	8	4	0.999099	77	0.984615	0.992248	0.988417	0.992248	0.984496	0.988372
797	p_78	swarm	ED_Fig_4a+ED_Fig_4b	standard	516	516	512	512	4	4	0.999711	78	0.992248	0.992248	0.992248	0.992248	0.992248	0.992248
807	p_79	swarm	ED_Fig_4a+ED_Fig_4b	standard	516	516	510	512	4	6	0.998224	79	0.992218	0.988372	0.990291	0.988372	0.992248	0.99031
8111	p_80	swarm	ED_Fig_4a+ED_Fig_4b	standard	516	516	506	509	7	10	0.998088	80	0.986355	0.98062	0.983479	0.98062	0.986434	0.983527
828	p_81	swarm	ED_Fig_4a+ED_Fig_4b	standard	516	516	513	507	9	3	0.9995	81	0.982759	0.994186	0.988439	0.994186	0.982558	0.988372
837	p_82	swarm	ED_Fig_4a+ED_Fig_4b	standard	516	516	510	511	5	6	0.999508	82	0.990291	0.988372	0.989331	0.988372	0.99031	0.989341
847	p_83	swarm	ED_Fig_4a+ED_Fig_4b	standard	516	516	512	508	8	4	0.999054	83	0.984615	0.992248	0.988417	0.992248	0.984496	0.988372
857	p_84	swarm	ED_Fig_4a+ED_Fig_4b	standard	516	516	509	512	4	7	0.999403	84	0.992203	0.986434	0.98931	0.986434	0.992248	0.989341
867	p_85	swarm	ED_Fig_4a+ED_Fig_4b	standard	516	516	513	506	10	3	0.998535	85	0.98088	0.994186	0.987488	0.994186	0.98062	0.987403
877	p_86	swarm	ED_Fig_4a+ED_Fig_4b	standard	516	516	507	506	10	9	0.998858	86	0.980658	0.982558	0.981607	0.982558	0.98062	0.981589
887	p_87	swarm	ED_Fig_4a+ED_Fig_4b	standard	516	516	513	510	6	3	0.999692	87	0.988439	0.994186	0.991304	0.994186	0.988372	0.991279
897	p_88	swarm	ED_Fig_4a+ED_Fig_4b	standard	516	516	511	512	4	5	0.99935	88	0.992233	0.99031	0.991271	0.99031	0.992248	0.991279
907	p_89	swarm	ED_Fig_4a+ED_Fig_4b	standard	516	516	507	509	7	9	0.999091	89	0.986381	0.982558	0.984466	0.982558	0.986434	0.984496
9111	p_90	swarm	ED_Fig_4a+ED_Fig_4b	standard	516	516	507	514	2	9	0.999508	90	0.996071	0.982558	0.989268	0.982558	0.996124	0.989341
928	p_91	swarm	ED_Fig_4a+ED_Fig_4b	standard	516	516	510	515	1	6	0.99973	91	0.998043	0.988372	0.993184	0.988372	0.998062	0.993217
937	p_92	swarm	ED_Fig_4a+ED_Fig_4b	standard	516	516	511	507	9	5	0.999102	92	0.982692	0.99031	0.986486	0.99031	0.982558	0.986434
947	p_93	swarm	ED_Fig_4a+ED_Fig_4b	standard	516	516	503	514	2	13	0.998978	93	0.99604	0.974806	0.985309	0.974806	0.996124	0.985465
957	p_94	swarm	ED_Fig_4a+ED_Fig_4b	standard	516	516	508	509	7	8	0.999106	94	0.986408	0.984496	0.985451	0.984496	0.986434	0.985465
967	p_95	swarm	ED_Fig_4a+ED_Fig_4b	standard	516	516	509	511	5	7	0.998839	95	0.990272	0.986434	0.98835	0.986434	0.99031	0.988372
977	p_96	swarm	ED_Fig_4a+ED_Fig_4b	standard	516	516	506	511	5	10	0.998494	96	0.990215	0.98062	0.985394	0.98062	0.99031	0.985465
987	p_97	swarm	ED_Fig_4a+ED_Fig_4b	standard	516	516	503	510	6	13	0.99778	97	0.988212	0.974806	0.981463	0.974806	0.988372	0.981589
997	p_98	swarm	ED_Fig_4a+ED_Fig_4b	standard	516	516	513	512	4	3	0.999576	98	0.992263	0.994186	0.993224	0.994186	0.992248	0.993217
1007	p_99	swarm	ED_Fig_4a+ED_Fig_4b	standard	516	516	509	513	3	7	0.999465	99	0.994141	0.986434	0.990272	0.986434	0.994186	0.99031
10111	p_100	swarm	ED_Fig_4a+ED_Fig_4b	standard	516	516	504	514	2	12	0.998892	100	0.996047	0.976744	0.986301	0.976744	0.996124	0.986434
2120	p_1	node_1	Fig_2e+ED_Fig_4g	standard	841	1564	807	1502	62	34	0.990141	1	0.928654	0.959572	0.94386	0.959572	0.960358	0.960083
329	p_1	node_2	Fig_2e+ED_Fig_4g	standard	841	1564	762	1547	17	79	0.995415	1	0.978177	0.906064	0.940741	0.906064	0.98913	0.960083
429	p_1	node_3	Fig_2e+ED_Fig_4g	standard	841	1564	803	1122	442	38	0.953315	1	0.64498	0.954816	0.769895	0.954816	0.717391	0.800416
529	p_2	node_1	Fig_2e+ED_Fig_4g	standard	855	1550	821	1500	50	34	0.990648	2	0.942595	0.960234	0.951333	0.960234	0.967742	0.965073
629	p_2	node_2	Fig_2e+ED_Fig_4g	standard	855	1550	820	1525	25	35	0.994632	2	0.970414	0.959064	0.964706	0.959064	0.983871	0.975052
729	p_2	node_3	Fig_2e+ED_Fig_4g	standard	855	1550	804	1133	417	51	0.947137	2	0.658477	0.940351	0.774566	0.940351	0.730968	0.805405
829	p_3	node_1	Fig_2e+ED_Fig_4g	standard	821	1584	788	1520	64	33	0.987709	3	0.924883	0.959805	0.94202	0.959805	0.959596	0.959667
929	p_3	node_2	Fig_2e+ED_Fig_4g	standard	821	1584	795	1567	17	26	0.995374	3	0.979064	0.968331	0.973668	0.968331	0.989268	0.982121
1025	p_3	node_3	Fig_2e+ED_Fig_4g	standard	821	1584	775	1194	390	46	0.948598	3	0.665236	0.943971	0.780463	0.943971	0.753788	0.818711
1120	p_4	node_1	Fig_2e+ED_Fig_4g	standard	841	1564	793	1518	46	48	0.989054	4	0.945173	0.942925	0.944048	0.942925	0.970588	0.960915
1220	p_4	node_2	Fig_2e+ED_Fig_4g	standard	841	1564	814	1537	27	27	0.996654	4	0.967895	0.967895	0.967895	0.967895	0.982737	0.977547
1320	p_4	node_3	Fig_2e+ED_Fig_4g	standard	841	1564	791	1294	270	50	0.957144	4	0.745523	0.940547	0.831756	0.940547	0.827366	0.866944
1420	p_5	node_1	Fig_2e+ED_Fig_4g	standard	803	1602	789	1485	117	14	0.986699	5	0.870861	0.982565	0.923347	0.982565	0.926966	0.94553
1520	p_5	node_2	Fig_2e+ED_Fig_4g	standard	803	1602	756	1589	13	47	0.994217	5	0.983095	0.941469	0.961832	0.941469	0.991885	0.975052
1620	p_5	node_3	Fig_2e+ED_Fig_4g	standard	803	1602	783	1203	399	20	0.968831	5	0.662437	0.975093	0.788917	0.975093	0.750936	0.82578
1720	p_6	node_1	Fig_2e+ED_Fig_4g	standard	834	1571	794	1516	55	40	0.98655	6	0.935218	0.952038	0.943553	0.952038	0.96499	0.960499
1820	p_6	node_2	Fig_2e+ED_Fig_4g	standard	834	1571	799	1551	20	35	0.994856	6	0.97558	0.958034	0.966727	0.958034	0.987269	0.977131
1920	p_6	node_3	Fig_2e+ED_Fig_4g	standard	834	1571	785	1212	359	49	0.955619	6	0.686189	0.941247	0.793731	0.941247	0.771483	0.830353
2020	p_7	node_1	Fig_2e+ED_Fig_4g	standard	834	1571	800	1517	54	34	0.990227	7	0.936768	0.959233	0.947867	0.959233	0.965627	0.96341
2124	p_7	node_2	Fig_2e+ED_Fig_4g	standard	834	1571	791	1554	17	43	0.995163	7	0.97896	0.948441	0.963459	0.948441	0.989179	0.975052
2220	p_7	node_3	Fig_2e+ED_Fig_4g	standard	834	1571	753	1311	260	81	0.949391	7	0.743337	0.902878	0.815376	0.902878	0.8345	0.858212
2320	p_8	node_1	Fig_2e+ED_Fig_4g	standard	823	1582	796	1519	63	27	0.987813	8	0.926659	0.967193	0.946492	0.967193	0.960177	0.962578
2420	p_8	node_2	Fig_2e+ED_Fig_4g	standard	823	1582	737	1568	14	86	0.994203	8	0.981358	0.895504	0.936468	0.895504	0.99115	0.95842
2520	p_8	node_3	Fig_2e+ED_Fig_4g	standard	823	1582	762	1368	214	61	0.967929	8	0.780738	0.925881	0.847137	0.925881	0.864728	0.885655
2620	p_9	node_1	Fig_2e+ED_Fig_4g	standard	821	1584	785	1499	85	36	0.985961	9	0.902299	0.956151	0.928445	0.956151	0.946338	0.949688
2720	p_9	node_2	Fig_2e+ED_Fig_4g	standard	821	1584	775	1564	20	46	0.994132	9	0.974843	0.943971	0.959158	0.943971	0.987374	0.972557
2820	p_9	node_3	Fig_2e+ED_Fig_4g	standard	821	1584	778	1217	367	43	0.956177	9	0.679476	0.947625	0.791455	0.947625	0.768308	0.829522
2920	p_10	node_1	Fig_2e+ED_Fig_4g	standard	808	1597	775	1539	58	33	0.990345	10	0.930372	0.959158	0.944546	0.959158	0.963682	0.962162
309	p_10	node_2	Fig_2e+ED_Fig_4g	standard	808	1597	781	1567	30	27	0.996276	10	0.963009	0.966584	0.964793	0.966584	0.981215	0.976299
3112	p_10	node_3	Fig_2e+ED_Fig_4g	standard	808	1597	739	1362	235	69	0.95797	10	0.758727	0.914604	0.829405	0.914604	0.852849	0.873597
3210	p_11	node_1	Fig_2e+ED_Fig_4g	standard	835	1570	801	1512	58	34	0.99086	11	0.93248	0.959281	0.945691	0.959281	0.963057	0.961746
338	p_11	node_2	Fig_2e+ED_Fig_4g	standard	835	1570	796	1548	22	39	0.996029	11	0.973105	0.953293	0.963097	0.953293	0.985987	0.974636
348	p_11	node_3	Fig_2e+ED_Fig_4g	standard	835	1570	792	1171	399	43	0.954908	11	0.664987	0.948503	0.781836	0.948503	0.74586	0.816216
358	p_12	node_1	Fig_2e+ED_Fig_4g	standard	819	1586	794	1520	66	25	0.988375	12	0.923256	0.969475	0.945801	0.969475	0.958386	0.962162
368	p_12	node_2	Fig_2e+ED_Fig_4g	standard	819	1586	773	1571	15	46	0.995934	12	0.980964	0.943834	0.962041	0.943834	0.990542	0.974636
378	p_12	node_3	Fig_2e+ED_Fig_4g	standard	819	1586	778	1215	371	41	0.955012	12	0.677111	0.949939	0.79065	0.949939	0.766078	0.82869
388	p_13	node_1	Fig_2e+ED_Fig_4g	standard	809	1596	777	1548	48	32	0.990415	13	0.941818	0.960445	0.95104	0.960445	0.969925	0.966736
398	p_13	node_2	Fig_2e+ED_Fig_4g	standard	809	1596	755	1589	7	54	0.997867	13	0.990814	0.933251	0.961171	0.933251	0.995614	0.974636
408	p_13	node_3	Fig_2e+ED_Fig_4g	standard	809	1596	760	1287	309	49	0.964615	13	0.710945	0.939431	0.809372	0.939431	0.806391	0.851143
4112	p_14	node_1	Fig_2e+ED_Fig_4g	standard	826	1579	790	1513	66	36	0.989569	14	0.922897	0.956416	0.939358	0.956416	0.958201	0.957588
4210	p_14	node_2	Fig_2e+ED_Fig_4g	standard	826	1579	797	1561	18	29	0.996431	14	0.977914	0.964891	0.971359	0.964891	0.9886	0.980457
438	p_14	node_3	Fig_2e+ED_Fig_4g	standard	826	1579	746	1348	231	80	0.958745	14	0.763562	0.903148	0.82751	0.903148	0.853705	0.870686
448	p_15	node_1	Fig_2e+ED_Fig_4g	standard	842	1563	811	1495	68	31	0.98992	15	0.922639	0.963183	0.942475	0.963183	0.956494	0.958836
458	p_15	node_2	Fig_2e+ED_Fig_4g	standard	842	1563	785	1547	16	57	0.996155	15	0.980025	0.932304	0.955569	0.932304	0.989763	0.969647
468	p_15	node_3	Fig_2e+ED_Fig_4g	standard	842	1563	786	1233	330	56	0.956089	15	0.704301	0.933492	0.80286	0.933492	0.788868	0.839501
478	p_16	node_1	Fig_2e+ED_Fig_4g	standard	825	1580	802	1512	68	23	0.988412	16	0.921839	0.972121	0.946313	0.972121	0.956962	0.962162
488	p_16	node_2	Fig_2e+ED_Fig_4g	standard	825	1580	765	1564	16	60	0.995599	16	0.979513	0.927273	0.952677	0.927273	0.989873	0.968399
498	p_16	node_3	Fig_2e+ED_Fig_4g	standard	825	1580	743	1347	233	82	0.953604	16	0.76127	0.900606	0.825097	0.900606	0.852532	0.869023
508	p_17	node_1	Fig_2e+ED_Fig_4g	standard	828	1577	802	1524	53	26	0.990488	17	0.938012	0.968599	0.95306	0.968599	0.966392	0.967152
5112	p_17	node_2	Fig_2e+ED_Fig_4g	standard	828	1577	807	1536	41	21	0.995165	17	0.951651	0.974638	0.963007	0.974638	0.974001	0.97422
5210	p_17	node_3	Fig_2e+ED_Fig_4g	standard	828	1577	786	1182	395	42	0.958338	17	0.665538	0.949275	0.782479	0.949275	0.749524	0.818295
538	p_18	node_1	Fig_2e+ED_Fig_4g	standard	841	1564	803	1501	63	38	0.987563	18	0.927252	0.954816	0.940832	0.954816	0.959719	0.958004
548	p_18	node_2	Fig_2e+ED_Fig_4g	standard	841	1564	780	1551	13	61	0.995038	18	0.983607	0.927467	0.954712	0.927467	0.991688	0.969231
558	p_18	node_3	Fig_2e+ED_Fig_4g	standard	841	1564	784	1282	282	57	0.960703	18	0.73546	0.932224	0.822234	0.932224	0.819693	0.859044
568	p_19	node_1	Fig_2e+ED_Fig_4g	standard	804	1601	777	1509	92	27	0.987267	19	0.894131	0.966418	0.92887	0.966418	0.942536	0.95052
578	p_19	node_2	Fig_2e+ED_Fig_4g	standard	804	1601	771	1589	12	33	0.995391	19	0.984674	0.958955	0.971645	0.958955	0.992505	0.981289
588	p_19	node_3	Fig_2e+ED_Fig_4g	standard	804	1601	780	1106	495	24	0.970599	19	0.611765	0.970149	0.750361	0.970149	0.690818	0.7842
598	p_20	node_1	Fig_2e+ED_Fig_4g	standard	827	1578	791	1526	52	36	0.99194	20	0.938316	0.956469	0.947305	0.956469	0.967047	0.96341
608	p_20	node_2	Fig_2e+ED_Fig_4g	standard	827	1578	788	1557	21	39	0.995646	20	0.974042	0.952842	0.963325	0.952842	0.986692	0.975052
6112	p_20	node_3	Fig_2e+ED_Fig_4g	standard	827	1578	782	1197	381	45	0.959073	20	0.672399	0.945586	0.78593	0.945586	0.758555	0.822869
6210	p_21	node_1	Fig_2e+ED_Fig_4g	standard	825	1580	787	1514	66	38	0.986489	21	0.922626	0.953939	0.938021	0.953939	0.958228	0.956757
638	p_21	node_2	Fig_2e+ED_Fig_4g	standard	825	1580	767	1571	9	58	0.995328	21	0.988402	0.929697	0.958151	0.929697	0.994304	0.972141
648	p_21	node_3	Fig_2e+ED_Fig_4g	standard	825	1580	801	1141	439	24	0.960986	21	0.645968	0.970909	0.775787	0.970909	0.722152	0.807484
658	p_22	node_1	Fig_2e+ED_Fig_4g	standard	890	1515	860	1442	73	30	0.988918	22	0.921758	0.966292	0.9435	0.966292	0.951815	0.957173
668	p_22	node_2	Fig_2e+ED_Fig_4g	standard	890	1515	847	1493	22	43	0.99509	22	0.974684	0.951685	0.963047	0.951685	0.985479	0.972973
678	p_22	node_3	Fig_2e+ED_Fig_4g	standard	890	1515	806	1268	247	84	0.955633	22	0.765432	0.905618	0.829645	0.905618	0.836964	0.86237
688	p_23	node_1	Fig_2e+ED_Fig_4g	standard	820	1585	794	1518	67	26	0.990509	23	0.922184	0.968293	0.944676	0.968293	0.957729	0.961331
698	p_23	node_2	Fig_2e+ED_Fig_4g	standard	820	1585	771	1560	25	49	0.994823	23	0.968593	0.940244	0.954208	0.940244	0.984227	0.969231
708	p_23	node_3	Fig_2e+ED_Fig_4g	standard	820	1585	772	1196	389	48	0.954796	23	0.664944	0.941463	0.779404	0.941463	0.754574	0.818295
7112	p_24	node_1	Fig_2e+ED_Fig_4g	standard	792	1613	762	1534	79	30	0.985862	24	0.906064	0.962121	0.933252	0.962121	0.951023	0.954678
7210	p_24	node_2	Fig_2e+ED_Fig_4g	standard	792	1613	762	1586	27	30	0.996123	24	0.965779	0.962121	0.963947	0.962121	0.983261	0.976299
738	p_24	node_3	Fig_2e+ED_Fig_4g	standard	792	1613	752	1169	444	40	0.948189	24	0.628763	0.949495	0.756539	0.949495	0.724737	0.798753
748	p_25	node_1	Fig_2e+ED_Fig_4g	standard	854	1551	835	1487	64	19	0.992153	25	0.92881	0.977752	0.952653	0.977752	0.958736	0.965489
758	p_25	node_2	Fig_2e+ED_Fig_4g	standard	854	1551	829	1532	19	25	0.996884	25	0.977594	0.970726	0.974148	0.970726	0.98775	0.981705
768	p_25	node_3	Fig_2e+ED_Fig_4g	standard	854	1551	801	1251	300	53	0.958796	25	0.72752	0.937939	0.819437	0.937939	0.806576	0.853222
778	p_26	node_1	Fig_2e+ED_Fig_4g	standard	819	1586	792	1527	59	27	0.98923	26	0.93067	0.967033	0.948503	0.967033	0.962799	0.964241
788	p_26	node_2	Fig_2e+ED_Fig_4g	standard	819	1586	785	1560	26	34	0.997069	26	0.967941	0.958486	0.96319	0.958486	0.983607	0.975052
798	p_26	node_3	Fig_2e+ED_Fig_4g	standard	819	1586	769	1194	392	50	0.949835	26	0.66236	0.93895	0.776768	0.93895	0.752837	0.816216
808	p_27	node_1	Fig_2e+ED_Fig_4g	standard	800	1605	766	1492	113	34	0.980807	27	0.871445	0.9575	0.912448	0.9575	0.929595	0.938877
8112	p_27	node_2	Fig_2e+ED_Fig_4g	standard	800	1605	774	1576	29	26	0.994676	27	0.963885	0.9675	0.965689	0.9675	0.981931	0.977131
8210	p_27	node_3	Fig_2e+ED_Fig_4g	standard	800	1605	725	1437	168	75	0.968122	27	0.81187	0.90625	0.856468	0.90625	0.895327	0.89896
838	p_28	node_1	Fig_2e+ED_Fig_4g	standard	826	1579	804	1513	66	22	0.99112	28	0.924138	0.973366	0.948113	0.973366	0.958201	0.96341
848	p_28	node_2	Fig_2e+ED_Fig_4g	standard	826	1579	793	1567	12	33	0.995742	28	0.985093	0.960048	0.97241	0.960048	0.9924	0.981289
858	p_28	node_3	Fig_2e+ED_Fig_4g	standard	826	1579	741	1370	209	85	0.955323	28	0.78	0.897094	0.834459	0.897094	0.867638	0.877755
868	p_29	node_1	Fig_2e+ED_Fig_4g	standard	827	1578	802	1515	63	25	0.988492	29	0.927168	0.96977	0.947991	0.96977	0.960076	0.96341
878	p_29	node_2	Fig_2e+ED_Fig_4g	standard	827	1578	793	1555	23	34	0.995796	29	0.971814	0.958888	0.965307	0.958888	0.985425	0.976299
888	p_29	node_3	Fig_2e+ED_Fig_4g	standard	827	1578	799	1160	418	28	0.959807	29	0.656532	0.966143	0.7818	0.966143	0.735108	0.814553
898	p_30	node_1	Fig_2e+ED_Fig_4g	standard	807	1598	784	1526	72	23	0.989289	30	0.915888	0.971499	0.942874	0.971499	0.954944	0.960499
908	p_30	node_2	Fig_2e+ED_Fig_4g	standard	807	1598	789	1564	34	18	0.996083	30	0.958688	0.977695	0.968098	0.977695	0.978723	0.978378
9112	p_30	node_3	Fig_2e+ED_Fig_4g	standard	807	1598	738	1283	315	69	0.950775	30	0.700855	0.914498	0.793548	0.914498	0.802879	0.840333
9210	p_31	node_1	Fig_2e+ED_Fig_4g	standard	825	1580	788	1522	58	37	0.9873	31	0.931442	0.955152	0.943148	0.955152	0.963291	0.960499
938	p_31	node_2	Fig_2e+ED_Fig_4g	standard	825	1580	786	1560	20	39	0.99621	31	0.975186	0.952727	0.963826	0.952727	0.987342	0.975468
948	p_31	node_3	Fig_2e+ED_Fig_4g	standard	825	1580	779	1187	393	46	0.955693	31	0.664676	0.944242	0.78017	0.944242	0.751266	0.817464
958	p_32	node_1	Fig_2e+ED_Fig_4g	standard	774	1631	749	1552	79	25	0.988963	32	0.904589	0.9677	0.935081	0.9677	0.951563	0.956757
968	p_32	node_2	Fig_2e+ED_Fig_4g	standard	774	1631	748	1614	17	26	0.994311	32	0.977778	0.966408	0.97206	0.966408	0.989577	0.982121
978	p_32	node_3	Fig_2e+ED_Fig_4g	standard	774	1631	723	1290	341	51	0.958059	32	0.679511	0.934109	0.786725	0.934109	0.790926	0.837006
988	p_33	node_1	Fig_2e+ED_Fig_4g	standard	829	1576	804	1512	64	25	0.988658	33	0.926267	0.969843	0.947555	0.969843	0.959391	0.962994
998	p_33	node_2	Fig_2e+ED_Fig_4g	standard	829	1576	795	1554	22	34	0.995544	33	0.973072	0.958987	0.965978	0.958987	0.986041	0.976715
1008	p_33	node_3	Fig_2e+ED_Fig_4g	standard	829	1576	787	1240	336	42	0.965115	33	0.700801	0.949337	0.806352	0.949337	0.786802	0.842827
10112	p_34	node_1	Fig_2e+ED_Fig_4g	standard	820	1585	790	1527	58	30	0.990926	34	0.931604	0.963415	0.947242	0.963415	0.963407	0.96341
1026	p_34	node_2	Fig_2e+ED_Fig_4g	standard	820	1585	791	1559	26	29	0.996572	34	0.968176	0.964634	0.966402	0.964634	0.983596	0.977131
1034	p_34	node_3	Fig_2e+ED_Fig_4g	standard	820	1585	767	1201	384	53	0.947288	34	0.666377	0.935366	0.778285	0.935366	0.757729	0.818295
1044	p_35	node_1	Fig_2e+ED_Fig_4g	standard	799	1606	775	1547	59	24	0.99198	35	0.929257	0.969962	0.949173	0.969962	0.963263	0.965489
1054	p_35	node_2	Fig_2e+ED_Fig_4g	standard	799	1606	776	1581	25	23	0.996972	35	0.968789	0.971214	0.97	0.971214	0.984433	0.980042
1064	p_35	node_3	Fig_2e+ED_Fig_4g	standard	799	1606	744	1284	322	55	0.954523	35	0.697936	0.931164	0.797855	0.931164	0.799502	0.843243
1074	p_36	node_1	Fig_2e+ED_Fig_4g	standard	808	1597	787	1457	140	21	0.989749	36	0.848975	0.97401	0.907205	0.97401	0.912336	0.933056
1084	p_36	node_2	Fig_2e+ED_Fig_4g	standard	808	1597	773	1580	17	35	0.995742	36	0.978481	0.956683	0.967459	0.956683	0.989355	0.978378
1094	p_36	node_3	Fig_2e+ED_Fig_4g	standard	808	1597	764	1228	369	44	0.954726	36	0.674316	0.945545	0.787223	0.945545	0.768942	0.828274
1104	p_37	node_1	Fig_2e+ED_Fig_4g	standard	836	1569	803	1490	79	33	0.985744	37	0.910431	0.960526	0.934808	0.960526	0.949649	0.95343
11110	p_37	node_2	Fig_2e+ED_Fig_4g	standard	836	1569	798	1543	26	38	0.993954	37	0.968447	0.954545	0.961446	0.954545	0.983429	0.973389
1124	p_37	node_3	Fig_2e+ED_Fig_4g	standard	836	1569	801	1143	426	35	0.955069	37	0.652812	0.958134	0.776539	0.958134	0.728489	0.808316
1134	p_38	node_1	Fig_2e+ED_Fig_4g	standard	816	1589	788	1519	70	28	0.9899	38	0.918415	0.965686	0.941458	0.965686	0.955947	0.959252
1144	p_38	node_2	Fig_2e+ED_Fig_4g	standard	816	1589	772	1561	28	44	0.9945	38	0.965	0.946078	0.955446	0.946078	0.982379	0.970062
1154	p_38	node_3	Fig_2e+ED_Fig_4g	standard	816	1589	759	1179	410	57	0.944441	38	0.649273	0.930147	0.764736	0.930147	0.741976	0.805821
1164	p_39	node_1	Fig_2e+ED_Fig_4g	standard	843	1562	802	1504	58	41	0.98489	39	0.932558	0.951364	0.941867	0.951364	0.962868	0.958836
1174	p_39	node_2	Fig_2e+ED_Fig_4g	standard	843	1562	816	1530	32	27	0.995838	39	0.962264	0.967972	0.965109	0.967972	0.979513	0.975468
1184	p_39	node_3	Fig_2e+ED_Fig_4g	standard	843	1562	807	1096	466	36	0.947661	39	0.633936	0.957295	0.76276	0.957295	0.701665	0.791268
1194	p_40	node_1	Fig_2e+ED_Fig_4g	standard	888	1517	852	1465	52	36	0.991347	40	0.942478	0.959459	0.950893	0.959459	0.965722	0.96341
1204	p_40	node_2	Fig_2e+ED_Fig_4g	standard	888	1517	822	1505	12	66	0.996691	40	0.985612	0.925676	0.954704	0.925676	0.99209	0.967568
12110	p_40	node_3	Fig_2e+ED_Fig_4g	standard	888	1517	830	1180	337	58	0.955456	40	0.711225	0.934685	0.807786	0.934685	0.777851	0.835759
1224	p_41	node_1	Fig_2e+ED_Fig_4g	standard	848	1557	818	1511	46	30	0.993021	41	0.946759	0.964623	0.955607	0.964623	0.970456	0.968399
1234	p_41	node_2	Fig_2e+ED_Fig_4g	standard	848	1557	767	1548	9	81	0.99616	41	0.988402	0.904481	0.944581	0.904481	0.99422	0.962578
1244	p_41	node_3	Fig_2e+ED_Fig_4g	standard	848	1557	778	1314	243	70	0.963612	41	0.761998	0.917453	0.832531	0.917453	0.843931	0.869854
1254	p_42	node_1	Fig_2e+ED_Fig_4g	standard	821	1584	786	1511	73	35	0.986461	42	0.915017	0.957369	0.935714	0.957369	0.953914	0.955094
1264	p_42	node_2	Fig_2e+ED_Fig_4g	standard	821	1584	773	1571	13	48	0.9943	42	0.983461	0.941535	0.962041	0.941535	0.991793	0.974636
1274	p_42	node_3	Fig_2e+ED_Fig_4g	standard	821	1584	765	1243	341	56	0.955605	42	0.691682	0.93179	0.79398	0.93179	0.784722	0.834927
1284	p_43	node_1	Fig_2e+ED_Fig_4g	standard	829	1576	799	1520	56	30	0.989992	43	0.934503	0.963812	0.948931	0.963812	0.964467	0.964241
1294	p_43	node_2	Fig_2e+ED_Fig_4g	standard	829	1576	796	1554	22	33	0.996614	43	0.973105	0.960193	0.966606	0.960193	0.986041	0.977131
1304	p_43	node_3	Fig_2e+ED_Fig_4g	standard	829	1576	744	1381	195	85	0.957087	43	0.792332	0.897467	0.841629	0.897467	0.876269	0.883576
13110	p_44	node_1	Fig_2e+ED_Fig_4g	standard	836	1569	815	1506	63	21	0.991846	44	0.928246	0.97488	0.950992	0.97488	0.959847	0.965073
1324	p_44	node_2	Fig_2e+ED_Fig_4g	standard	836	1569	799	1548	21	37	0.995735	44	0.97439	0.955742	0.964976	0.955742	0.986616	0.975884
1334	p_44	node_3	Fig_2e+ED_Fig_4g	standard	836	1569	808	1072	497	28	0.956595	44	0.619157	0.966507	0.754787	0.966507	0.683238	0.781705
1344	p_45	node_1	Fig_2e+ED_Fig_4g	standard	803	1602	788	1528	74	15	0.991508	45	0.914153	0.98132	0.946547	0.98132	0.953808	0.962994
1354	p_45	node_2	Fig_2e+ED_Fig_4g	standard	803	1602	782	1579	23	21	0.99727	45	0.971429	0.973848	0.972637	0.973848	0.985643	0.981705
1364	p_45	node_3	Fig_2e+ED_Fig_4g	standard	803	1602	740	1252	350	63	0.944104	45	0.678899	0.921544	0.781828	0.921544	0.781523	0.828274
1374	p_46	node_1	Fig_2e+ED_Fig_4g	standard	829	1576	804	1520	56	25	0.993001	46	0.934884	0.969843	0.952043	0.969843	0.964467	0.96632
1384	p_46	node_2	Fig_2e+ED_Fig_4g	standard	829	1576	800	1556	20	29	0.997229	46	0.97561	0.965018	0.970285	0.965018	0.98731	0.979626
1394	p_46	node_3	Fig_2e+ED_Fig_4g	standard	829	1576	789	1199	377	40	0.95501	46	0.676672	0.951749	0.790977	0.951749	0.760787	0.826611
1404	p_47	node_1	Fig_2e+ED_Fig_4g	standard	827	1578	807	1522	56	20	0.991875	47	0.93511	0.975816	0.95503	0.975816	0.964512	0.968399
14110	p_47	node_2	Fig_2e+ED_Fig_4g	standard	827	1578	781	1565	13	46	0.997107	47	0.983627	0.944377	0.963603	0.944377	0.991762	0.975468
1424	p_47	node_3	Fig_2e+ED_Fig_4g	standard	827	1578	770	1258	320	57	0.962927	47	0.706422	0.931076	0.803339	0.931076	0.797212	0.843243
1434	p_48	node_1	Fig_2e+ED_Fig_4g	standard	840	1565	812	1507	58	28	0.992796	48	0.933333	0.966667	0.949708	0.966667	0.962939	0.964241
1444	p_48	node_2	Fig_2e+ED_Fig_4g	standard	840	1565	784	1548	17	56	0.996598	48	0.978777	0.933333	0.955515	0.933333	0.989137	0.969647
1454	p_48	node_3	Fig_2e+ED_Fig_4g	standard	840	1565	788	1255	310	52	0.960175	48	0.717668	0.938095	0.813209	0.938095	0.801917	0.84948
1464	p_49	node_1	Fig_2e+ED_Fig_4g	standard	822	1583	796	1524	59	26	0.990959	49	0.930994	0.96837	0.949314	0.96837	0.962729	0.964657
1474	p_49	node_2	Fig_2e+ED_Fig_4g	standard	822	1583	787	1572	11	35	0.997795	49	0.986216	0.957421	0.971605	0.957421	0.993051	0.980873
1484	p_49	node_3	Fig_2e+ED_Fig_4g	standard	822	1583	755	1341	242	67	0.96083	49	0.757272	0.918491	0.830126	0.918491	0.847126	0.871518
1494	p_50	node_1	Fig_2e+ED_Fig_4g	standard	846	1559	811	1490	69	35	0.989485	50	0.921591	0.958629	0.939745	0.958629	0.955741	0.956757
1504	p_50	node_2	Fig_2e+ED_Fig_4g	standard	846	1559	790	1542	17	56	0.996267	50	0.978934	0.933806	0.955838	0.933806	0.989096	0.969647
15110	p_50	node_3	Fig_2e+ED_Fig_4g	standard	846	1559	758	1387	172	88	0.96266	50	0.815054	0.895981	0.853604	0.895981	0.889673	0.891892
1524	p_51	node_1	Fig_2e+ED_Fig_4g	standard	852	1553	817	1497	56	35	0.988214	51	0.935853	0.95892	0.947246	0.95892	0.963941	0.962162
1534	p_51	node_2	Fig_2e+ED_Fig_4g	standard	852	1553	808	1525	28	44	0.993811	51	0.966507	0.948357	0.957346	0.948357	0.98197	0.970062
1544	p_51	node_3	Fig_2e+ED_Fig_4g	standard	852	1553	809	1117	436	43	0.950313	51	0.649799	0.949531	0.771578	0.949531	0.719253	0.800832
1554	p_52	node_1	Fig_2e+ED_Fig_4g	standard	831	1574	815	1501	73	16	0.994611	52	0.917793	0.980746	0.948226	0.980746	0.953621	0.962994
1564	p_52	node_2	Fig_2e+ED_Fig_4g	standard	831	1574	796	1561	13	35	0.997177	52	0.983931	0.957882	0.970732	0.957882	0.991741	0.980042
1574	p_52	node_3	Fig_2e+ED_Fig_4g	standard	831	1574	773	1231	343	58	0.954515	52	0.692652	0.930205	0.794042	0.930205	0.782084	0.833264
1584	p_53	node_1	Fig_2e+ED_Fig_4g	standard	810	1595	789	1530	65	21	0.99251	53	0.923888	0.974074	0.948317	0.974074	0.959248	0.964241
1594	p_53	node_2	Fig_2e+ED_Fig_4g	standard	810	1595	805	1546	49	5	0.998297	53	0.942623	0.993827	0.967548	0.993827	0.969279	0.977547
1604	p_53	node_3	Fig_2e+ED_Fig_4g	standard	810	1595	765	1208	387	45	0.95381	53	0.664062	0.944444	0.779817	0.944444	0.757367	0.820374
16110	p_54	node_1	Fig_2e+ED_Fig_4g	standard	838	1567	817	1496	71	21	0.992691	54	0.920045	0.97494	0.946698	0.97494	0.95469	0.961746
1624	p_54	node_2	Fig_2e+ED_Fig_4g	standard	838	1567	782	1555	12	56	0.997061	54	0.984887	0.933174	0.958333	0.933174	0.992342	0.971726
1634	p_54	node_3	Fig_2e+ED_Fig_4g	standard	838	1567	788	1254	313	50	0.962805	54	0.715713	0.940334	0.81279	0.940334	0.800255	0.849064
1644	p_55	node_1	Fig_2e+ED_Fig_4g	standard	809	1596	791	1520	76	18	0.989658	55	0.912341	0.97775	0.943914	0.97775	0.952381	0.960915
1654	p_55	node_2	Fig_2e+ED_Fig_4g	standard	809	1596	785	1565	31	24	0.996513	55	0.96201	0.970334	0.966154	0.970334	0.980576	0.977131
1664	p_55	node_3	Fig_2e+ED_Fig_4g	standard	809	1596	748	1185	411	61	0.939675	55	0.645384	0.924598	0.760163	0.924598	0.742481	0.803742
1674	p_56	node_1	Fig_2e+ED_Fig_4g	standard	852	1553	828	1486	67	24	0.991473	56	0.92514	0.971831	0.947911	0.971831	0.956858	0.962162
1684	p_56	node_2	Fig_2e+ED_Fig_4g	standard	852	1553	812	1541	12	40	0.995429	56	0.985437	0.953052	0.968974	0.953052	0.992273	0.978378
1694	p_56	node_3	Fig_2e+ED_Fig_4g	standard	852	1553	768	1346	207	84	0.962905	56	0.787692	0.901408	0.840722	0.901408	0.86671	0.879002
1704	p_57	node_1	Fig_2e+ED_Fig_4g	standard	855	1550	835	1485	65	20	0.989928	57	0.927778	0.976608	0.951567	0.976608	0.958065	0.964657
17110	p_57	node_2	Fig_2e+ED_Fig_4g	standard	855	1550	819	1527	23	36	0.995188	57	0.972684	0.957895	0.965233	0.957895	0.985161	0.975468
1724	p_57	node_3	Fig_2e+ED_Fig_4g	standard	855	1550	782	1300	250	73	0.959718	57	0.757752	0.91462	0.828829	0.91462	0.83871	0.865696
1734	p_58	node_1	Fig_2e+ED_Fig_4g	standard	842	1563	827	1486	77	15	0.99308	58	0.914823	0.982185	0.947308	0.982185	0.950736	0.961746
1744	p_58	node_2	Fig_2e+ED_Fig_4g	standard	842	1563	820	1517	46	22	0.995192	58	0.946882	0.973872	0.960187	0.973872	0.970569	0.971726
1754	p_58	node_3	Fig_2e+ED_Fig_4g	standard	842	1563	767	1384	179	75	0.965189	58	0.810782	0.910926	0.857942	0.910926	0.885477	0.894387
1764	p_59	node_1	Fig_2e+ED_Fig_4g	standard	826	1579	793	1514	65	33	0.989025	59	0.924242	0.960048	0.941805	0.960048	0.958835	0.959252
1774	p_59	node_2	Fig_2e+ED_Fig_4g	standard	826	1579	801	1543	36	25	0.995109	59	0.956989	0.969734	0.963319	0.969734	0.977201	0.974636
1784	p_59	node_3	Fig_2e+ED_Fig_4g	standard	826	1579	768	1236	343	58	0.951954	59	0.691269	0.929782	0.792979	0.929782	0.782774	0.833264
1794	p_60	node_1	Fig_2e+ED_Fig_4g	standard	855	1550	827	1495	55	28	0.990295	60	0.937642	0.967251	0.952216	0.967251	0.964516	0.965489
1804	p_60	node_2	Fig_2e+ED_Fig_4g	standard	855	1550	798	1530	20	57	0.995246	60	0.97555	0.933333	0.953975	0.933333	0.987097	0.967983
18110	p_60	node_3	Fig_2e+ED_Fig_4g	standard	855	1550	783	1183	367	72	0.943711	60	0.68087	0.915789	0.781047	0.915789	0.763226	0.817464
1824	p_61	node_1	Fig_2e+ED_Fig_4g	standard	820	1585	796	1530	55	24	0.99182	61	0.93537	0.970732	0.952723	0.970732	0.9653	0.967152
1834	p_61	node_2	Fig_2e+ED_Fig_4g	standard	820	1585	771	1570	15	49	0.996611	61	0.980916	0.940244	0.960149	0.940244	0.990536	0.973389
1844	p_61	node_3	Fig_2e+ED_Fig_4g	standard	820	1585	768	1205	380	52	0.949334	61	0.66899	0.936585	0.780488	0.936585	0.760252	0.820374
1854	p_62	node_1	Fig_2e+ED_Fig_4g	standard	818	1587	797	1514	73	21	0.989662	62	0.916092	0.974328	0.944313	0.974328	0.954001	0.960915
1864	p_62	node_2	Fig_2e+ED_Fig_4g	standard	818	1587	788	1568	19	30	0.995174	62	0.976456	0.963325	0.969846	0.963325	0.988028	0.979626
1874	p_62	node_3	Fig_2e+ED_Fig_4g	standard	818	1587	770	1184	403	48	0.951732	62	0.656436	0.94132	0.773481	0.94132	0.746062	0.812474
1884	p_63	node_1	Fig_2e+ED_Fig_4g	standard	833	1572	800	1501	71	33	0.988613	63	0.918485	0.960384	0.938967	0.960384	0.954835	0.956757
1894	p_63	node_2	Fig_2e+ED_Fig_4g	standard	833	1572	812	1549	23	21	0.996057	63	0.972455	0.97479	0.973621	0.97479	0.985369	0.981705
1904	p_63	node_3	Fig_2e+ED_Fig_4g	standard	833	1572	806	1151	421	27	0.963377	63	0.656887	0.967587	0.782524	0.967587	0.732188	0.813721
19110	p_64	node_1	Fig_2e+ED_Fig_4g	standard	838	1567	806	1463	104	32	0.984898	64	0.885714	0.961814	0.922197	0.961814	0.933631	0.943451
1924	p_64	node_2	Fig_2e+ED_Fig_4g	standard	838	1567	783	1554	13	55	0.995463	64	0.983668	0.934368	0.958384	0.934368	0.991704	0.971726
1934	p_64	node_3	Fig_2e+ED_Fig_4g	standard	838	1567	777	1249	318	61	0.957038	64	0.709589	0.927208	0.803932	0.927208	0.797064	0.842412
1944	p_65	node_1	Fig_2e+ED_Fig_4g	standard	823	1582	798	1513	69	25	0.990738	65	0.920415	0.969623	0.944379	0.969623	0.956384	0.960915
1954	p_65	node_2	Fig_2e+ED_Fig_4g	standard	823	1582	790	1560	22	33	0.996587	65	0.972906	0.959903	0.966361	0.959903	0.986094	0.977131
1964	p_65	node_3	Fig_2e+ED_Fig_4g	standard	823	1582	770	1209	373	53	0.94719	65	0.673666	0.935601	0.783316	0.935601	0.764223	0.822869
1974	p_66	node_1	Fig_2e+ED_Fig_4g	standard	827	1578	787	1515	63	40	0.982879	66	0.925882	0.951632	0.938581	0.951632	0.960076	0.957173
1984	p_66	node_2	Fig_2e+ED_Fig_4g	standard	827	1578	764	1568	10	63	0.993744	66	0.98708	0.923821	0.954403	0.923821	0.993663	0.969647
1994	p_66	node_3	Fig_2e+ED_Fig_4g	standard	827	1578	789	1288	290	38	0.969746	66	0.731233	0.954051	0.827912	0.954051	0.816223	0.863617
2004	p_67	node_1	Fig_2e+ED_Fig_4g	standard	832	1573	816	1493	80	16	0.993496	67	0.910714	0.980769	0.944444	0.980769	0.949142	0.960083
20110	p_67	node_2	Fig_2e+ED_Fig_4g	standard	832	1573	787	1548	25	45	0.996353	67	0.969212	0.945913	0.957421	0.945913	0.984107	0.970894
2024	p_67	node_3	Fig_2e+ED_Fig_4g	standard	832	1573	772	1279	294	60	0.956992	67	0.724203	0.927885	0.813488	0.927885	0.813096	0.852807
2034	p_68	node_1	Fig_2e+ED_Fig_4g	standard	820	1585	795	1495	90	25	0.986738	68	0.898305	0.969512	0.932551	0.969512	0.943218	0.952183
2044	p_68	node_2	Fig_2e+ED_Fig_4g	standard	820	1585	786	1558	27	34	0.994617	68	0.96679	0.958537	0.962645	0.958537	0.982965	0.974636
2054	p_68	node_3	Fig_2e+ED_Fig_4g	standard	820	1585	745	1346	239	75	0.961587	68	0.757114	0.908537	0.825942	0.908537	0.849211	0.869439
2064	p_69	node_1	Fig_2e+ED_Fig_4g	standard	836	1569	799	1517	52	37	0.991445	69	0.938895	0.955742	0.947244	0.955742	0.966858	0.962994
2074	p_69	node_2	Fig_2e+ED_Fig_4g	standard	836	1569	796	1549	20	40	0.994717	69	0.97549	0.952153	0.96368	0.952153	0.987253	0.975052
2084	p_69	node_3	Fig_2e+ED_Fig_4g	standard	836	1569	793	1207	362	43	0.958264	69	0.68658	0.948565	0.796585	0.948565	0.76928	0.831601
2094	p_70	node_1	Fig_2e+ED_Fig_4g	standard	821	1584	758	1520	64	63	0.982699	70	0.922141	0.923264	0.922702	0.923264	0.959596	0.947193
21010	p_70	node_2	Fig_2e+ED_Fig_4g	standard	821	1584	803	1556	28	18	0.996516	70	0.966306	0.978076	0.972155	0.978076	0.982323	0.980873
21110	p_70	node_3	Fig_2e+ED_Fig_4g	standard	821	1584	768	1325	259	53	0.963441	70	0.747809	0.935445	0.831169	0.935445	0.83649	0.87027
2125	p_71	node_1	Fig_2e+ED_Fig_4g	standard	853	1552	823	1484	68	30	0.990257	71	0.923681	0.96483	0.943807	0.96483	0.956186	0.959252
2134	p_71	node_2	Fig_2e+ED_Fig_4g	standard	853	1552	774	1535	17	79	0.995651	71	0.978508	0.907386	0.941606	0.907386	0.989046	0.960083
2144	p_71	node_3	Fig_2e+ED_Fig_4g	standard	853	1552	802	1136	416	51	0.94904	71	0.658456	0.940211	0.774505	0.940211	0.731959	0.805821
2154	p_72	node_1	Fig_2e+ED_Fig_4g	standard	844	1561	826	1479	82	18	0.987797	72	0.909692	0.978673	0.942922	0.978673	0.94747	0.95842
2164	p_72	node_2	Fig_2e+ED_Fig_4g	standard	844	1561	801	1540	21	43	0.994594	72	0.974453	0.949052	0.961585	0.949052	0.986547	0.973389
2174	p_72	node_3	Fig_2e+ED_Fig_4g	standard	844	1561	789	1258	303	55	0.958535	72	0.722527	0.934834	0.815083	0.934834	0.805894	0.851143
2184	p_73	node_1	Fig_2e+ED_Fig_4g	standard	838	1567	812	1489	78	26	0.987798	73	0.91236	0.968974	0.939815	0.968974	0.950223	0.956757
2194	p_73	node_2	Fig_2e+ED_Fig_4g	standard	838	1567	803	1536	31	35	0.992467	73	0.96283	0.958234	0.960526	0.958234	0.980217	0.972557
2204	p_73	node_3	Fig_2e+ED_Fig_4g	standard	838	1567	761	1303	264	77	0.957763	73	0.742439	0.908115	0.816962	0.908115	0.831525	0.858212
22110	p_74	node_1	Fig_2e+ED_Fig_4g	standard	858	1547	810	1494	53	48	0.986349	74	0.938586	0.944056	0.941313	0.944056	0.96574	0.958004
2224	p_74	node_2	Fig_2e+ED_Fig_4g	standard	858	1547	812	1531	16	46	0.996656	74	0.980676	0.946387	0.963227	0.946387	0.989657	0.97422
2234	p_74	node_3	Fig_2e+ED_Fig_4g	standard	858	1547	783	1253	294	75	0.954481	74	0.727019	0.912587	0.809302	0.912587	0.809955	0.84657
2244	p_75	node_1	Fig_2e+ED_Fig_4g	standard	786	1619	771	1544	75	15	0.994393	75	0.911348	0.980916	0.944853	0.980916	0.953675	0.962578
2254	p_75	node_2	Fig_2e+ED_Fig_4g	standard	786	1619	761	1598	21	25	0.996516	75	0.973146	0.968193	0.970663	0.968193	0.987029	0.980873
2264	p_75	node_3	Fig_2e+ED_Fig_4g	standard	786	1619	748	1229	390	38	0.962987	75	0.657293	0.951654	0.777547	0.951654	0.759111	0.822037
2274	p_76	node_1	Fig_2e+ED_Fig_4g	standard	826	1579	801	1506	73	25	0.991291	76	0.916476	0.969734	0.942353	0.969734	0.953768	0.959252
2284	p_76	node_2	Fig_2e+ED_Fig_4g	standard	826	1579	758	1564	15	68	0.995519	76	0.980595	0.917676	0.948093	0.917676	0.9905	0.965489
2294	p_76	node_3	Fig_2e+ED_Fig_4g	standard	826	1579	758	1302	277	68	0.95656	76	0.732367	0.917676	0.814616	0.917676	0.824573	0.856549
2304	p_77	node_1	Fig_2e+ED_Fig_4g	standard	882	1523	855	1465	58	27	0.988363	77	0.936473	0.969388	0.952646	0.969388	0.961917	0.964657
23110	p_77	node_2	Fig_2e+ED_Fig_4g	standard	882	1523	822	1511	12	60	0.996446	77	0.985612	0.931973	0.958042	0.931973	0.992121	0.970062
2324	p_77	node_3	Fig_2e+ED_Fig_4g	standard	882	1523	752	1422	101	130	0.967118	77	0.881594	0.852608	0.866859	0.852608	0.933684	0.90395
2334	p_78	node_1	Fig_2e+ED_Fig_4g	standard	844	1561	809	1504	57	35	0.989896	78	0.93418	0.958531	0.946199	0.958531	0.963485	0.961746
2344	p_78	node_2	Fig_2e+ED_Fig_4g	standard	844	1561	779	1551	10	65	0.996268	78	0.987326	0.922986	0.954072	0.922986	0.993594	0.968815
2354	p_78	node_3	Fig_2e+ED_Fig_4g	standard	844	1561	749	1332	229	95	0.950818	78	0.765849	0.887441	0.822173	0.887441	0.853299	0.865281
2364	p_79	node_1	Fig_2e+ED_Fig_4g	standard	828	1577	800	1519	58	28	0.988942	79	0.932401	0.966184	0.948992	0.966184	0.963221	0.964241
2374	p_79	node_2	Fig_2e+ED_Fig_4g	standard	828	1577	819	1540	37	9	0.998281	79	0.956776	0.98913	0.972684	0.98913	0.976538	0.980873
2384	p_79	node_3	Fig_2e+ED_Fig_4g	standard	828	1577	770	1290	287	58	0.955253	79	0.728477	0.929952	0.816976	0.929952	0.818009	0.856549
2394	p_80	node_1	Fig_2e+ED_Fig_4g	standard	814	1591	791	1500	91	23	0.989831	80	0.896825	0.971744	0.932783	0.971744	0.942803	0.952599
2404	p_80	node_2	Fig_2e+ED_Fig_4g	standard	814	1591	769	1566	25	45	0.994754	80	0.968514	0.944717	0.956468	0.944717	0.984287	0.970894
[truncated: 13,336 more rows]
