# Supplementary material for: Swarm Learning for decentralized and confidential clinical machine learning
Source: Nature. 2021 May 26;594(7862):265–70. doi: 10.1038/s41586-021-03583-3 (PMC8189907; doi:10.1038/s41586-021-03583-3)
Supplement: Supplementary file 7 — Summary statistics on all prediction scenarios. [file 41586_2021_3583_MOESM7_ESM.xlsx]

## Sheet: Suppl_Table_4_V2
figure	node	other_spec	count	mean_sens	sd_sens	mean_spec	sd_spec	mean_acc	sd_acc	mean_ppv	sd_ppv	mean_npv	sd_npv	mean_F1	sd_F1
ED_Fig_10a	node_1	standard	10	0.82	0.0823273	0.9675	0.0283823	0.938	0.0204396	0.876912	0.095625	0.956099	0.018409	0.841173	0.0489565
ED_Fig_10a	node_2	standard	10	0.84	0.137032	0.94625	0.0368226	0.925	0.0184089	0.812938	0.0802581	0.961321	0.0322826	0.814913	0.0515591
ED_Fig_10a	node_3	standard	10	0.855	0.0955975	0.9525	0.0477988	0.933	0.0298329	0.842901	0.117965	0.964432	0.0221291	0.838906	0.0592099
ED_Fig_10a	swarm	standard	10	0.855	0.0497214	0.98375	0.0144938	0.958	0.0154919	0.932405	0.0580818	0.964579	0.0118127	0.890686	0.0394809
ED_Fig_10b	node_1	standard	10	0.708333	0.0832407	0.996429	0.00694161	0.91	0.0248328	0.989038	0.0205914	0.889351	0.028006	0.822758	0.0572275
ED_Fig_10b	node_2	standard	10	0.671667	0.12071	0.993571	0.0091906	0.897	0.0350555	0.979878	0.0291191	0.877558	0.0377027	0.790247	0.0945314
ED_Fig_10b	node_3	standard	10	0.898333	0.046779	0.977857	0.021149	0.954	0.0183787	0.948172	0.0478513	0.957724	0.0188637	0.921323	0.030802
ED_Fig_10b	swarm	standard	10	0.87	0.064693	0.996429	0.00607026	0.9585	0.0197273	0.990773	0.0156301	0.947611	0.0237622	0.925165	0.0399073
ED_Fig_10c	node_1	standard	10	0.795	0.109163	0.955	0.0324418	0.915	0.0337474	0.862589	0.0842207	0.934337	0.0326316	0.822039	0.0726176
ED_Fig_10c	node_2	standard	10	0.88	0.0632456	0.956667	0.033518	0.9375	0.0212459	0.88079	0.0835097	0.960554	0.0202031	0.876425	0.0388367
ED_Fig_10c	node_3	standard	10	0.85	0.0971825	0.958333	0.0410134	0.93125	0.0214492	0.889367	0.0993216	0.951967	0.0283163	0.860485	0.0425056
ED_Fig_10c	swarm	standard	10	0.885	0.0579751	0.986667	0.0172133	0.96125	0.0124304	0.960582	0.0476312	0.963072	0.0182037	0.919124	0.0267854
ED_Fig_10e	node_1	standard	10	0.603125	0.105255	0.945588	0.0392463	0.836	0.0340588	0.847448	0.081465	0.83676	0.0352132	0.698291	0.0761175
ED_Fig_10e	node_2	standard	10	0.7875	0.108053	0.85	0.0699453	0.83	0.0449691	0.723039	0.0816908	0.897425	0.0408592	0.746856	0.0663027
ED_Fig_10e	node_3	standard	10	0.759375	0.163412	0.858824	0.072443	0.827	0.0439823	0.736651	0.102668	0.889961	0.0630778	0.731311	0.081276
ED_Fig_10e	swarm	standard	10	0.775	0.111997	0.951471	0.0240646	0.895	0.0275882	0.889065	0.0526988	0.902178	0.0404551	0.821185	0.06423
ED_Fig_2b	central	standard	100	0.984632	0.0087291	0.988206	0.00586945	0.986514	0.00429621	0.986908	0.00635452	0.986285	0.00754509	0.985731	0.0046043
ED_Fig_2b	swarm	standard	100	0.952713	0.0253327	0.994303	0.00540728	0.974615	0.0102808	0.993532	0.00592187	0.959531	0.0209963	0.972465	0.0115175
ED_Fig_2d	node_1	standard	100	0.967177	0.0159493	0.933707	0.0166633	0.949569	0.010289	0.929614	0.0161119	0.969556	0.0141351	0.947868	0.0105623
ED_Fig_2d	node_2	standard	100	0.0015311	0.00371742	1	0	0.526803	0.00176177	1	0	0.526461	0.000933989	0.0137756	0.00986664
ED_Fig_2d	node_3	standard	100	0.998373	0.00282207	0.887543	0.0267544	0.940068	0.0139271	0.889475	0.0231724	0.998372	0.00282341	0.940618	0.0129169
ED_Fig_2d	swarm	standard	100	0.920191	0.0550848	0.986293	0.00903273	0.954966	0.0241187	0.984105	0.00995439	0.934062	0.0396696	0.950013	0.0301425
ED_Fig_2e	node_1	standard	99	0.988485	0.013276	0.94358	0.0277404	0.964862	0.0150178	0.941242	0.026964	0.989315	0.0119112	0.964021	0.0149309
ED_Fig_2e	node_2	standard	100	0.0017	0.00450701	1	0	0.526872	0.00213602	1	0	0.526493	0.00113199	0.0239621	0.00826665
ED_Fig_2e	node_3	standard	100	0.9991	0.00287623	0.937027	0.0264132	0.966445	0.0140443	0.935295	0.0253676	0.999138	0.00275642	0.965969	0.0137659
ED_Fig_2e	swarm	standard	100	0.9699	0.0477683	0.990721	0.0100381	0.980853	0.0217123	0.989762	0.0108843	0.974986	0.0364845	0.978987	0.0257442
ED_Fig_2h	central	standard	100	0.983228	0.0075827	0.990413	0.00479167	0.987514	0.0032428	0.985859	0.00689521	0.98871	0.00502224	0.984505	0.00402157
ED_Fig_2h	swarm	standard	100	0.973228	0.0155982	0.993262	0.00451779	0.985179	0.00527739	0.98997	0.00657633	0.982224	0.0101187	0.981426	0.00678762
ED_Fig_2i	node_1	standard	100	0.989637	0.00754631	0.94958	0.0154795	0.96572	0.0094637	0.930234	0.0198136	0.992723	0.00523919	0.95889	0.0109253
ED_Fig_2i	node_2	standard	100	0.00414508	0.00883734	1	0	0.598747	0.00356076	1	0	0.598084	0.00215456	0.0270227	0.021714
ED_Fig_2i	node_3	standard	100	0.998394	0.00262396	0.844615	0.0279779	0.906576	0.0166258	0.81351	0.0273455	0.998729	0.00208082	0.896266	0.0165474
ED_Fig_2i	swarm	standard	100	0.958653	0.0284651	0.985385	0.0084248	0.974614	0.0109458	0.978158	0.0121338	0.972844	0.0178008	0.968003	0.0144795
ED_Fig_2j	node_1	standard	100	0.997917	0.00498431	0.961308	0.0267002	0.976034	0.0158669	0.946833	0.0348684	0.998565	0.00343424	0.97136	0.0184444
ED_Fig_2j	node_2	standard	100	0.00513889	0.014188	1	0	0.599832	0.0057069	1	0	0.599023	0.00349104	0.0615608	0.0370447
ED_Fig_2j	node_3	standard	100	1	0	0.915607	0.0296272	0.949553	0.0177101	0.889887	0.0343051	1	0	0.941388	0.0193302
ED_Fig_2j	swarm	standard	100	0.986528	0.015349	0.991121	0.0105748	0.989274	0.00820136	0.987069	0.0152165	0.991053	0.0100633	0.986665	0.0101952
ED_Fig_3c	central	standard	100	0.980606	0.00812126	0.993187	0.00393319	0.989272	0.00242183	0.984882	0.00851918	0.991277	0.00361816	0.982685	0.00392039
ED_Fig_3c	swarm	standard	100	0.984461	0.0083932	0.988995	0.00470257	0.98756	0.00314589	0.975807	0.0103096	0.992946	0.00381557	0.98005	0.00510375
Fig_3d	node_1	local_test_sets	99	0.9823	0.0226172	0.993859	0.00673643	0.990927	0.00767817	0.98568	0.0163072	0.993013	0.00846586	0.983818	0.0151913
ED_Fig_3d	node_2	local_test_sets	99	0.98003	0.0210115	0.99249	0.00700035	0.989218	0.00712579	0.983666	0.0153995	0.991608	0.00793407	0.981704	0.0143622
ED_Fig_3d	node_3	local_test_sets	100	0.975455	0.0257391	0.994109	0.00622008	0.98949	0.00828163	0.985587	0.0144611	0.990958	0.00831975	0.980347	0.0173718
ED_Fig_3e	node_1	standard	100	0.81166	0.150556	0.871885	0.134139	0.845697	0.0668179	0.856243	0.122475	0.871797	0.0899621	0.81517	0.0843859
ED_Fig_3e	node_2	standard	100	0.847808	0.134413	0.85786	0.137405	0.852999	0.0764815	0.841967	0.125453	0.892299	0.0806343	0.830393	0.0867719
ED_Fig_3e	node_3	standard	100	0.848886	0.128349	0.87699	0.126212	0.86665	0.0650237	0.86448	0.104461	0.896472	0.0771577	0.844262	0.0721667
ED_Fig_3e	swarm	standard	100	0.983282	0.0999579	0.974286	0.0993424	0.980052	0.0573593	0.975431	0.046241	0.99097	0.0389765	0.983504	0.0290334
ED_Fig_3f	node_1	standard	100	0.873113	0.141143	0.909886	0.0804841	0.895319	0.0662302	0.88814	0.100964	0.912509	0.0795609	0.872752	0.105411
ED_Fig_3f	node_2	standard	100	0.857672	0.177175	0.904632	0.0873019	0.885364	0.0961277	0.874544	0.112774	0.903191	0.104023	0.858463	0.140306
ED_Fig_3f	node_3	standard	100	0.856885	0.174465	0.916315	0.0776643	0.888619	0.0819063	0.894594	0.0790378	0.902033	0.10661	0.862653	0.118318
ED_Fig_3f	swarm	standard	100	0.983282	0.0999579	0.974286	0.0993424	0.980052	0.0573593	0.975431	0.046241	0.99097	0.0389765	0.983504	0.0290334
ED_Fig_3h	node_1	standard	100	0.924305	0.102963	0.924429	0.0658382	0.916696	0.0619869	0.822857	0.154942	0.959831	0.0692957	0.856506	0.104085
ED_Fig_3h	node_2	standard	100	0.935741	0.0746918	0.913477	0.0738765	0.911112	0.0562784	0.799419	0.166409	0.963901	0.0574348	0.847086	0.101171
ED_Fig_3h	node_3	standard	100	0.913118	0.0995361	0.930268	0.0683599	0.917698	0.0598187	0.832409	0.151902	0.954904	0.0630205	0.857795	0.102306
ED_Fig_3h	swarm	standard	100	0.968216	0.102962	0.952828	0.0388874	0.953385	0.0361802	0.870789	0.109456	0.982939	0.0390124	0.916436	0.060798
ED_Fig_4a+ED_Fig_4b	node_1	standard	100	0.974128	0.00973241	0.969961	0.0144173	0.972045	0.00697715	0.970322	0.0133444	0.974159	0.00934909	0.972127	0.00679386
ED_Fig_4a+ED_Fig_4b	node_2	standard	100	0.979012	0.0108378	0.982074	0.00857617	0.980543	0.00526555	0.982126	0.00827322	0.979223	0.0103334	0.9805	0.0053398
ED_Fig_4a+ED_Fig_4b	node_3	standard	100	0.983411	0.009575	0.985155	0.00904485	0.984283	0.00478801	0.985246	0.0087119	0.983565	0.00916225	0.984265	0.00481657
ED_Fig_4a+ED_Fig_4b	swarm	standard	100	0.98688	0.00642376	0.987849	0.00537561	0.987364	0.003393	0.987876	0.00527038	0.986944	0.00627441	0.987355	0.00340933
ED_Fig_4d	central	standard	100	0.98655	0.00711832	0.986492	0.00789477	0.986521	0.00418221	0.986573	0.00767189	0.986619	0.00695129	0.986524	0.00417107
ED_Fig_4d	swarm	standard	100	0.98688	0.00642376	0.987849	0.00537561	0.987364	0.003393	0.987876	0.00527038	0.986944	0.00627441	0.987355	0.00340933
ED_Fig_4e	node_1	standard	100	0.964757	0.0222147	0.937524	0.0205219	0.951141	0.012365	0.93965	0.0182863	0.964379	0.0210377	0.951763	0.01241
ED_Fig_4e	node_2	standard	100	0.977379	0.011855	0.963932	0.0140939	0.970655	0.00879607	0.964602	0.0132666	0.977218	0.0115736	0.970862	0.00869474
ED_Fig_4e	node_3	standard	100	0.979757	0.00941133	0.972476	0.0120509	0.976117	0.00712642	0.972824	0.0115264	0.979707	0.00924068	0.976215	0.00703282
ED_Fig_4e	swarm	standard	99	0.984996	0.00809001	0.975973	0.011147	0.980484	0.00621159	0.97632	0.0106857	0.984939	0.00795276	0.980585	0.00613099
ED_Fig_4f	node_1	standard	100	0.9887	0.0130775	0.952	0.0261696	0.97035	0.0135448	0.954338	0.023738	0.988502	0.0131023	0.970999	0.013001
ED_Fig_4f	node_2	standard	100	0.9935	0.00833333	0.9704	0.0196392	0.98195	0.00981894	0.971444	0.018244	0.993451	0.00832364	0.982229	0.00950213
ED_Fig_4f	node_3	standard	99	0.995657	0.00574307	0.982525	0.0142387	0.989091	0.00757155	0.982944	0.0136586	0.995634	0.00575579	0.989203	0.00742734
ED_Fig_4f	swarm	standard	100	0.9965	0.0055732	0.9877	0.00983243	0.9921	0.00564881	0.987899	0.00957727	0.9965	0.00555985	0.99215	0.00559595
ED_Fig_4i	central	standard	98	0.97968	0.00908333	0.991727	0.00464702	0.987564	0.00276333	0.9843	0.00855477	0.989345	0.00474119	0.981921	0.00398521
ED_Fig_4i	swarm	standard	100	0.984491	0.00604028	0.988418	0.00367464	0.987044	0.00265928	0.978111	0.00695422	0.991792	0.00328961	0.981262	0.0038151
ED_Fig_4k	node_1	standard	5	0.693333	0.109036	0.966667	0.0235702	0.83	0.0491596	0.955556	0.0266789	0.764377	0.0681663	0.799408	0.0685
ED_Fig_4k	node_2	standard	5	0.826667	0.116428	0.96	0.0278887	0.893333	0.0619139	0.953474	0.0309821	0.853309	0.0812005	0.882181	0.0769944
ED_Fig_4k	node_3	standard	5	0.986667	0.0182574	0.953333	0.0298142	0.97	0.0217307	0.955242	0.0285266	0.986207	0.018887	0.970598	0.0213555
ED_Fig_4k	swarm	standard	5	0.986667	0.0182574	0.966667	0.0333333	0.976667	0.0190029	0.968145	0.0317628	0.986652	0.0182946	0.977044	0.0185767
ED_Fig_5b	node_1	standard	100	0.903209	0.0995488	0.924608	0.0824641	0.915041	0.0501789	0.903389	0.0903778	0.937094	0.0599551	0.895855	0.0627676
ED_Fig_5b	node_2	standard	100	0.90134	0.117626	0.925185	0.0877122	0.916194	0.0543235	0.905576	0.087407	0.939334	0.058729	0.894671	0.0776893
ED_Fig_5b	node_3	standard	100	0.88943	0.0891894	0.932467	0.0729402	0.915274	0.0412127	0.911864	0.0803565	0.929337	0.0510601	0.894399	0.0523377
ED_Fig_5b	swarm	standard	100	0.977452	0.0145417	0.989953	0.00716843	0.984823	0.00638862	0.984932	0.0111656	0.984611	0.00982959	0.981074	0.00824529
ED_Fig_5c	node_1	standard	100	0.967771	0.0192685	0.962632	0.0394225	0.963096	0.0357643	0.770223	0.1761	0.996679	0.00197029	0.845606	0.118608
ED_Fig_5c	node_2	standard	100	0.9728	0.0218865	0.968485	0.0424471	0.968877	0.0382818	0.804473	0.163775	0.997229	0.00220723	0.870018	0.113203
ED_Fig_5c	node_3	standard	100	0.972096	0.0196441	0.9705	0.0429284	0.970644	0.0387863	0.818036	0.163708	0.997156	0.00197946	0.877843	0.113785
ED_Fig_5c	swarm	standard	100	0.989419	0.00982971	0.996728	0.00183805	0.996066	0.00172529	0.968223	0.0171169	0.998945	0.000979549	0.97859	0.00922763
ED_Fig_5d	node_1	standard	100	0.968519	0.0271691	0.962632	0.0394225	0.962909	0.0373116	0.657141	0.223386	0.998393	0.00136266	0.758961	0.170266
ED_Fig_5d	node_2	standard	100	0.970452	0.0285947	0.968485	0.0424471	0.968579	0.0402597	0.699586	0.20706	0.998499	0.00144839	0.793033	0.160675
ED_Fig_5d	node_3	standard	100	0.973236	0.0256278	0.9705	0.0429284	0.970629	0.0407032	0.719506	0.205735	0.998644	0.00129805	0.807701	0.16024
ED_Fig_5d	swarm	standard	100	0.988857	0.0138712	0.996728	0.00183805	0.996356	0.00189247	0.938544	0.0321213	0.999446	0.000688755	0.962729	0.018758
ED_Fig_5e	node_1	standard	100	0.981636	0.0416293	0.962632	0.0394225	0.962812	0.0390611	0.358834	0.24286	0.99982	0.000407964	0.480791	0.252016
ED_Fig_5e	node_2	standard	100	0.977727	0.0574724	0.968485	0.0424471	0.968574	0.0420468	0.38796	0.215602	0.999784	0.000552473	0.520433	0.231333
ED_Fig_5e	node_3	standard	100	0.977182	0.0417797	0.9705	0.0429284	0.970565	0.0424728	0.412557	0.224197	0.999779	0.000403323	0.543593	0.231529
ED_Fig_5e	swarm	standard	100	0.994545	0.0216985	0.996728	0.00183805	0.996708	0.00180875	0.75745	0.102316	0.999948	0.000206203	0.85587	0.0670605
ED_Fig_5g	node_1	ALL	20	0.989	0.00967906	0.910238	0.0714415	0.935645	0.0495942	0.851617	0.100121	0.994133	0.00520485	0.912269	0.0615576
ED_Fig_5g	node_1	AML	20	0.9895	0.0105006	0.93381	0.0293909	0.951774	0.0200627	0.879282	0.0473867	0.994704	0.00533936	0.930474	0.0271412
ED_Fig_5g	node_1	CLL	20	0.4815	0.352335	0.993333	0.0127775	0.828226	0.109517	0.978922	0.0310883	0.815059	0.106137	0.697792	0.272683
ED_Fig_5g	node_1	CML	20	0.185	0.234577	0.906667	0.0984559	0.883387	0.0931481	0.111209	0.148611	0.970934	0.00782164	0.189185	0.172987
ED_Fig_5g	node_1	overall	20	0.4815	0.352335	0.993333	0.0127775	0.799516	0.114056	0.998647	0.00190145	0.352539	0.0395368	0.697792	0.272683
ED_Fig_5g	node_2	ALL	20	0.9845	0.012763	0.98619	0.0112369	0.985645	0.00813888	0.971912	0.0222085	0.992614	0.00600949	0.977986	0.0122792
ED_Fig_5g	node_2	AML	20	0.931	0.0539883	0.995	0.00545681	0.974355	0.0167283	0.989153	0.0114928	0.96861	0.02291	0.958259	0.0298767
ED_Fig_5g	node_2	CLL	20	0.993	0.0117429	0.997857	0.00326825	0.99629	0.00351427	0.995564	0.00674933	0.996707	0.00550713	0.99422	0.00552488
ED_Fig_5g	node_2	CML	20	0.98	0.0523148	0.9835	0.0204475	0.983387	0.0196155	0.728227	0.177835	0.999331	0.00175283	0.821491	0.134659
ED_Fig_5g	node_2	overall	20	0.993	0.0117429	0.997857	0.00326825	0.969839	0.0203554	0.999939	0.000117754	0.872943	0.189183	0.99422	0.00552488
ED_Fig_5g	node_3	ALL	20	0.966	0.0211262	0.997143	0.00324075	0.987097	0.00740051	0.993852	0.00695442	0.984111	0.0097535	0.979616	0.0118888
ED_Fig_5g	node_3	AML	20	0.993	0.00732695	0.96119	0.0187492	0.971452	0.0130415	0.92533	0.0343314	0.996552	0.00363225	0.957656	0.0188162
ED_Fig_5g	node_3	CLL	20	0.996	0.00598243	0.997619	0.00362327	0.997097	0.00254216	0.995074	0.00747669	0.998105	0.00283019	0.995507	0.00392655
ED_Fig_5g	node_3	CML	20	0.49	0.271254	0.998833	0.00248387	0.982419	0.00884817	0.951786	0.102516	0.983341	0.00878114	0.602485	0.237378
ED_Fig_5g	node_3	overall	20	0.996	0.00598243	0.997619	0.00362327	0.969032	0.0133783	0.9999	0.00014907	0.900959	0.161501	0.995507	0.00392655
ED_Fig_5g	swarm	ALL	20	0.9885	0.011821	0.995714	0.00375271	0.993387	0.00461865	0.991033	0.00779936	0.99456	0.00557414	0.989718	0.00722067
ED_Fig_5g	swarm	AML	20	0.988	0.0123969	0.994048	0.00532397	0.992097	0.00605532	0.987585	0.0109523	0.994309	0.00584481	0.987745	0.00943169
ED_Fig_5g	swarm	CLL	20	0.997	0.00571241	0.999762	0.00106479	0.998871	0.00189401	0.999505	0.00221393	0.99858	0.00270031	0.998241	0.0029551
ED_Fig_5g	swarm	CML	20	0.955	0.0686333	0.997	0.00388429	0.995645	0.00471256	0.922721	0.0958653	0.998501	0.00228353	0.935594	0.0672293
ED_Fig_5g	swarm	overall	20	0.997	0.00571241	0.999762	0.00106479	0.99	0.0070906	0.999995	2.45965e-05	0.844155	0.265549	0.998241	0.0029551
ED_Fig_5i	node_1_	standard	10	0.880273	0.0592361	0.959667	0.022988	0.932375	0.0126134	0.92278	0.0383691	0.939802	0.0264597	0.898848	0.022793
ED_Fig_5i	node_10_	standard	10	0.860545	0.0819866	0.962905	0.0252081	0.927719	0.0182235	0.928522	0.0428871	0.931462	0.0362135	0.889586	0.0343688
ED_Fig_5i	node_11_	standard	10	0.866727	0.0746971	0.963238	0.0218619	0.930063	0.0174794	0.928636	0.0373802	0.933992	0.0323652	0.893614	0.0332701
ED_Fig_5i	node_12_	standard	10	0.894	0.0854709	0.922143	0.069496	0.912469	0.0320188	0.872269	0.0885742	0.94666	0.0390877	0.876113	0.0403409
ED_Fig_5i	node_13_	standard	10	0.896727	0.0731543	0.954476	0.0377886	0.934625	0.022193	0.917635	0.0563344	0.94817	0.0330141	0.903562	0.0347417
ED_Fig_5i	node_14_	standard	10	0.863636	0.0929913	0.955476	0.0290509	0.923906	0.0246112	0.914797	0.0443046	0.932921	0.0417843	0.884456	0.0449036
ED_Fig_5i	node_15_	standard	10	0.776636	0.280865	0.972143	0.0212642	0.904937	0.0885665	0.938872	0.0331122	0.904881	0.0926139	0.896839	0.0276697
ED_Fig_5i	node_16_	standard	10	0.906545	0.0598787	0.952333	0.0328456	0.936594	0.0177111	0.913535	0.0535856	0.952438	0.0285305	0.90746	0.0261205
ED_Fig_5i	node_17_	standard	10	0.892818	0.0688745	0.951667	0.0316373	0.931438	0.0207964	0.910391	0.048009	0.945872	0.0328426	0.89893	0.0325136
ED_Fig_5i	node_18_	standard	10	0.881818	0.0479344	0.967524	0.0199	0.938063	0.011111	0.936554	0.0329223	0.940644	0.0225131	0.906959	0.0181758
ED_Fig_5i	node_19_	standard	10	0.796	0.285233	0.966524	0.0315191	0.907906	0.0900533	0.929725	0.0480052	0.913481	0.094121	0.904294	0.0281881
ED_Fig_5i	node_2_	standard	10	0.866364	0.0702887	0.971429	0.0163715	0.935312	0.0192023	0.942762	0.0289913	0.934086	0.0320509	0.900835	0.0335066
ED_Fig_5i	node_20_	standard	10	0.911091	0.0434038	0.956286	0.0226843	0.94075	0.0114727	0.91842	0.0361682	0.954286	0.0209965	0.913448	0.0174238
ED_Fig_5i	node_21_	standard	10	0.946545	0.0661589	0.921048	0.0293422	0.929813	0.0190618	0.8655	0.038733	0.972069	0.0315954	0.902039	0.0301635
ED_Fig_5i	node_22_	standard	10	0.945909	0.0305362	0.923619	0.0457364	0.931281	0.0300294	0.871405	0.0666381	0.970547	0.0162474	0.905591	0.0377882
ED_Fig_5i	node_23_	standard	10	0.949455	0.0292489	0.92381	0.0446943	0.932625	0.0252403	0.871878	0.0576175	0.972702	0.0152022	0.907454	0.0294101
ED_Fig_5i	node_24_	standard	10	0.945909	0.0326606	0.923143	0.0359076	0.930969	0.0206652	0.869133	0.0508797	0.970751	0.0168047	0.904606	0.0260028
ED_Fig_5i	node_25_	standard	10	0.934909	0.0702563	0.926048	0.0394099	0.929094	0.0202483	0.874623	0.0564429	0.966425	0.0329406	0.900313	0.0289474
ED_Fig_5i	node_26_	standard	10	0.928545	0.062376	0.942667	0.0248778	0.937813	0.00960708	0.898081	0.038764	0.963276	0.0287481	0.91058	0.0186772
ED_Fig_5i	node_27_	standard	10	0.859	0.283285	0.924667	0.0578287	0.902094	0.0858407	0.857562	0.0718262	0.941666	0.0977857	0.822541	0.252295
ED_Fig_5i	node_28_	standard	10	0.961182	0.0169103	0.933762	0.0151643	0.943187	0.00693753	0.884484	0.0222636	0.978852	0.0088436	0.920916	0.00869094
ED_Fig_5i	node_29_	standard	10	0.961273	0.0188863	0.914619	0.0343899	0.930656	0.0230236	0.857428	0.0459054	0.978401	0.0102565	0.905697	0.0278748
ED_Fig_5i	node_3_	standard	10	0.864182	0.0729922	0.961238	0.0263733	0.927875	0.0200838	0.924717	0.0427631	0.932652	0.0331343	0.890704	0.0349726
ED_Fig_5i	node_30_	standard	10	0.963909	0.0231736	0.885333	0.101289	0.912344	0.0611476	0.83098	0.101008	0.9801	0.0121852	0.888249	0.0595247
ED_Fig_5i	node_31_	standard	10	0.936364	0.0420197	0.844905	0.300109	0.876344	0.188587	0.839529	0.185257	0.962834	0.0183529	0.86959	0.128883
ED_Fig_5i	node_32_	standard	10	0.966545	0.0199485	0.916381	0.0268364	0.933625	0.0143699	0.860163	0.0377194	0.981498	0.0103944	0.909548	0.017163
ED_Fig_5i	node_4_	standard	10	0.885091	0.0636424	0.95719	0.0238787	0.932406	0.0118622	0.918966	0.0383745	0.942239	0.0296728	0.899298	0.0209996
ED_Fig_5i	node_5_	standard	10	0.811545	0.100952	0.968762	0.0144927	0.914719	0.0302985	0.933202	0.0274439	0.90979	0.0440312	0.864463	0.0560963
ED_Fig_5i	node_6_	standard	10	0.840364	0.0891406	0.957429	0.0216784	0.917188	0.0206239	0.91569	0.0359645	0.921845	0.0391558	0.872552	0.0394696
ED_Fig_5i	node_7_	standard	10	0.776364	0.279194	0.952619	0.0672129	0.892031	0.0911493	0.909408	0.0936981	0.903379	0.0909243	0.880682	0.0478962
ED_Fig_5i	node_8_	standard	10	0.830818	0.0793621	0.961238	0.0197977	0.916406	0.0276009	0.919686	0.0397261	0.916992	0.0362306	0.870851	0.0469659
ED_Fig_5i	node_9_	standard	10	0.731727	0.273215	0.981905	0.0141225	0.895906	0.0887371	0.956703	0.0257943	0.885653	0.0895362	0.875413	0.0564418
ED_Fig_5i	swarm	standard	10	0.971909	0.0083038	0.993381	0.00211117	0.986	0.00198628	0.987203	0.00394621	0.985426	0.00422687	0.979465	0.00301232
ED_Fig_6b	node_1	standard	100	0.812	0.0901685	0.961472	0.0460645	0.901683	0.0538154	0.935154	0.0740487	0.88634	0.0500153	0.867182	0.0754215
ED_Fig_6b	node_2	standard	100	0.9135	0.0726269	0.91625	0.069162	0.91515	0.064488	0.883468	0.0876626	0.940677	0.0515129	0.897061	0.0748763
ED_Fig_6b	node_3	standard	100	0.97075	0.0380869	0.878944	0.0683456	0.915667	0.0509456	0.847366	0.0722843	0.977744	0.0306753	0.903732	0.0535151
ED_Fig_6b	swarm	standard	100	0.950458	0.0309881	0.949889	0.0387904	0.950117	0.0281901	0.929196	0.0496107	0.966616	0.0206079	0.938935	0.0326996
ED_Fig_6c	node_1	standard	100	0.908167	0.0364635	0.982861	0.0116591	0.952983	0.0141665	0.972964	0.0174334	0.941921	0.0214347	0.93891	0.019488
ED_Fig_6c	node_2	standard	100	0.962042	0.0186987	0.962194	0.0178363	0.962133	0.0111768	0.945082	0.0243514	0.974576	0.0119269	0.953177	0.0135404
ED_Fig_6c	node_3	standard	100	0.985	0.00934514	0.928389	0.0232559	0.951033	0.0141971	0.902578	0.0283634	0.989389	0.00648988	0.94173	0.0159331
ED_Fig_6c	swarm	standard	100	0.970792	0.0138319	0.980083	0.0102276	0.976367	0.00760405	0.970392	0.0145888	0.980613	0.00894303	0.970475	0.00945236
ED_Fig_7b	central	standard	10	0.964021	0.0214269	0.898942	0.0313963	0.931481	0.0151434	0.905934	0.0251376	0.962179	0.02109	0.93372	0.0140927
ED_Fig_7b	node_1	standard	10	0.937037	0.0278246	0.846032	0.0299772	0.891534	0.010728	0.859673	0.0201532	0.932055	0.0273222	0.896216	0.0102008
ED_Fig_7b	node_2	standard	10	0.931217	0.0361444	0.853439	0.0315544	0.892328	0.0188741	0.864806	0.0240237	0.926988	0.0351465	0.896223	0.0187665
ED_Fig_7b	node_3	standard	10	0.908995	0.0708459	0.850794	0.0403568	0.879894	0.0229345	0.861132	0.0276901	0.908813	0.0560259	0.88218	0.0293795
ED_Fig_7b	swarm	standard	10	0.960847	0.0210461	0.909524	0.0173612	0.935185	0.0117816	0.914199	0.0148751	0.959234	0.0213455	0.936765	0.0116997
ED_Fig_7c	central	standard	10	0.861935	0.0709482	0.869032	0.0327631	0.865484	0.028124	0.869384	0.0233407	0.867124	0.0524244	0.863734	0.0356116
ED_Fig_7c	node_1	standard	10	0.849677	0.0334614	0.793548	0.0377418	0.821613	0.0224033	0.805405	0.0284366	0.841708	0.0303173	0.826439	0.0216748
ED_Fig_7c	node_2	standard	10	0.856774	0.0418996	0.790323	0.0552692	0.823548	0.0276681	0.805658	0.0411053	0.848165	0.0359531	0.829262	0.0252495
ED_Fig_7c	node_3	standard	10	0.864516	0.0373724	0.761935	0.0448479	0.813226	0.0212049	0.785278	0.0274167	0.85065	0.031683	0.822269	0.019982
ED_Fig_7c	swarm	standard	10	0.87871	0.030836	0.849677	0.0296509	0.864194	0.0109075	0.854829	0.0212121	0.876293	0.0258172	0.866029	0.0114815
ED_Fig_7d	node_1	standard	50	0.87624	0.0448228	0.81376	0.0498498	0.845	0.0152597	0.827164	0.0322303	0.87101	0.0351358	0.849503	0.0154216
ED_Fig_7d	node_2	standard	50	0.84504	0.0615278	0.7732	0.0525978	0.80912	0.021393	0.790842	0.0307522	0.837498	0.0444803	0.81494	0.0265449
ED_Fig_7d	node_3	standard	50	0.9328	0.034815	0.71712	0.0650427	0.82496	0.022556	0.769921	0.0366896	0.917662	0.0341612	0.842316	0.0162915
ED_Fig_7d	swarm	standard	50	0.93376	0.0255954	0.82712	0.0365025	0.88044	0.0136683	0.844921	0.0252345	0.927149	0.0247568	0.886558	0.0119773
ED_Fig_7e	node_1	standard	50	0.8472	0.0998374	0.6998	0.113398	0.7735	0.0437321	0.746493	0.0602477	0.834336	0.0743355	0.787635	0.0449384
ED_Fig_7e	node_2	standard	50	0.8442	0.0691963	0.7738	0.0664521	0.809	0.0291197	0.792341	0.0409746	0.837787	0.0514922	0.81469	0.0314583
ED_Fig_7e	node_3	standard	50	0.8736	0.0476706	0.8232	0.0620875	0.8484	0.0243579	0.835265	0.0434716	0.869899	0.0373014	0.85212	0.0224839
ED_Fig_7e	swarm	standard	50	0.892	0.0491976	0.8126	0.0585125	0.8523	0.0268824	0.829174	0.040362	0.885927	0.0423004	0.857856	0.0256099
ED_Fig_7f	node_1	standard	50	0.8472	0.0763194	0.71144	0.0810382	0.750229	0.0467417	0.547851	0.055086	0.923704	0.0307608	0.661279	0.0387738
ED_Fig_7f	node_2	standard	50	0.8344	0.0690803	0.77992	0.0483895	0.795486	0.0280601	0.606807	0.0451569	0.923289	0.0269182	0.699964	0.0339916
ED_Fig_7f	node_3	standard	50	0.8738	0.0516223	0.82024	0.042742	0.835543	0.0255039	0.664535	0.0461314	0.942938	0.0198401	0.752847	0.0301878
ED_Fig_7f	swarm	standard	50	0.9022	0.0365497	0.81928	0.0404278	0.842971	0.0249077	0.669816	0.0430997	0.955007	0.0152769	0.767403	0.0273986
ED_Fig_7h	node_1	standard	5	0.879	0.031504	0.846667	0.0224846	0.8596	0.00669328	0.793441	0.020195	0.913663	0.0190564	0.833481	0.00871739
ED_Fig_7h	node_2	standard	5	0.214	0.12224	0.985333	0.0130384	0.6768	0.0424405	0.929386	0.0530273	0.654367	0.0314843	0.330548	0.176464
ED_Fig_7h	node_3	standard	5	0.559	0.0477493	0.938667	0.0164317	0.7868	0.0195243	0.859225	0.0315634	0.761896	0.0189903	0.676347	0.0382442
ED_Fig_7h	swarm	standard	5	0.8	0.0291548	0.924	0.0132077	0.8744	0.014519	0.875476	0.0193182	0.874107	0.0162773	0.835803	0.0201099
ED_Fig_7i	node_1	standard	5	0.894	0.0304959	0.844	0.0123378	0.8565	0.0129422	0.656612	0.0207333	0.959895	0.0112385	0.756983	0.0215718
ED_Fig_7i	node_2	standard	5	0.222	0.137368	0.982	0.0162617	0.792	0.0241997	0.854227	0.104946	0.792107	0.0264895	0.327818	0.18139
ED_Fig_7i	node_3	standard	5	0.576	0.0654217	0.938	0.0142595	0.8475	0.0206912	0.755945	0.0501593	0.869296	0.0176393	0.652648	0.0558111
ED_Fig_7i	swarm	standard	5	0.814	0.0357771	0.92	0.0181046	0.8935	0.0149583	0.773921	0.0391642	0.936979	0.0111944	0.792719	0.0265015
ED_Fig_7j	node_1	standard	5	0.873333	0.0722649	0.842	0.0199444	0.844848	0.0170614	0.357246	0.0289094	0.985278	0.00806875	0.506268	0.0350998
ED_Fig_7j	node_2	standard	5	0.26	0.187676	0.983333	0.0149071	0.917576	0.0049793	0.635559	0.0811181	0.930404	0.0155517	0.410487	0.101481
ED_Fig_7j	node_3	standard	5	0.573333	0.0365148	0.938	0.0164317	0.904848	0.0164029	0.486915	0.0703761	0.956477	0.00384986	0.52505	0.0526416
ED_Fig_7j	swarm	standard	5	0.813333	0.0730297	0.917333	0.0149815	0.907879	0.0183827	0.498361	0.0608254	0.980043	0.00781955	0.617442	0.065472
ED_Fig_8b	node_1	standard	50	0.953636	0.0715701	0.9724	0.0315297	0.963617	0.0333024	0.969951	0.0329795	0.963086	0.0491062	0.959574	0.0425361
ED_Fig_8b	node_2	standard	50	0.964545	0.0305126	0.976	0.0451754	0.970638	0.0232041	0.975048	0.0413678	0.970059	0.02474	0.968825	0.0226934
ED_Fig_8b	node_3	standard	50	0.964091	0.045243	0.9704	0.0498553	0.967447	0.0290278	0.969288	0.0443061	0.970333	0.0354257	0.965305	0.0296386
ED_Fig_8b	swarm	standard	50	0.969545	0.027782	0.9876	0.0180204	0.979149	0.0148843	0.986144	0.0196724	0.974187	0.0230089	0.977444	0.0163383
ED_Fig_8c	node_1	standard	50	0.953636	0.0715701	0.974	0.0289968	0.967778	0.026276	0.946092	0.056582	0.980503	0.0275875	0.946992	0.0471615
ED_Fig_8c	node_2	standard	50	0.964545	0.0305126	0.9704	0.0392771	0.968611	0.0256881	0.940899	0.0651792	0.984518	0.0129638	0.950766	0.0352225
ED_Fig_8c	node_3	standard	50	0.964091	0.045243	0.9656	0.0450016	0.965139	0.0293453	0.933599	0.0777541	0.984572	0.0187505	0.945687	0.0421812
ED_Fig_8c	swarm	standard	50	0.969545	0.027782	0.9842	0.0172721	0.979722	0.0129987	0.965855	0.0357431	0.986754	0.0118827	0.967061	0.0207386
ED_Fig_8d	node_1	standard	50	0.953636	0.0715701	0.973517	0.031205	0.973072	0.0301694	0.571362	0.216979	0.998923	0.00163589	0.684865	0.181732
ED_Fig_8d	node_2	standard	50	0.964545	0.0305126	0.973913	0.0351011	0.973704	0.0340883	0.563173	0.186059	0.999175	0.000706397	0.69053	0.163557
ED_Fig_8d	node_3	standard	50	0.964091	0.045243	0.96791	0.041883	0.967825	0.0406237	0.562922	0.249329	0.999165	0.0010445	0.674166	0.212345
ED_Fig_8d	swarm	standard	50	0.969545	0.027782	0.985211	0.0133588	0.98486	0.0129736	0.661124	0.180958	0.999293	0.00064559	0.770704	0.136497
ED_Fig_8f	node_1	standard	50	0.961364	0.0308868	0.9852	0.0184324	0.974043	0.0137888	0.983474	0.0201045	0.967478	0.0252969	0.97182	0.0152038
ED_Fig_8f	node_2	standard	50	0.957273	0.0363404	0.9708	0.0771122	0.964468	0.0440787	0.971824	0.0603919	0.963124	0.0306471	0.96301	0.0386657
ED_Fig_8f	node_3	standard	50	0.948636	0.0402414	0.99	0.0172615	0.970638	0.0202259	0.988595	0.0196815	0.957445	0.0318314	0.967654	0.0230187
ED_Fig_8f	swarm	standard	50	0.961364	0.0283975	0.996	0.00903508	0.979787	0.0134651	0.995441	0.0102499	0.967562	0.0229237	0.977848	0.0151044
ED_Fig_8g	node_1	standard	50	0.961364	0.0308868	0.9862	0.0152382	0.978611	0.010484	0.969934	0.031992	0.983316	0.0131193	0.964897	0.0170089
ED_Fig_8g	node_2	standard	50	0.957273	0.0363404	0.9728	0.0724228	0.968056	0.0510117	0.953409	0.0885368	0.981082	0.015975	0.952258	0.0563597
ED_Fig_8g	node_3	standard	50	0.948636	0.0402414	0.9912	0.0120611	0.978194	0.0136754	0.980237	0.0267394	0.978026	0.0167844	0.963493	0.0235104
ED_Fig_8g	swarm	standard	50	0.961364	0.0283975	0.9954	0.00838122	0.985	0.00880201	0.989747	0.0182141	0.983384	0.0119769	0.974977	0.0150041
ED_Fig_8i	node_1	standard	50	0.947027	0.0454255	0.988267	0.0176928	0.974643	0.0158912	0.977112	0.0318463	0.97479	0.0203729	0.960762	0.0256902
ED_Fig_8i	node_2	standard	50	0.950811	0.032391	0.9908	0.0142469	0.977589	0.0127069	0.981712	0.0266644	0.976367	0.0149321	0.965463	0.0198434
ED_Fig_8i	node_3	standard	50	0.934324	0.0461717	0.992667	0.00954759	0.973393	0.0151716	0.984893	0.0190587	0.968884	0.0207088	0.958167	0.025479
ED_Fig_8i	swarm	standard	50	0.961081	0.0242107	0.9944	0.00866196	0.983393	0.0087927	0.98871	0.0167851	0.981209	0.0113535	0.974432	0.013723
ED_Fig_8j	node_1	standard	50	0.947027	0.0454255	0.9882	0.01826	0.97069	0.0189813	0.984332	0.0229171	0.962938	0.0292313	0.964451	0.0246214
ED_Fig_8j	node_2	standard	50	0.950811	0.032391	0.9916	0.0151671	0.974253	0.0150154	0.988705	0.0196065	0.965136	0.021653	0.968961	0.0186931
ED_Fig_8j	node_3	standard	50	0.934324	0.0461717	0.9928	0.00990568	0.967931	0.0188688	0.990051	0.013455	0.954358	0.0296045	0.960651	0.0248222
ED_Fig_8j	swarm	standard	50	0.961081	0.0242107	0.9954	0.00908239	0.980805	0.0104891	0.993783	0.0120015	0.972196	0.0166161	0.976939	0.0129275
ED_Fig_8k	node_1	standard	50	0.946465	0.0529505	0.9858	0.027468	0.979299	0.0218322	0.942243	0.0848253	0.98955	0.00989976	0.940489	0.0519359
ED_Fig_8k	node_2	standard	50	0.902424	0.119091	0.99368	0.00622516	0.978598	0.0191855	0.967615	0.0299292	0.981421	0.0203996	0.927107	0.0998108
ED_Fig_8k	node_3	standard	50	0.818586	0.207581	0.99288	0.0131252	0.964073	0.0327652	0.964908	0.0498564	0.966594	0.0350817	0.880323	0.137767
ED_Fig_8k	swarm	standard	50	0.949899	0.0288571	0.99668	0.00551969	0.988948	0.00525648	0.983638	0.0252054	0.990187	0.00555277	0.96595	0.0162755
ED_Fig_8l	node_1	standard	50	0.9456	0.0565743	0.98616	0.0282492	0.982473	0.0249642	0.903348	0.120928	0.994582	0.00555244	0.917123	0.0813913
ED_Fig_8l	node_2	standard	50	0.9024	0.119907	0.99376	0.00675689	0.985455	0.0113812	0.940587	0.0580767	0.99042	0.011147	0.913407	0.0996191
ED_Fig_8l	node_3	standard	50	0.8148	0.215096	0.99248	0.016286	0.976327	0.0210133	0.937329	0.0914158	0.982183	0.0197853	0.860866	0.149229
ED_Fig_8l	swarm	standard	50	0.9516	0.0368317	0.99676	0.00532825	0.992655	0.00510256	0.969844	0.0442886	0.995186	0.00363525	0.959522	0.0264923
ED_Fig_8m	central	central_model_Fig_4b	10	0.938384	0.0582112	0.994	0.00966092	0.966332	0.0278329	0.993841	0.00973763	0.94455	0.0457613	0.964315	0.0321566
ED_Fig_8m	central	central_model_ED_Fig_8k	10	0.938384	0.0582112	0.9924	0.0076478	0.983472	0.00955629	0.962586	0.035808	0.987995	0.0109789	0.948824	0.0321967
ED_Fig_8m	central	central_model_ED_Fig_8l	10	0.94	0.0421637	0.992	0.006733	0.987273	0.00477213	0.926171	0.0565447	0.99402	0.00417526	0.931126	0.0241519
ED_Fig_9b	node_1	standard	50	0.927928	0.0549958	0.9924	0.013334	0.958483	0.0279902	0.99299	0.0117869	0.928263	0.0487007	0.958377	0.0301123
ED_Fig_9b	node_2	standard	50	0.837297	0.134692	0.9948	0.00706818	0.911943	0.0701004	0.994658	0.00727084	0.857946	0.0931265	0.902437	0.0933766
ED_Fig_9b	node_3	standard	50	0.813874	0.143852	0.996	0.00782461	0.90019	0.0743608	0.996132	0.00753833	0.840136	0.0919796	0.88689	0.113474
ED_Fig_9b	node_4	standard	50	0.723063	0.184026	0.9974	0.00527218	0.853081	0.0960502	0.997195	0.00571681	0.781508	0.112229	0.823265	0.143088
ED_Fig_9b	swarm	standard	50	0.915495	0.0418974	0.9994	0.00239898	0.955261	0.0219004	0.99943	0.00227843	0.915804	0.038317	0.95512	0.0229612
ED_Fig_9c	node_1	standard	49	0.927192	0.0553167	0.993061	0.00892657	0.981095	0.0104106	0.969441	0.0352069	0.984155	0.0116951	0.946343	0.0308355
ED_Fig_9c	node_2	standard	50	0.837297	0.134692	0.99352	0.00731295	0.965139	0.0225483	0.969267	0.0301125	0.965759	0.0266474	0.890698	0.0889092
ED_Fig_9c	node_3	standard	50	0.813874	0.143852	0.994	0.0094069	0.961277	0.0239186	0.972631	0.0397516	0.961033	0.0276744	0.875817	0.109073
ED_Fig_9c	node_4	standard	50	0.723063	0.184026	0.99652	0.00523427	0.946841	0.0317984	0.981819	0.0257817	0.943297	0.0352076	0.816901	0.139553
ED_Fig_9c	swarm	standard	50	0.915495	0.0418974	0.99864	0.00243914	0.983535	0.00757923	0.993557	0.0115021	0.981644	0.00892879	0.952371	0.022898
ED_Fig_9d	node_1	standard	50	0.9328	0.0603067	0.9918	0.00775387	0.986436	0.00703901	0.92517	0.0612448	0.993322	0.00589923	0.926119	0.0369035
ED_Fig_9d	node_2	standard	50	0.8396	0.132634	0.99316	0.00939031	0.9792	0.0120502	0.934773	0.068479	0.984309	0.0125621	0.875144	0.0882422
ED_Fig_9d	node_3	standard	50	0.8128	0.149926	0.99412	0.009297	0.977636	0.0126781	0.94538	0.0718814	0.981774	0.0139702	0.860348	0.115336
ED_Fig_9d	node_4	standard	50	0.7312	0.197873	0.99624	0.00516882	0.972145	0.0160974	0.960178	0.0501824	0.974124	0.0184379	0.809907	0.145904
ED_Fig_9d	swarm	standard	49	0.918776	0.044047	0.998694	0.0021814	0.991429	0.00416598	0.986641	0.0220949	0.991953	0.00433057	0.950767	0.0246445
ED_Fig_9f	E1	E7	20	0.867978	0.0940686	0.862085	0.0470152	0.863833	0.0311058	0.732016	0.0561892	0.941664	0.037552	0.790052	0.0491071
ED_Fig_9f	E2	E7	20	0.860112	0.251494	0.883886	0.0607807	0.876833	0.0678101	0.755543	0.106511	0.948211	0.0809223	0.783105	0.191015
ED_Fig_9f	E3	E7	20	0.38764	0.221728	0.955924	0.0308335	0.787333	0.0636015	0.776352	0.126435	0.792285	0.0650343	0.490025	0.202074
ED_Fig_9f	E4	E7	20	0.342697	0.296032	0.925829	0.0934335	0.752833	0.0771592	0.656333	0.178928	0.779293	0.0819848	0.388384	0.270882
ED_Fig_9f	E5	E7	20	0.00337079	0.00641843	0.97891	0.0197798	0.6895	0.0124382	0.0311391	0.0524659	0.69953	0.00330332	0.023835	0.00777559
ED_Fig_9f	E6	E7	20	0.51236	0.252231	0.930095	0.0611757	0.806167	0.0638371	0.750011	0.221432	0.82713	0.073643	0.607491	0.168241
ED_Fig_9f	swarm	E7	20	0.947753	0.0261036	0.969194	0.0153379	0.962833	0.0107211	0.929748	0.0311266	0.977933	0.0105726	0.938104	0.0173614
ED_Fig_9g	E1	E1	20	0.94375	0.0948943	0.995283	0.0083823	0.988525	0.0131363	0.971528	0.0506767	0.99175	0.0138557	0.95389	0.0547995
ED_Fig_9g	E1	E2	20	0.75	0.119208	0.998	0.00615587	0.956667	0.0205196	0.988194	0.0364065	0.952751	0.0214351	0.847265	0.0822865
ED_Fig_9g	E1	E3	20	0.989286	0.0349543	0.393478	0.0765839	0.5325	0.0610519	0.333964	0.0305811	0.991061	0.0309887	0.49875	0.0363943
ED_Fig_9g	E1	E4	20	0.935714	0.13493	0.991667	0.0127099	0.985246	0.0158673	0.946528	0.0793742	0.992011	0.0167335	0.932197	0.0792201
ED_Fig_9g	E1	E5	20	0.285	0.299751	0.986278	0.0118901	0.951639	0.0180171	0.481481	0.387251	0.964007	0.0181056	0.478388	0.185558
ED_Fig_9g	E1	E6	20	0.6	0.502625	0.993333	0.0113426	0.986885	0.0125864	0.690476	0.396874	0.993415	0.00827444	0.861111	0.211217
ED_Fig_9g	E2	E1	20	0.825	0.248018	0.99717	0.012657	0.97459	0.0325596	0.986364	0.0609837	0.975427	0.0335662	0.869773	0.205625
ED_Fig_9g	E2	E2	20	0.93	0.141793	0.998	0.00615587	0.986667	0.0233208	0.990909	0.0279812	0.986887	0.0261019	0.952621	0.0900021
ED_Fig_9g	E2	E3	20	0.903571	0.225013	0.438043	0.145451	0.546667	0.0831753	0.327949	0.0792332	0.957899	0.0783622	0.473907	0.103341
ED_Fig_9g	E2	E4	20	0.742857	0.291667	0.997222	0.00678421	0.968033	0.0316789	0.98125	0.0457934	0.968938	0.0344182	0.804472	0.235436
ED_Fig_9g	E2	E5	20	0.133333	0.251312	0.993087	0.0103338	0.951639	0.0202357	0.45	0.444792	0.957783	0.0181472	0.505556	0.159745
ED_Fig_9g	E2	E6	20	0.25	0.444262	0.8825	0.0884359	0.872131	0.0850333	0.0299117	0.0505051	0.986191	0.00835818	0.183333	0.0541489
ED_Fig_9g	E3	E1	20	0.675	0.212287	1	0	0.957377	0.0278409	1	0	0.954084	0.0291758	0.787313	0.155703
ED_Fig_9g	E3	E2	20	0.105	0.0944513	1	0	0.850833	0.0157419	1	0	0.848384	0.0136583	0.273265	0.0945477
ED_Fig_9g	E3	E3	20	0.975	0.0419388	1	0	0.994167	0.00978572	1	0	0.992598	0.0123622	0.986895	0.0221726
ED_Fig_9g	E3	E4	20	0.957143	0.0938495	0.986111	0.0132657	0.982787	0.0135341	0.908631	0.0831528	0.994577	0.0118069	0.926964	0.0596806
ED_Fig_9g	E3	E5	20	0.305833	0.329685	0.978519	0.026136	0.945082	0.0287777	0.39951	0.340757	0.964617	0.02003	0.491739	0.1961
ED_Fig_9g	E3	E6	20	0	0	1	0	0.983607	0	NA	NA	0.983607	0	NA	NA
ED_Fig_9g	E4	E1	20	0.46875	0.268631	1	0	0.930328	0.0352303	1	0	0.927039	0.0357825	0.597356	0.239763
ED_Fig_9g	E4	E2	20	0.3	0.265568	1	0	0.883333	0.0442613	1	0	0.879054	0.042084	0.503521	0.255024
ED_Fig_9g	E4	E3	20	0.496429	0.34018	0.898913	0.157124	0.805	0.0787512	0.764798	0.216997	0.870795	0.0798804	0.513451	0.208783
ED_Fig_9g	E4	E4	20	0.985714	0.0439705	0.984259	0.0150505	0.984426	0.0124452	0.900694	0.0914954	0.998182	0.00559625	0.937724	0.0478514
ED_Fig_9g	E4	E5	20	0.2725	0.306426	0.988851	0.0127382	0.953279	0.023351	0.546296	0.453042	0.963231	0.0190927	0.544444	0.231523
ED_Fig_9g	E4	E6	20	0.1	0.307794	1	0	0.985246	0.0050458	1	0	0.985246	0.0050458	1	0
ED_Fig_9g	E5	E1	20	0.00625	0.0279508	1	0	0.869672	0.00366569	1	NA	0.869577	0.00323802	0.222222	NA
ED_Fig_9g	E5	E2	20	0	0	1	0	0.833333	0	NA	NA	0.833333	0	NA	NA
ED_Fig_9g	E5	E3	20	0.0107143	0.0261677	0.998913	0.00486102	0.768333	0.00745356	0.75	0.5	0.768418	0.00492497	0.133333	0
ED_Fig_9g	E5	E4	20	0.571429	0.249597	0.997222	0.00678421	0.948361	0.0272634	0.974937	0.059642	0.948122	0.0286532	0.717854	0.177143
ED_Fig_9g	E5	E5	20	0.104167	0.168575	1	0	0.957377	0.0154152	1	0	0.957213	0.0153378	0.511111	0.0860663
ED_Fig_9g	E5	E6	20	0	0	1	0	0.983607	0	NA	NA	0.983607	0	NA	NA
ED_Fig_9g	E6	E1	20	0.13125	0.148872	1	0	0.886066	0.0195242	1	0	0.884414	0.0182413	0.319001	0.159133
ED_Fig_9g	E6	E2	20	0.085	0.108942	1	0	0.8475	0.018157	1	0	0.845586	0.0158795	0.280886	0.133143
ED_Fig_9g	E6	E3	20	0.0285714	0.0427316	0.818478	0.131058	0.634167	0.0980027	0.0574524	0.0985708	0.730995	0.0330018	0.096383	0.018407
ED_Fig_9g	E6	E4	20	0	0	1	0	0.885246	0	NA	NA	0.885246	0	NA	NA
ED_Fig_9g	E6	E5	20	0	0	1	0	0.952459	0.0139712	NA	NA	0.952459	0.0139712	NA	NA
ED_Fig_9g	E6	E6	20	0.15	0.366348	0.998333	0.00512989	0.984426	0.00645958	0.625	0.478714	0.986052	0.00601189	0.888889	0.19245
ED_Fig_9g	swarm	E1	20	0.85625	0.158503	1	0	0.981148	0.0207873	1	0	0.979264	0.0225208	0.914432	0.100504
ED_Fig_9g	swarm	E2	20	0.645	0.153811	1	0	0.940833	0.0256352	1	0	0.934421	0.0262079	0.772695	0.131247
ED_Fig_9g	swarm	E3	20	0.992857	0.0219853	0.783696	0.146846	0.8325	0.112061	0.622927	0.154668	0.997458	0.00784097	0.754484	0.120443
ED_Fig_9g	swarm	E4	20	1	0	0.982407	0.0140584	0.984426	0.0124452	0.888194	0.0850786	1	0	0.93875	0.0476245
ED_Fig_9g	swarm	E5	20	0.326667	0.329158	0.991437	0.00878742	0.958197	0.0180171	0.638889	0.401183	0.965816	0.0190654	0.530952	0.168687
ED_Fig_9g	swarm	E6	20	0.1	0.307794	1	0	0.985246	0.0050458	1	0	0.985246	0.0050458	1	0
ED_Fig_9h	node_1	none	1	0.875	NA	1	NA	0.986667	NA	1	NA	0.985294	NA	0.933333	NA
ED_Fig_9h	node_2	none	1	0.875	NA	1	NA	0.986667	NA	1	NA	0.985294	NA	0.933333	NA
ED_Fig_9h	node_3	none	1	0.90625	NA	0.985075	NA	0.976667	NA	0.878788	NA	0.988764	NA	0.892308	NA
ED_Fig_9h	swarm	none	1	1	NA	0.985075	NA	0.986667	NA	0.888889	NA	1	NA	0.941176	NA
Fig_2b+ED_Fig_2a	node_1	standard	100	0.978876	0.0076062	0.964878	0.0109085	0.971505	0.00590664	0.961773	0.011334	0.980763	0.00672887	0.970191	0.00607207
Fig_2b+ED_Fig_2a	node_2	standard	100	0.0547287	0.0406339	1	0	0.552514	0.0192359	1	0	0.540825	0.0109016	0.102104	0.0703567
Fig_2b+ED_Fig_2a	node_3	standard	100	0.998236	0.00191028	0.899599	0.0255549	0.946294	0.0133634	0.899961	0.0229081	0.99825	0.00189233	0.946399	0.0126096
Fig_2b+ED_Fig_2a	swarm	standard	100	0.952713	0.0253327	0.994303	0.00540728	0.974615	0.0102808	0.993532	0.00592187	0.959531	0.0209963	0.972465	0.0115175
Fig_2c+ED_Fig_2g	node_1	standard	100	0.991299	0.00570101	0.966045	0.0141205	0.976235	0.00792569	0.952209	0.018712	0.993978	0.00387068	0.971241	0.00925414
Fig_2c+ED_Fig_2g	node_2	standard	100	0.0679331	0.0462252	1	0	0.623916	0.0186516	1	0	0.613545	0.0120138	0.123879	0.0781771
Fig_2c+ED_Fig_2g	node_3	standard	100	0.99874	0.00171382	0.851478	0.0364826	0.910898	0.021619	0.821379	0.0363966	0.999012	0.00130887	0.900977	0.021686
Fig_2c+ED_Fig_2g	swarm	standard	100	0.973228	0.0155982	0.993262	0.00451779	0.985179	0.00527739	0.98997	0.00657633	0.982224	0.0101187	0.981426	0.00678762
Fig_2d+ED_Fig_3b	node_1	standard	100	0.938783	0.0536541	0.940306	0.0393451	0.939713	0.0259805	0.88183	0.0649583	0.972261	0.0230021	0.906799	0.0383259
Fig_2d+ED_Fig_3b	node_2	standard	100	0.951626	0.0447988	0.939131	0.0453804	0.943011	0.0281549	0.883652	0.0741294	0.977971	0.0188041	0.913448	0.0390191
Fig_2d+ED_Fig_3b	node_3	standard	100	0.935529	0.0535129	0.949013	0.0396865	0.944817	0.0274105	0.898888	0.0705298	0.970971	0.0228539	0.914169	0.0416535
Fig_2d+ED_Fig_3b	swarm	standard	100	0.984461	0.0083932	0.988995	0.00470257	0.98756	0.00314589	0.975807	0.0103096	0.992946	0.00381557	0.98005	0.00510375
Fig_2e+ED_Fig_4g	node_1	standard	100	0.965365	0.0109324	0.957137	0.0104839	0.959913	0.00657786	0.922227	0.0182504	0.981325	0.00587701	0.943144	0.00934023
Fig_2e+ED_Fig_4g	node_2	standard	100	0.95137	0.0179185	0.986906	0.00479816	0.974611	0.00491549	0.974615	0.0088083	0.97475	0.00929684	0.962696	0.0073277
Fig_2e+ED_Fig_4g	node_3	standard	100	0.933402	0.020638	0.789799	0.0502729	0.839152	0.0278296	0.703892	0.0508986	0.957985	0.0111008	0.800986	0.0267532
Fig_2e+ED_Fig_4g	swarm	standard	100	0.984491	0.00604028	0.988418	0.00367464	0.987044	0.00265928	0.978111	0.00695422	0.991792	0.00328961	0.981262	0.0038151
Fig_3a	node_1	standard	10	0.873248	0.0296405	0.821656	0.0459306	0.847452	0.0139588	0.832315	0.0325817	0.867643	0.0223146	0.851385	0.0110524
Fig_3a	node_2	standard	10	0.863694	0.0262103	0.833758	0.0215371	0.848726	0.0102099	0.839051	0.0155363	0.860231	0.0211908	0.850846	0.0112753
Fig_3a	node_3	standard	10	0.886624	0.0375982	0.810828	0.0440315	0.848726	0.0202674	0.82554	0.0300205	0.879224	0.034342	0.854205	0.0195905
Fig_3a	swarm	standard	10	0.921656	0.0258379	0.86051	0.0316982	0.891083	0.0184969	0.869271	0.0252786	0.917193	0.0246129	0.894339	0.0174175
Fig_3b	node_1	standard	10	0.863694	0.0561088	0.791083	0.0493191	0.827389	0.0201307	0.807039	0.028092	0.857344	0.049782	0.832952	0.0223393
Fig_3b	node_2	standard	10	0.822293	0.0593303	0.815287	0.0276824	0.81879	0.0257176	0.81714	0.0203885	0.823752	0.0437679	0.818517	0.0317886
Fig_3b	node_3	standard	10	0.825478	0.0519368	0.78535	0.0688664	0.805414	0.0395911	0.796529	0.0509559	0.819868	0.0454367	0.809319	0.0368159
Fig_3b	node_4	standard	10	0.856051	0.035805	0.782803	0.0299431	0.819427	0.0234052	0.797971	0.0231977	0.845629	0.0322537	0.825642	0.0237843
Fig_3b	node_5	standard	10	0.850318	0.0470217	0.782166	0.0344708	0.816242	0.0298771	0.796354	0.0276106	0.84102	0.0415464	0.821951	0.0314289
Fig_3b	node_6	standard	10	0.847771	0.0592543	0.804459	0.0373878	0.826115	0.0307013	0.81325	0.0285406	0.844069	0.0521234	0.829126	0.0335911
Fig_3b	swarm	standard	10	0.905732	0.0216102	0.880892	0.0161833	0.893312	0.0141033	0.883909	0.0144473	0.90368	0.0201353	0.89456	0.0144074
Fig_3c	node_1	standard	50	0.879	0.0612872	0.811	0.0697883	0.845	0.0334725	0.827018	0.0478327	0.874544	0.0496828	0.849813	0.0330587
Fig_3c	node_2	standard	50	0.8508	0.0605027	0.7728	0.0596945	0.8118	0.0294985	0.791961	0.0386783	0.842108	0.0473206	0.818323	0.0307317
Fig_3c	node_3	standard	50	0.8848	0.0442276	0.8264	0.0644525	0.8556	0.0267193	0.839241	0.0419541	0.880667	0.0383084	0.859852	0.023527
Fig_3c	swarm	standard	50	0.912	0.0361403	0.87	0.0362531	0.891	0.0183225	0.876578	0.0284658	0.909817	0.0326962	0.893142	0.0180486
Fig_3d	node_1	Atelectasis	10	0.721148	0.0633095	0.578256	0.0823812	0.620126	0.040583	0.41795	0.0243165	0.835259	0.0139728	0.526972	0.00981303
Fig_3d	node_1	Effusion	10	0.813136	0.0529091	0.673118	0.0534334	0.719311	0.020806	0.552815	0.0270068	0.881667	0.0218339	0.656444	0.0113271
Fig_3d	node_1	Infiltration	10	0.0045386	0.00943191	0.998578	0.00286624	0.614585	0.00283539	0.663349	0.0229818	0.614452	0.002607	0.0292964	0.0242125
Fig_3d	node_1	No Finding	10	0.80795	0.0565211	0.555653	0.0765605	0.640558	0.0351456	0.483291	0.0337721	0.852807	0.0197027	0.602492	0.0162461
Fig_3d	node_2	Atelectasis	10	0.000231281	0.000731374	0.999893	0.000338212	0.70695	0.00200831	0.470588	NA	0.706984	0.00204221	0.00460299	NA
Fig_3d	node_2	Effusion	10	0.826595	0.0556801	0.679535	0.0576337	0.72807	0.0220446	0.56225	0.0295948	0.890693	0.0232282	0.667296	0.0107737
Fig_3d	node_2	Infiltration	10	0.847753	0.0535697	0.289326	0.0743919	0.504985	0.0259561	0.429637	0.011266	0.757078	0.0295263	0.569403	0.00527352
Fig_3d	node_2	No Finding	10	0.820975	0.0213097	0.55037	0.0389632	0.641466	0.0211774	0.48168	0.0175354	0.858593	0.0101972	0.606764	0.0119451
Fig_3d	node_3	Atelectasis	10	0.753361	0.065312	0.537582	0.0805023	0.600738	0.038392	0.405843	0.0233494	0.842445	0.0164246	0.525306	0.00744557
Fig_3d	node_3	Effusion	10	0.0177996	0.0268886	0.996131	0.00601729	0.673566	0.00418193	0.786448	0.148091	0.67342	0.00406574	0.0413094	0.0516071
Fig_3d	node_3	Infiltration	10	0.800661	0.0724489	0.343024	0.088634	0.519883	0.0280199	0.435327	0.0130534	0.737402	0.0264196	0.562424	0.0124622
Fig_3d	node_3	No Finding	10	0.793725	0.0508003	0.480955	0.0932376	0.586194	0.0455406	0.439917	0.0275026	0.822951	0.0126862	0.564329	0.0131068
Fig_3d	swarm	Atelectasis	10	0.694946	0.0683528	0.675322	0.0499956	0.681168	0.0159751	0.471912	0.0155392	0.843961	0.0180434	0.559977	0.0159976
Fig_3d	swarm	Effusion	10	0.666243	0.100532	0.848794	0.0426772	0.788629	0.00692343	0.689666	0.0310312	0.840659	0.033638	0.671818	0.0408496
Fig_3d	swarm	Infiltration	10	0.759747	0.0920897	0.464382	0.102128	0.578395	0.0277374	0.475042	0.0243447	0.759462	0.0232591	0.580451	0.0190181
Fig_3d	swarm	No Finding	10	0.99345	0.00889663	0.0558742	0.070305	0.371448	0.0436428	0.348777	0.015782	0.9552	0.0220195	0.516035	0.0157927
Fig_4b	node_1	standard	50	0.946465	0.0529505	0.9856	0.0282236	0.966131	0.0257398	0.986021	0.0248502	0.951359	0.0407927	0.964632	0.0301389
Fig_4b	node_2	standard	50	0.902424	0.119091	0.9934	0.00981669	0.948141	0.0587908	0.992943	0.010487	0.91848	0.0679659	0.939252	0.10129
Fig_4b	node_3	standard	50	0.818586	0.207581	0.992	0.0159079	0.905729	0.101475	0.991307	0.0154722	0.866013	0.111951	0.89334	0.141266
Fig_4b	swarm	standard	50	0.949899	0.0288571	0.9976	0.00624663	0.973869	0.0137338	0.997552	0.006322	0.953347	0.024934	0.97288	0.014936
Fig_4c	E1	standard	20	0.858329	0.0545932	0.906885	0.0110203	0.901099	0.0117236	0.552773	0.0329721	0.97953	0.0079594	0.671786	0.0348397
Fig_4c	E2	standard	20	0.800244	0.175982	0.895055	0.0320474	0.883929	0.016016	0.513803	0.0619972	0.972198	0.0213185	0.610762	0.0804523
Fig_4c	E3	standard	20	0.643641	0.0597538	0.993774	0.00571449	0.952473	0.00836613	0.93562	0.0534908	0.9543	0.00760814	0.760453	0.0451032
Fig_4c	E4	standard	20	0.498884	0.202315	0.980837	0.023019	0.924038	0.0154453	0.826151	0.113089	0.937052	0.023753	0.58694	0.130836
Fig_4c	E5	standard	20	0.104957	0.0483739	0.999378	0.00127649	0.893956	0.0055948	0.972536	0.0550027	0.893157	0.00563579	0.19527	0.0690964
Fig_4c	E6	standard	20	0.0574008	0.0588799	0.973691	0.0188455	0.865659	0.0124435	0.214457	0.159373	0.885532	0.00618816	0.103714	0.0655494
Fig_4c	swarm	standard	20	0.819749	0.0637343	0.964497	0.0205885	0.94739	0.0164419	0.769704	0.0940041	0.975708	0.00832609	0.788462	0.0499751
