# Supplementary material for: Swarm Learning for decentralized and confidential clinical machine learning
Source: Nature. 2021 May 26;594(7862):265–70. doi: 10.1038/s41586-021-03583-3 (PMC8189907; doi:10.1038/s41586-021-03583-3)
Supplement: Supplementary file 8 — Statistical tests comparing single node vs. Swarm predictions. [file 41586_2021_3583_MOESM8_ESM.xlsx]

## Sheet: Sheet1
figure	node_vs_swarm	n	pval	measure	mean_node	mean_swarm	method	other_spec
Fig_3d	node_1	10	0.00264724	AUC	0.702	0.755	Wilcoxon signed rank test with continuity correction	Atelectasis
Fig_3d	node_1	10	0.00296077	Accuracy	0.620126	0.681168	Wilcoxon signed rank test with continuity correction	Atelectasis
Fig_3d	node_1	10	0.00296077	Fscore	0.526972	0.559977	Wilcoxon signed rank test with continuity correction	Atelectasis
Fig_3d	node_1	10	0.00296077	Specificity	0.578256	0.675322	Wilcoxon signed rank test with continuity correction	Atelectasis
Fig_3d	node_1	10	0.379883	Sensitivity	0.721148	0.694946	Wilcoxon signed rank test with continuity correction	Atelectasis
Fig_3d	node_1	10	0.00286469	AUC	0.817	0.855	Wilcoxon signed rank test with continuity correction	Effusion
Fig_3d	node_1	10	0.00296077	Accuracy	0.719311	0.788629	Wilcoxon signed rank test with continuity correction	Effusion
Fig_3d	node_1	10	0.154032	Fscore	0.656444	0.671818	Wilcoxon signed rank test with continuity correction	Effusion
Fig_3d	node_1	10	0.00296077	Specificity	0.673118	0.848794	Wilcoxon signed rank test with continuity correction	Effusion
Fig_3d	node_1	10	0.995977	Sensitivity	0.813136	0.666243	Wilcoxon signed rank test with continuity correction	Effusion
Fig_3d	node_1	10	0.00288058	AUC	0.574	0.677	Wilcoxon signed rank test with continuity correction	Infiltration
Fig_3d	node_1	10	0.994587	Accuracy	0.614585	0.578395	Wilcoxon signed rank test with continuity correction	Infiltration
Fig_3d	node_1	10	0.997842	Specificity	0.998578	0.464382	Wilcoxon signed rank test with continuity correction	Infiltration
Fig_3d	node_1	10	0.00296077	Sensitivity	0.0045386	0.759747	Wilcoxon signed rank test with continuity correction	Infiltration
Fig_3d	node_1	10	0.00278594	AUC	0.754	0.81	Wilcoxon signed rank test with continuity correction	No Finding
Fig_3d	node_1	10	0.997842	Accuracy	0.640558	0.371448	Wilcoxon signed rank test with continuity correction	No Finding
Fig_3d	node_1	10	0.997842	Fscore	0.602492	0.516035	Wilcoxon signed rank test with continuity correction	No Finding
Fig_3d	node_1	10	0.997842	Specificity	0.555653	0.0558742	Wilcoxon signed rank test with continuity correction	No Finding
Fig_3d	node_1	10	0.00296077	Sensitivity	0.80795	0.99345	Wilcoxon signed rank test with continuity correction	No Finding
Fig_3d	node_2	10	0.00284884	AUC	0.638	0.755	Wilcoxon signed rank test with continuity correction	Atelectasis
Fig_3d	node_2	10	0.997039	Accuracy	0.70695	0.681168	Wilcoxon signed rank test with continuity correction	Atelectasis
Fig_3d	node_2	10	0.997842	Specificity	0.999893	0.675322	Wilcoxon signed rank test with continuity correction	Atelectasis
Fig_3d	node_2	10	0.00296077	Sensitivity	0.000231281	0.694946	Wilcoxon signed rank test with continuity correction	Atelectasis
Fig_3d	node_2	10	0.00387236	AUC	0.831	0.855	Wilcoxon signed rank test with continuity correction	Effusion
Fig_3d	node_2	10	0.00296077	Accuracy	0.72807	0.788629	Wilcoxon signed rank test with continuity correction	Effusion
Fig_3d	node_2	10	0.34174	Fscore	0.667296	0.671818	Wilcoxon signed rank test with continuity correction	Effusion
Fig_3d	node_2	10	0.00296077	Specificity	0.679535	0.848794	Wilcoxon signed rank test with continuity correction	Effusion
Fig_3d	node_2	10	0.997039	Sensitivity	0.826595	0.666243	Wilcoxon signed rank test with continuity correction	Effusion
Fig_3d	node_2	10	0.00278594	AUC	0.633	0.677	Wilcoxon signed rank test with continuity correction	Infiltration
Fig_3d	node_2	10	0.00296077	Accuracy	0.504985	0.578395	Wilcoxon signed rank test with continuity correction	Infiltration
Fig_3d	node_2	10	0.0415656	Fscore	0.569403	0.580451	Wilcoxon signed rank test with continuity correction	Infiltration
Fig_3d	node_2	10	0.00296077	Specificity	0.289326	0.464382	Wilcoxon signed rank test with continuity correction	Infiltration
Fig_3d	node_2	10	0.992784	Sensitivity	0.847753	0.759747	Wilcoxon signed rank test with continuity correction	Infiltration
Fig_3d	node_2	10	0.00277034	AUC	0.747	0.81	Wilcoxon signed rank test with continuity correction	No Finding
Fig_3d	node_2	10	0.997842	Accuracy	0.641466	0.371448	Wilcoxon signed rank test with continuity correction	No Finding
Fig_3d	node_2	10	0.997842	Fscore	0.606764	0.516035	Wilcoxon signed rank test with continuity correction	No Finding
Fig_3d	node_2	10	0.997842	Specificity	0.55037	0.0558742	Wilcoxon signed rank test with continuity correction	No Finding
Fig_3d	node_2	10	0.00296077	Sensitivity	0.820975	0.99345	Wilcoxon signed rank test with continuity correction	No Finding
Fig_3d	node_3	10	0.00263208	AUC	0.7	0.755	Wilcoxon signed rank test with continuity correction	Atelectasis
Fig_3d	node_3	10	0.00296077	Accuracy	0.600738	0.681168	Wilcoxon signed rank test with continuity correction	Atelectasis
Fig_3d	node_3	10	0.00296077	Fscore	0.525306	0.559977	Wilcoxon signed rank test with continuity correction	Atelectasis
Fig_3d	node_3	10	0.0124662	Specificity	0.537582	0.675322	Wilcoxon signed rank test with continuity correction	Atelectasis
Fig_3d	node_3	10	0.907428	Sensitivity	0.753361	0.694946	Wilcoxon signed rank test with continuity correction	Atelectasis
Fig_3d	node_3	10	0.0028016	AUC	0.718	0.855	Wilcoxon signed rank test with continuity correction	Effusion
Fig_3d	node_3	10	0.00296077	Accuracy	0.673566	0.788629	Wilcoxon signed rank test with continuity correction	Effusion
Fig_3d	node_3	10	0.997842	Specificity	0.996131	0.848794	Wilcoxon signed rank test with continuity correction	Effusion
Fig_3d	node_3	10	0.00296077	Sensitivity	0.0177996	0.666243	Wilcoxon signed rank test with continuity correction	Effusion
Fig_3d	node_3	10	0.00286469	AUC	0.629	0.677	Wilcoxon signed rank test with continuity correction	Infiltration
Fig_3d	node_3	10	0.00296077	Accuracy	0.519883	0.578395	Wilcoxon signed rank test with continuity correction	Infiltration
Fig_3d	node_3	10	0.0415656	Fscore	0.562424	0.580451	Wilcoxon signed rank test with continuity correction	Infiltration
Fig_3d	node_3	10	0.0124662	Specificity	0.343024	0.464382	Wilcoxon signed rank test with continuity correction	Infiltration
Fig_3d	node_3	10	0.762234	Sensitivity	0.800661	0.759747	Wilcoxon signed rank test with continuity correction	Infiltration
Fig_3d	node_3	10	0.0028173	AUC	0.706	0.81	Wilcoxon signed rank test with continuity correction	No Finding
Fig_3d	node_3	10	0.997842	Accuracy	0.586194	0.371448	Wilcoxon signed rank test with continuity correction	No Finding
Fig_3d	node_3	10	0.997842	Fscore	0.564329	0.516035	Wilcoxon signed rank test with continuity correction	No Finding
Fig_3d	node_3	10	0.997842	Specificity	0.480955	0.0558742	Wilcoxon signed rank test with continuity correction	No Finding
Fig_3d	node_3	10	0.00296077	Sensitivity	0.793725	0.99345	Wilcoxon signed rank test with continuity correction	No Finding
Fig_2b+ED_Fig_2a	node_1	100	1.97796e-18	AUC	0.9958	0.998644	Wilcoxon signed rank test with continuity correction	standard
Fig_2b+ED_Fig_2a	node_1	100	0.00212507	Accuracy	0.971505	0.974615	Wilcoxon signed rank test with continuity correction	standard
Fig_2b+ED_Fig_2a	node_1	100	0.0206429	Fscore	0.970191	0.972465	Wilcoxon signed rank test with continuity correction	standard
Fig_2b+ED_Fig_2a	node_1	100	1.93731e-18	Specificity	0.964878	0.994303	Wilcoxon signed rank test with continuity correction	standard
Fig_2b+ED_Fig_2a	node_1	100	1	Sensitivity	0.978876	0.952713	Wilcoxon signed rank test with continuity correction	standard
Fig_2b+ED_Fig_2a	node_2	100	1.97796e-18	AUC	0.987476	0.998644	Wilcoxon signed rank test with continuity correction	standard
Fig_2b+ED_Fig_2a	node_2	100	1.97361e-18	Accuracy	0.552514	0.974615	Wilcoxon signed rank test with continuity correction	standard
Fig_2b+ED_Fig_2a	node_2	100	1	Specificity	1	0.994303	Wilcoxon signed rank test with continuity correction	standard
Fig_2b+ED_Fig_2a	node_2	100	1.97261e-18	Sensitivity	0.0547287	0.952713	Wilcoxon signed rank test with continuity correction	standard
Fig_2b+ED_Fig_2a	node_3	100	1.78772e-10	AUC	0.997932	0.998644	Wilcoxon signed rank test with continuity correction	standard
Fig_2b+ED_Fig_2a	node_3	100	9.81788e-18	Accuracy	0.946294	0.974615	Wilcoxon signed rank test with continuity correction	standard
Fig_2b+ED_Fig_2a	node_3	100	6.64811e-17	Fscore	0.946399	0.972465	Wilcoxon signed rank test with continuity correction	standard
Fig_2b+ED_Fig_2a	node_3	100	1.96185e-18	Specificity	0.899599	0.994303	Wilcoxon signed rank test with continuity correction	standard
Fig_2b+ED_Fig_2a	node_3	100	1	Sensitivity	0.998236	0.952713	Wilcoxon signed rank test with continuity correction	standard
Fig_2c+ED_Fig_2g	node_1	100	1.14231e-12	AUC	0.998303	0.998871	Wilcoxon signed rank test with continuity correction	standard
Fig_2c+ED_Fig_2g	node_1	100	1.75456e-13	Accuracy	0.976235	0.985179	Wilcoxon signed rank test with continuity correction	standard
Fig_2c+ED_Fig_2g	node_1	100	6.63115e-13	Fscore	0.971241	0.981426	Wilcoxon signed rank test with continuity correction	standard
Fig_2c+ED_Fig_2g	node_1	100	2.87287e-18	Specificity	0.966045	0.993262	Wilcoxon signed rank test with continuity correction	standard
Fig_2c+ED_Fig_2g	node_1	100	1	Sensitivity	0.991299	0.973228	Wilcoxon signed rank test with continuity correction	standard
Fig_2c+ED_Fig_2g	node_2	100	1.97784e-18	AUC	0.990361	0.998871	Wilcoxon signed rank test with continuity correction	standard
Fig_2c+ED_Fig_2g	node_2	100	1.9725e-18	Accuracy	0.623916	0.985179	Wilcoxon signed rank test with continuity correction	standard
Fig_2c+ED_Fig_2g	node_2	100	1.97796e-18	Fscore	0.123879	0.981426	Wilcoxon signed rank test with continuity correction	standard
Fig_2c+ED_Fig_2g	node_2	100	1	Specificity	1	0.993262	Wilcoxon signed rank test with continuity correction	standard
Fig_2c+ED_Fig_2g	node_2	100	1.9725e-18	Sensitivity	0.0679331	0.973228	Wilcoxon signed rank test with continuity correction	standard
Fig_2c+ED_Fig_2g	node_3	100	5.49134e-18	AUC	0.997279	0.998871	Wilcoxon signed rank test with continuity correction	standard
Fig_2c+ED_Fig_2g	node_3	100	1.9735e-18	Accuracy	0.910898	0.985179	Wilcoxon signed rank test with continuity correction	standard
Fig_2c+ED_Fig_2g	node_3	100	1.97796e-18	Fscore	0.900977	0.981426	Wilcoxon signed rank test with continuity correction	standard
Fig_2c+ED_Fig_2g	node_3	100	1.97328e-18	Specificity	0.851478	0.993262	Wilcoxon signed rank test with continuity correction	standard
Fig_2c+ED_Fig_2g	node_3	100	1	Sensitivity	0.99874	0.973228	Wilcoxon signed rank test with continuity correction	standard
Fig_2d+ED_Fig_3b	node_1	100	1.97796e-18	AUC	0.986049	0.998821	Wilcoxon signed rank test with continuity correction	standard
Fig_2d+ED_Fig_3b	node_1	100	2.03854e-18	Accuracy	0.939713	0.98756	Wilcoxon signed rank test with continuity correction	standard
Fig_2d+ED_Fig_3b	node_1	100	2.03865e-18	Fscore	0.906799	0.98005	Wilcoxon signed rank test with continuity correction	standard
Fig_2d+ED_Fig_3b	node_1	100	1.16366e-17	Specificity	0.940306	0.988995	Wilcoxon signed rank test with continuity correction	standard
Fig_2d+ED_Fig_3b	node_1	100	6.69077e-16	Sensitivity	0.938783	0.984461	Wilcoxon signed rank test with continuity correction	standard
Fig_2d+ED_Fig_3b	node_2	100	1.97796e-18	AUC	0.988262	0.998821	Wilcoxon signed rank test with continuity correction	standard
Fig_2d+ED_Fig_3b	node_2	100	2.03854e-18	Accuracy	0.943011	0.98756	Wilcoxon signed rank test with continuity correction	standard
Fig_2d+ED_Fig_3b	node_2	100	1.97796e-18	Fscore	0.913448	0.98005	Wilcoxon signed rank test with continuity correction	standard
Fig_2d+ED_Fig_3b	node_2	100	4.22638e-16	Specificity	0.939131	0.988995	Wilcoxon signed rank test with continuity correction	standard
Fig_2d+ED_Fig_3b	node_2	100	3.61857e-13	Sensitivity	0.951626	0.984461	Wilcoxon signed rank test with continuity correction	standard
Fig_2d+ED_Fig_3b	node_3	100	1.97796e-18	AUC	0.986073	0.998821	Wilcoxon signed rank test with continuity correction	standard
Fig_2d+ED_Fig_3b	node_3	100	2.16549e-18	Accuracy	0.944817	0.98756	Wilcoxon signed rank test with continuity correction	standard
Fig_2d+ED_Fig_3b	node_3	100	2.16562e-18	Fscore	0.914169	0.98005	Wilcoxon signed rank test with continuity correction	standard
Fig_2d+ED_Fig_3b	node_3	100	1.6062e-15	Specificity	0.949013	0.988995	Wilcoxon signed rank test with continuity correction	standard
Fig_2d+ED_Fig_3b	node_3	100	8.73867e-17	Sensitivity	0.935529	0.984461	Wilcoxon signed rank test with continuity correction	standard
ED_Fig_4a+ED_Fig_4b	node_1	100	1.97784e-18	AUC	0.995839	0.998981	Wilcoxon signed rank test with continuity correction	standard
ED_Fig_4a+ED_Fig_4b	node_1	100	1.93534e-18	Accuracy	0.972045	0.987364	Wilcoxon signed rank test with continuity correction	standard
ED_Fig_4a+ED_Fig_4b	node_1	100	1.97796e-18	Fscore	0.972127	0.987355	Wilcoxon signed rank test with continuity correction	standard
ED_Fig_4a+ED_Fig_4b	node_1	100	1.48029e-17	Specificity	0.969961	0.987849	Wilcoxon signed rank test with continuity correction	standard
ED_Fig_4a+ED_Fig_4b	node_1	100	3.52015e-16	Sensitivity	0.974128	0.98688	Wilcoxon signed rank test with continuity correction	standard
ED_Fig_4a+ED_Fig_4b	node_2	100	3.40151e-18	AUC	0.998037	0.998981	Wilcoxon signed rank test with continuity correction	standard
ED_Fig_4a+ED_Fig_4b	node_2	100	7.41076e-18	Accuracy	0.980543	0.987364	Wilcoxon signed rank test with continuity correction	standard
ED_Fig_4a+ED_Fig_4b	node_2	100	4.87316e-18	Fscore	0.9805	0.987355	Wilcoxon signed rank test with continuity correction	standard
ED_Fig_4a+ED_Fig_4b	node_2	100	2.52923e-09	Specificity	0.982074	0.987849	Wilcoxon signed rank test with continuity correction	standard
ED_Fig_4a+ED_Fig_4b	node_2	100	1.13666e-10	Sensitivity	0.979012	0.98688	Wilcoxon signed rank test with continuity correction	standard
ED_Fig_4a+ED_Fig_4b	node_3	100	4.47237e-16	AUC	0.998472	0.998981	Wilcoxon signed rank test with continuity correction	standard
ED_Fig_4a+ED_Fig_4b	node_3	100	4.57879e-11	Accuracy	0.984283	0.987364	Wilcoxon signed rank test with continuity correction	standard
ED_Fig_4a+ED_Fig_4b	node_3	100	3.85859e-11	Fscore	0.984265	0.987355	Wilcoxon signed rank test with continuity correction	standard
ED_Fig_4a+ED_Fig_4b	node_3	100	0.000875272	Specificity	0.985155	0.987849	Wilcoxon signed rank test with continuity correction	standard
ED_Fig_4a+ED_Fig_4b	node_3	100	7.77666e-05	Sensitivity	0.983411	0.98688	Wilcoxon signed rank test with continuity correction	standard
Fig_2e+ED_Fig_4g	node_1	100	1.97796e-18	AUC	0.989566	0.998614	Wilcoxon signed rank test with continuity correction	standard
Fig_2e+ED_Fig_4g	node_1	100	1.96074e-18	Accuracy	0.959913	0.987044	Wilcoxon signed rank test with continuity correction	standard
Fig_2e+ED_Fig_4g	node_1	100	1.97796e-18	Fscore	0.943144	0.981262	Wilcoxon signed rank test with continuity correction	standard
Fig_2e+ED_Fig_4g	node_1	100	1.97773e-18	Specificity	0.957137	0.988418	Wilcoxon signed rank test with continuity correction	standard
Fig_2e+ED_Fig_4g	node_1	100	2.92698e-18	Sensitivity	0.965365	0.984491	Wilcoxon signed rank test with continuity correction	standard
Fig_2e+ED_Fig_4g	node_2	100	1.97796e-18	AUC	0.99573	0.998614	Wilcoxon signed rank test with continuity correction	standard
Fig_2e+ED_Fig_4g	node_2	100	1.9634e-18	Accuracy	0.974611	0.987044	Wilcoxon signed rank test with continuity correction	standard
Fig_2e+ED_Fig_4g	node_2	100	1.97796e-18	Fscore	0.962696	0.981262	Wilcoxon signed rank test with continuity correction	standard
Fig_2e+ED_Fig_4g	node_2	100	0.00883557	Specificity	0.986906	0.988418	Wilcoxon signed rank test with continuity correction	standard
Fig_2e+ED_Fig_4g	node_2	100	2.10107e-18	Sensitivity	0.95137	0.984491	Wilcoxon signed rank test with continuity correction	standard
Fig_2e+ED_Fig_4g	node_3	100	1.97796e-18	AUC	0.956678	0.998614	Wilcoxon signed rank test with continuity correction	standard
Fig_2e+ED_Fig_4g	node_3	100	1.97617e-18	Accuracy	0.839152	0.987044	Wilcoxon signed rank test with continuity correction	standard
Fig_2e+ED_Fig_4g	node_3	100	1.97796e-18	Fscore	0.800986	0.981262	Wilcoxon signed rank test with continuity correction	standard
Fig_2e+ED_Fig_4g	node_3	100	1.97796e-18	Specificity	0.789799	0.988418	Wilcoxon signed rank test with continuity correction	standard
Fig_2e+ED_Fig_4g	node_3	100	1.97762e-18	Sensitivity	0.933402	0.984491	Wilcoxon signed rank test with continuity correction	standard
Fig_3a	node_1	10	0.00294464	Accuracy	0.847452	0.891083	Wilcoxon signed rank test with continuity correction	standard
Fig_3a	node_1	10	0.00296077	Fscore	0.851385	0.894339	Wilcoxon signed rank test with continuity correction	standard
Fig_3a	node_1	10	0.0124193	Specificity	0.821656	0.86051	Wilcoxon signed rank test with continuity correction	standard
Fig_3a	node_1	10	0.00292855	Sensitivity	0.873248	0.921656	Wilcoxon signed rank test with continuity correction	standard
Fig_3a	node_2	10	0.00292855	Accuracy	0.848726	0.891083	Wilcoxon signed rank test with continuity correction	standard
Fig_3a	node_2	10	0.00296077	Fscore	0.850846	0.894339	Wilcoxon signed rank test with continuity correction	standard
Fig_3a	node_2	10	0.0260862	Specificity	0.833758	0.86051	Wilcoxon signed rank test with continuity correction	standard
Fig_3a	node_2	10	0.00622986	Sensitivity	0.863694	0.921656	Wilcoxon signed rank test with continuity correction	standard
Fig_3a	node_3	10	0.00292855	Accuracy	0.848726	0.891083	Wilcoxon signed rank test with continuity correction	standard
Fig_3a	node_3	10	0.00296077	Fscore	0.854205	0.894339	Wilcoxon signed rank test with continuity correction	standard
Fig_3a	node_3	10	0.00638625	Specificity	0.810828	0.86051	Wilcoxon signed rank test with continuity correction	standard
Fig_3a	node_3	10	0.00933574	Sensitivity	0.886624	0.921656	Wilcoxon signed rank test with continuity correction	standard
Fig_3b	node_1	10	0.00289652	Accuracy	0.827389	0.893312	Wilcoxon signed rank test with continuity correction	standard
Fig_3b	node_1	10	0.00296077	Fscore	0.832952	0.89456	Wilcoxon signed rank test with continuity correction	standard
Fig_3b	node_1	10	0.00292855	Specificity	0.791083	0.880892	Wilcoxon signed rank test with continuity correction	standard
Fig_3b	node_1	10	0.0206134	Sensitivity	0.863694	0.905732	Wilcoxon signed rank test with continuity correction	standard
Fig_3b	node_2	10	0.00294464	Accuracy	0.81879	0.893312	Wilcoxon signed rank test with continuity correction	standard
Fig_3b	node_2	10	0.00296077	Fscore	0.818517	0.89456	Wilcoxon signed rank test with continuity correction	standard
Fig_3b	node_2	10	0.00394109	Specificity	0.815287	0.880892	Wilcoxon signed rank test with continuity correction	standard
Fig_3b	node_2	10	0.00457584	Sensitivity	0.822293	0.905732	Wilcoxon signed rank test with continuity correction	standard
Fig_3b	node_3	10	0.00292855	Accuracy	0.805414	0.893312	Wilcoxon signed rank test with continuity correction	standard
Fig_3b	node_3	10	0.00296077	Fscore	0.809319	0.89456	Wilcoxon signed rank test with continuity correction	standard
Fig_3b	node_3	10	0.00400215	Specificity	0.78535	0.880892	Wilcoxon signed rank test with continuity correction	standard
Fig_3b	node_3	10	0.00294464	Sensitivity	0.825478	0.905732	Wilcoxon signed rank test with continuity correction	standard
Fig_3b	node_4	10	0.00294464	Accuracy	0.819427	0.893312	Wilcoxon signed rank test with continuity correction	standard
Fig_3b	node_4	10	0.00296077	Fscore	0.825642	0.89456	Wilcoxon signed rank test with continuity correction	standard
Fig_3b	node_4	10	0.00294464	Specificity	0.782803	0.880892	Wilcoxon signed rank test with continuity correction	standard
Fig_3b	node_4	10	0.00294464	Sensitivity	0.856051	0.905732	Wilcoxon signed rank test with continuity correction	standard
Fig_3b	node_5	10	0.00294464	Accuracy	0.816242	0.893312	Wilcoxon signed rank test with continuity correction	standard
Fig_3b	node_5	10	0.00296077	Fscore	0.821951	0.89456	Wilcoxon signed rank test with continuity correction	standard
Fig_3b	node_5	10	0.00291251	Specificity	0.782166	0.880892	Wilcoxon signed rank test with continuity correction	standard
Fig_3b	node_5	10	0.00294464	Sensitivity	0.850318	0.905732	Wilcoxon signed rank test with continuity correction	standard
Fig_3b	node_6	10	0.00288058	Accuracy	0.826115	0.893312	Wilcoxon signed rank test with continuity correction	standard
Fig_3b	node_6	10	0.00296077	Fscore	0.829126	0.89456	Wilcoxon signed rank test with continuity correction	standard
Fig_3b	node_6	10	0.00292855	Specificity	0.804459	0.880892	Wilcoxon signed rank test with continuity correction	standard
Fig_3b	node_6	10	0.00823212	Sensitivity	0.847771	0.905732	Wilcoxon signed rank test with continuity correction	standard
Fig_3c	node_1	50	6.52198e-10	Accuracy	0.845	0.891	Wilcoxon signed rank test with continuity correction	standard
Fig_3c	node_1	50	8.29694e-10	Fscore	0.849813	0.893142	Wilcoxon signed rank test with continuity correction	standard
Fig_3c	node_1	50	2.16129e-07	Specificity	0.811	0.87	Wilcoxon signed rank test with continuity correction	standard
Fig_3c	node_1	50	0.000950164	Sensitivity	0.879	0.912	Wilcoxon signed rank test with continuity correction	standard
Fig_3c	node_2	50	3.84193e-10	Accuracy	0.8118	0.891	Wilcoxon signed rank test with continuity correction	standard
Fig_3c	node_2	50	3.89525e-10	Fscore	0.818323	0.893142	Wilcoxon signed rank test with continuity correction	standard
Fig_3c	node_2	50	5.51884e-10	Specificity	0.7728	0.87	Wilcoxon signed rank test with continuity correction	standard
Fig_3c	node_2	50	7.38903e-09	Sensitivity	0.8508	0.912	Wilcoxon signed rank test with continuity correction	standard
Fig_3c	node_3	50	5.22982e-09	Accuracy	0.8556	0.891	Wilcoxon signed rank test with continuity correction	standard
Fig_3c	node_3	50	6.5108e-09	Fscore	0.859852	0.893142	Wilcoxon signed rank test with continuity correction	standard
Fig_3c	node_3	50	7.12099e-06	Specificity	0.8264	0.87	Wilcoxon signed rank test with continuity correction	standard
Fig_3c	node_3	50	3.74428e-05	Sensitivity	0.8848	0.912	Wilcoxon signed rank test with continuity correction	standard
ED_Fig_7d	node_1	50	4.60498e-10	Accuracy	0.845	0.88044	Wilcoxon signed rank test with continuity correction	standard
ED_Fig_7d	node_1	50	4.13947e-10	Fscore	0.849503	0.886558	Wilcoxon signed rank test with continuity correction	standard
ED_Fig_7d	node_1	50	0.0362446	Specificity	0.81376	0.82712	Wilcoxon signed rank test with continuity correction	standard
ED_Fig_7d	node_1	50	5.15012e-09	Sensitivity	0.87624	0.93376	Wilcoxon signed rank test with continuity correction	standard
ED_Fig_7d	node_2	50	3.88207e-10	Accuracy	0.80912	0.88044	Wilcoxon signed rank test with continuity correction	standard
ED_Fig_7d	node_2	50	3.89525e-10	Fscore	0.81494	0.886558	Wilcoxon signed rank test with continuity correction	standard
ED_Fig_7d	node_2	50	1.13881e-07	Specificity	0.7732	0.82712	Wilcoxon signed rank test with continuity correction	standard
ED_Fig_7d	node_2	50	9.00943e-10	Sensitivity	0.84504	0.93376	Wilcoxon signed rank test with continuity correction	standard
ED_Fig_7d	node_3	50	3.87419e-10	Accuracy	0.82496	0.88044	Wilcoxon signed rank test with continuity correction	standard
ED_Fig_7d	node_3	50	3.89525e-10	Fscore	0.842316	0.886558	Wilcoxon signed rank test with continuity correction	standard
ED_Fig_7d	node_3	50	4.80645e-10	Specificity	0.71712	0.82712	Wilcoxon signed rank test with continuity correction	standard
ED_Fig_7d	node_3	50	0.459945	Sensitivity	0.9328	0.93376	Wilcoxon signed rank test with continuity correction	standard
ED_Fig_7e	node_1	50	7.06392e-10	Accuracy	0.7735	0.8523	Wilcoxon signed rank test with continuity correction	standard
ED_Fig_7e	node_1	50	1.01939e-09	Fscore	0.787635	0.857856	Wilcoxon signed rank test with continuity correction	standard
ED_Fig_7e	node_1	50	8.10817e-08	Specificity	0.6998	0.8126	Wilcoxon signed rank test with continuity correction	standard
ED_Fig_7e	node_1	50	0.00280003	Sensitivity	0.8472	0.892	Wilcoxon signed rank test with continuity correction	standard
ED_Fig_7e	node_2	50	3.43387e-09	Accuracy	0.809	0.8523	Wilcoxon signed rank test with continuity correction	standard
ED_Fig_7e	node_2	50	2.1896e-09	Fscore	0.81469	0.857856	Wilcoxon signed rank test with continuity correction	standard
ED_Fig_7e	node_2	50	8.24814e-05	Specificity	0.7738	0.8126	Wilcoxon signed rank test with continuity correction	standard
ED_Fig_7e	node_2	50	1.54755e-06	Sensitivity	0.8442	0.892	Wilcoxon signed rank test with continuity correction	standard
ED_Fig_7e	node_3	50	0.245895	Accuracy	0.8484	0.8523	Wilcoxon signed rank test with continuity correction	standard
ED_Fig_7e	node_3	50	0.137676	Fscore	0.85212	0.857856	Wilcoxon signed rank test with continuity correction	standard
ED_Fig_7e	node_3	50	0.77554	Specificity	0.8232	0.8126	Wilcoxon signed rank test with continuity correction	standard
ED_Fig_7e	node_3	50	0.026671	Sensitivity	0.8736	0.892	Wilcoxon signed rank test with continuity correction	standard
ED_Fig_7f	node_1	50	4.38677e-10	Accuracy	0.750229	0.842971	Wilcoxon signed rank test with continuity correction	standard
ED_Fig_7f	node_1	50	3.89525e-10	Fscore	0.661279	0.767403	Wilcoxon signed rank test with continuity correction	standard
ED_Fig_7f	node_1	50	3.32233e-09	Specificity	0.71144	0.81928	Wilcoxon signed rank test with continuity correction	standard
ED_Fig_7f	node_1	50	8.5795e-06	Sensitivity	0.8472	0.9022	Wilcoxon signed rank test with continuity correction	standard
ED_Fig_7f	node_2	50	2.91012e-09	Accuracy	0.795486	0.842971	Wilcoxon signed rank test with continuity correction	standard
ED_Fig_7f	node_2	50	6.71114e-10	Fscore	0.699964	0.767403	Wilcoxon signed rank test with continuity correction	standard
ED_Fig_7f	node_2	50	4.88432e-06	Specificity	0.77992	0.81928	Wilcoxon signed rank test with continuity correction	standard
ED_Fig_7f	node_2	50	1.13117e-07	Sensitivity	0.8344	0.9022	Wilcoxon signed rank test with continuity correction	standard
ED_Fig_7f	node_3	50	0.0190058	Accuracy	0.835543	0.842971	Wilcoxon signed rank test with continuity correction	standard
ED_Fig_7f	node_3	50	0.00691621	Fscore	0.752847	0.767403	Wilcoxon signed rank test with continuity correction	standard
ED_Fig_7f	node_3	50	0.337988	Specificity	0.82024	0.81928	Wilcoxon signed rank test with continuity correction	standard
ED_Fig_7f	node_3	50	0.000898107	Sensitivity	0.8738	0.9022	Wilcoxon signed rank test with continuity correction	standard
Fig_4b	node_1	50	0.000616508	AUC	0.996321	0.99794	Wilcoxon signed rank test with continuity correction	standard
Fig_4b	node_1	50	0.0267458	Accuracy	0.966131	0.973869	Wilcoxon signed rank test with continuity correction	standard
Fig_4b	node_1	50	0.044307	Fscore	0.964632	0.97288	Wilcoxon signed rank test with continuity correction	standard
Fig_4b	node_1	50	7.61481e-06	Specificity	0.9856	0.9976	Wilcoxon signed rank test with continuity correction	standard
Fig_4b	node_1	50	0.556245	Sensitivity	0.946465	0.949899	Wilcoxon signed rank test with continuity correction	standard
Fig_4b	node_2	50	1.26754e-07	AUC	0.992402	0.99794	Wilcoxon signed rank test with continuity correction	standard
Fig_4b	node_2	50	2.42184e-06	Accuracy	0.948141	0.973869	Wilcoxon signed rank test with continuity correction	standard
Fig_4b	node_2	50	2.88502e-06	Fscore	0.939252	0.97288	Wilcoxon signed rank test with continuity correction	standard
Fig_4b	node_2	50	0.000565063	Specificity	0.9934	0.9976	Wilcoxon signed rank test with continuity correction	standard
Fig_4b	node_2	50	1.85994e-05	Sensitivity	0.902424	0.949899	Wilcoxon signed rank test with continuity correction	standard
Fig_4b	node_3	50	4.21858e-09	AUC	0.989574	0.99794	Wilcoxon signed rank test with continuity correction	standard
Fig_4b	node_3	50	4.19727e-09	Accuracy	0.905729	0.973869	Wilcoxon signed rank test with continuity correction	standard
Fig_4b	node_3	50	0.00361451	Specificity	0.992	0.9976	Wilcoxon signed rank test with continuity correction	standard
Fig_4b	node_3	50	2.62647e-08	Sensitivity	0.818586	0.949899	Wilcoxon signed rank test with continuity correction	standard
ED_Fig_8k	node_1	50	0.00986929	AUC	0.996331	0.997592	Wilcoxon signed rank test with continuity correction	standard
ED_Fig_8k	node_1	50	1.17221e-05	Accuracy	0.979299	0.988948	Wilcoxon signed rank test with continuity correction	standard
ED_Fig_8k	node_1	50	1.27509e-05	Fscore	0.940489	0.96595	Wilcoxon signed rank test with continuity correction	standard
ED_Fig_8k	node_1	50	5.45072e-05	Specificity	0.9858	0.99668	Wilcoxon signed rank test with continuity correction	standard
ED_Fig_8k	node_1	50	0.556245	Sensitivity	0.946465	0.949899	Wilcoxon signed rank test with continuity correction	standard
ED_Fig_8k	node_2	50	2.09013e-08	AUC	0.992185	0.997592	Wilcoxon signed rank test with continuity correction	standard
ED_Fig_8k	node_2	50	3.87134e-07	Accuracy	0.978598	0.988948	Wilcoxon signed rank test with continuity correction	standard
ED_Fig_8k	node_2	50	5.32644e-07	Fscore	0.927107	0.96595	Wilcoxon signed rank test with continuity correction	standard
ED_Fig_8k	node_2	50	0.000552587	Specificity	0.99368	0.99668	Wilcoxon signed rank test with continuity correction	standard
ED_Fig_8k	node_2	50	1.85994e-05	Sensitivity	0.902424	0.949899	Wilcoxon signed rank test with continuity correction	standard
ED_Fig_8k	node_3	50	1.29186e-09	AUC	0.9895	0.997592	Wilcoxon signed rank test with continuity correction	standard
ED_Fig_8k	node_3	50	6.09098e-09	Accuracy	0.964073	0.988948	Wilcoxon signed rank test with continuity correction	standard
ED_Fig_8k	node_3	50	0.00576027	Specificity	0.99288	0.99668	Wilcoxon signed rank test with continuity correction	standard
ED_Fig_8k	node_3	50	2.62647e-08	Sensitivity	0.818586	0.949899	Wilcoxon signed rank test with continuity correction	standard
ED_Fig_8l	node_1	50	0.0270601	AUC	0.99599	0.997725	Wilcoxon signed rank test with continuity correction	standard
ED_Fig_8l	node_1	50	1.44298e-06	Accuracy	0.982473	0.992655	Wilcoxon signed rank test with continuity correction	standard
ED_Fig_8l	node_1	50	1.83074e-06	Fscore	0.917123	0.959522	Wilcoxon signed rank test with continuity correction	standard
ED_Fig_8l	node_1	50	6.78097e-06	Specificity	0.98616	0.99676	Wilcoxon signed rank test with continuity correction	standard
ED_Fig_8l	node_1	50	0.392342	Sensitivity	0.9456	0.9516	Wilcoxon signed rank test with continuity correction	standard
ED_Fig_8l	node_2	50	4.25638e-07	AUC	0.991658	0.997725	Wilcoxon signed rank test with continuity correction	standard
ED_Fig_8l	node_2	50	2.1407e-06	Accuracy	0.985455	0.992655	Wilcoxon signed rank test with continuity correction	standard
ED_Fig_8l	node_2	50	9.97606e-07	Fscore	0.913407	0.959522	Wilcoxon signed rank test with continuity correction	standard
ED_Fig_8l	node_2	50	0.000614676	Specificity	0.99376	0.99676	Wilcoxon signed rank test with continuity correction	standard
ED_Fig_8l	node_2	50	1.47411e-05	Sensitivity	0.9024	0.9516	Wilcoxon signed rank test with continuity correction	standard
ED_Fig_8l	node_3	50	3.68601e-08	AUC	0.990391	0.997725	Wilcoxon signed rank test with continuity correction	standard
ED_Fig_8l	node_3	50	1.22584e-08	Accuracy	0.976327	0.992655	Wilcoxon signed rank test with continuity correction	standard
ED_Fig_8l	node_3	50	0.0210781	Specificity	0.99248	0.99676	Wilcoxon signed rank test with continuity correction	standard
ED_Fig_8l	node_3	50	1.65845e-07	Sensitivity	0.8148	0.9516	Wilcoxon signed rank test with continuity correction	standard
Fig_4c	E1	20	4.78459e-05	AUC	0.923581	0.975569	Wilcoxon signed rank test with continuity correction	standard
Fig_4c	E1	20	4.71112e-05	Accuracy	0.901099	0.94739	Wilcoxon signed rank test with continuity correction	standard
Fig_4c	E1	20	4.78459e-05	Fscore	0.671786	0.788462	Wilcoxon signed rank test with continuity correction	standard
Fig_4c	E1	20	5.55579e-05	Specificity	0.906885	0.964497	Wilcoxon signed rank test with continuity correction	standard
Fig_4c	E1	20	0.99313	Sensitivity	0.858329	0.819749	Wilcoxon signed rank test with continuity correction	standard
Fig_4c	E4	20	4.78459e-05	AUC	0.934984	0.975569	Wilcoxon signed rank test with continuity correction	standard
Fig_4c	E4	20	0.000361937	Accuracy	0.924038	0.94739	Wilcoxon signed rank test with continuity correction	standard
Fig_4c	E4	20	8.77381e-05	Fscore	0.58694	0.788462	Wilcoxon signed rank test with continuity correction	standard
Fig_4c	E4	20	0.997998	Specificity	0.980837	0.964497	Wilcoxon signed rank test with continuity correction	standard
Fig_4c	E4	20	7.11772e-05	Sensitivity	0.498884	0.819749	Wilcoxon signed rank test with continuity correction	standard
Fig_4c	E5	20	4.78459e-05	AUC	0.713562	0.975569	Wilcoxon signed rank test with continuity correction	standard
Fig_4c	E5	20	4.63196e-05	Accuracy	0.893956	0.94739	Wilcoxon signed rank test with continuity correction	standard
Fig_4c	E5	20	0.999959	Specificity	0.999378	0.964497	Wilcoxon signed rank test with continuity correction	standard
Fig_4c	E5	20	4.77787e-05	Sensitivity	0.104957	0.819749	Wilcoxon signed rank test with continuity correction	standard
Fig_4c	E3	20	4.78459e-05	AUC	0.933976	0.975569	Wilcoxon signed rank test with continuity correction	standard
Fig_4c	E3	20	0.839062	Accuracy	0.952473	0.94739	Wilcoxon signed rank test with continuity correction	standard
Fig_4c	E3	20	0.0323035	Fscore	0.760453	0.788462	Wilcoxon signed rank test with continuity correction	standard
Fig_4c	E3	20	0.999939	Specificity	0.993774	0.964497	Wilcoxon signed rank test with continuity correction	standard
Fig_4c	E3	20	4.75109e-05	Sensitivity	0.643641	0.819749	Wilcoxon signed rank test with continuity correction	standard
Fig_4c	E2	20	4.78459e-05	AUC	0.898813	0.975569	Wilcoxon signed rank test with continuity correction	standard
Fig_4c	E2	20	4.77117e-05	Accuracy	0.883929	0.94739	Wilcoxon signed rank test with continuity correction	standard
Fig_4c	E2	20	4.78459e-05	Fscore	0.610762	0.788462	Wilcoxon signed rank test with continuity correction	standard
Fig_4c	E2	20	5.56346e-05	Specificity	0.895055	0.964497	Wilcoxon signed rank test with continuity correction	standard
Fig_4c	E2	20	0.699638	Sensitivity	0.800244	0.819749	Wilcoxon signed rank test with continuity correction	standard
Fig_4c	E6	20	4.78459e-05	AUC	0.637042	0.975569	Wilcoxon signed rank test with continuity correction	standard
Fig_4c	E6	20	4.73107e-05	Accuracy	0.865659	0.94739	Wilcoxon signed rank test with continuity correction	standard
Fig_4c	E6	20	0.926415	Specificity	0.973691	0.964497	Wilcoxon signed rank test with continuity correction	standard
Fig_4c	E6	20	4.76447e-05	Sensitivity	0.0574008	0.819749	Wilcoxon signed rank test with continuity correction	standard
ED_Fig_2b	central	100	0.149948	AUC	0.998608	0.998644	Wilcoxon signed rank test with continuity correction	standard
ED_Fig_2b	central	100	3.49797e-15	Accuracy	0.986514	0.974615	Wilcoxon signed rank test with continuity correction	standard
ED_Fig_2b	central	100	3.48314e-15	Fscore	0.985731	0.972465	Wilcoxon signed rank test with continuity correction	standard
ED_Fig_2b	central	100	1	Specificity	0.988206	0.994303	Wilcoxon signed rank test with continuity correction	standard
ED_Fig_2b	central	100	2.03566e-15	Sensitivity	0.984632	0.952713	Wilcoxon signed rank test with continuity correction	standard
ED_Fig_2d	node_1	100	7.10117e-05	Accuracy	0.949569	0.954966	Wilcoxon signed rank test with continuity correction	standard
ED_Fig_2d	node_1	100	0.00728429	Fscore	0.947868	0.950013	Wilcoxon signed rank test with continuity correction	standard
ED_Fig_2d	node_1	100	1.91501e-18	Specificity	0.933707	0.986293	Wilcoxon signed rank test with continuity correction	standard
ED_Fig_2d	node_1	100	1	Sensitivity	0.967177	0.920191	Wilcoxon signed rank test with continuity correction	standard
ED_Fig_2d	node_2	100	1.93709e-18	Accuracy	0.526803	0.954966	Wilcoxon signed rank test with continuity correction	standard
ED_Fig_2d	node_2	100	1	Specificity	1	0.986293	Wilcoxon signed rank test with continuity correction	standard
ED_Fig_2d	node_2	100	1.94399e-18	Sensitivity	0.0015311	0.920191	Wilcoxon signed rank test with continuity correction	standard
ED_Fig_2d	node_3	100	8.82103e-10	Accuracy	0.940068	0.954966	Wilcoxon signed rank test with continuity correction	standard
ED_Fig_2d	node_3	100	1.98915e-06	Fscore	0.940618	0.950013	Wilcoxon signed rank test with continuity correction	standard
ED_Fig_2d	node_3	100	1.93906e-18	Specificity	0.887543	0.986293	Wilcoxon signed rank test with continuity correction	standard
ED_Fig_2d	node_3	100	1	Sensitivity	0.998373	0.920191	Wilcoxon signed rank test with continuity correction	standard
ED_Fig_2e	node_1	99	7.15828e-10	Accuracy	0.964862	0.980947	Wilcoxon signed rank test with continuity correction	standard
ED_Fig_2e	node_1	99	1.92709e-09	Fscore	0.964021	0.979077	Wilcoxon signed rank test with continuity correction	standard
ED_Fig_2e	node_1	99	8.23929e-18	Specificity	0.94358	0.9909	Wilcoxon signed rank test with continuity correction	standard
ED_Fig_2e	node_1	99	0.999983	Sensitivity	0.988485	0.969899	Wilcoxon signed rank test with continuity correction	standard
ED_Fig_2e	node_2	100	1.64407e-18	Accuracy	0.526872	0.980853	Wilcoxon signed rank test with continuity correction	standard
ED_Fig_2e	node_2	100	1	Specificity	1	0.990721	Wilcoxon signed rank test with continuity correction	standard
ED_Fig_2e	node_2	100	1.43653e-18	Sensitivity	0.0017	0.9699	Wilcoxon signed rank test with continuity correction	standard
ED_Fig_2e	node_3	100	2.7425e-09	Accuracy	0.966445	0.980853	Wilcoxon signed rank test with continuity correction	standard
ED_Fig_2e	node_3	100	5.78291e-09	Fscore	0.965969	0.978987	Wilcoxon signed rank test with continuity correction	standard
ED_Fig_2e	node_3	100	1.82741e-18	Specificity	0.937027	0.990721	Wilcoxon signed rank test with continuity correction	standard
ED_Fig_2e	node_3	100	1	Sensitivity	0.9991	0.9699	Wilcoxon signed rank test with continuity correction	standard
ED_Fig_2h	central	100	0.294069	AUC	0.998873	0.998871	Wilcoxon signed rank test with continuity correction	standard
ED_Fig_2h	central	100	8.64983e-06	Accuracy	0.987514	0.985179	Wilcoxon signed rank test with continuity correction	standard
ED_Fig_2h	central	100	3.04295e-06	Fscore	0.984505	0.981426	Wilcoxon signed rank test with continuity correction	standard
ED_Fig_2h	central	100	0.999999	Specificity	0.990413	0.993262	Wilcoxon signed rank test with continuity correction	standard
ED_Fig_2h	central	100	3.02948e-09	Sensitivity	0.983228	0.973228	Wilcoxon signed rank test with continuity correction	standard
ED_Fig_2i	node_1	100	1.71893e-08	Accuracy	0.96572	0.974614	Wilcoxon signed rank test with continuity correction	standard
ED_Fig_2i	node_1	100	9.30319e-08	Fscore	0.95889	0.968003	Wilcoxon signed rank test with continuity correction	standard
ED_Fig_2i	node_1	100	2.9029e-18	Specificity	0.94958	0.985385	Wilcoxon signed rank test with continuity correction	standard
ED_Fig_2i	node_1	100	1	Sensitivity	0.989637	0.958653	Wilcoxon signed rank test with continuity correction	standard
ED_Fig_2i	node_2	100	1.88261e-18	Accuracy	0.598747	0.974614	Wilcoxon signed rank test with continuity correction	standard
ED_Fig_2i	node_2	100	1	Specificity	1	0.985385	Wilcoxon signed rank test with continuity correction	standard
ED_Fig_2i	node_2	100	1.89607e-18	Sensitivity	0.00414508	0.958653	Wilcoxon signed rank test with continuity correction	standard
ED_Fig_2i	node_3	100	1.96118e-18	Accuracy	0.906576	0.974614	Wilcoxon signed rank test with continuity correction	standard
ED_Fig_2i	node_3	100	1.97796e-18	Fscore	0.896266	0.968003	Wilcoxon signed rank test with continuity correction	standard
ED_Fig_2i	node_3	100	1.95411e-18	Specificity	0.844615	0.985385	Wilcoxon signed rank test with continuity correction	standard
ED_Fig_2i	node_3	100	1	Sensitivity	0.998394	0.958653	Wilcoxon signed rank test with continuity correction	standard
ED_Fig_2j	node_1	100	1.84934e-13	Accuracy	0.976034	0.989274	Wilcoxon signed rank test with continuity correction	standard
ED_Fig_2j	node_1	100	8.96817e-13	Fscore	0.97136	0.986665	Wilcoxon signed rank test with continuity correction	standard
ED_Fig_2j	node_1	100	2.20987e-17	Specificity	0.961308	0.991121	Wilcoxon signed rank test with continuity correction	standard
ED_Fig_2j	node_1	100	1	Sensitivity	0.997917	0.986528	Wilcoxon signed rank test with continuity correction	standard
ED_Fig_2j	node_2	100	1.35855e-18	Accuracy	0.599832	0.989274	Wilcoxon signed rank test with continuity correction	standard
ED_Fig_2j	node_2	100	1	Specificity	1	0.991121	Wilcoxon signed rank test with continuity correction	standard
ED_Fig_2j	node_2	100	9.84711e-19	Sensitivity	0.00513889	0.986528	Wilcoxon signed rank test with continuity correction	standard
ED_Fig_2j	node_3	100	1.8808e-18	Accuracy	0.949553	0.989274	Wilcoxon signed rank test with continuity correction	standard
ED_Fig_2j	node_3	100	1.97039e-18	Fscore	0.941388	0.986665	Wilcoxon signed rank test with continuity correction	standard
ED_Fig_2j	node_3	100	1.76541e-18	Specificity	0.915607	0.991121	Wilcoxon signed rank test with continuity correction	standard
ED_Fig_2j	node_3	100	1	Sensitivity	1	0.986528	Wilcoxon signed rank test with continuity correction	standard
ED_Fig_3c	central	100	9.3582e-05	AUC	0.998997	0.998821	Wilcoxon signed rank test with continuity correction	standard
ED_Fig_3c	central	100	9.58693e-08	Accuracy	0.989272	0.98756	Wilcoxon signed rank test with continuity correction	standard
ED_Fig_3c	central	100	1.92098e-07	Fscore	0.982685	0.98005	Wilcoxon signed rank test with continuity correction	standard
ED_Fig_3c	central	100	3.40869e-11	Specificity	0.993187	0.988995	Wilcoxon signed rank test with continuity correction	standard
ED_Fig_3c	central	100	0.999993	Sensitivity	0.980606	0.984461	Wilcoxon signed rank test with continuity correction	standard
ED_Fig_3e	node_1	100	5.14578e-16	Accuracy	0.845697	0.980052	Wilcoxon signed rank test with continuity correction	standard
ED_Fig_3e	node_1	100	3.73277e-13	Specificity	0.871885	0.974286	Wilcoxon signed rank test with continuity correction	standard
ED_Fig_3e	node_1	100	1.18076e-16	Sensitivity	0.81166	0.983282	Wilcoxon signed rank test with continuity correction	standard
ED_Fig_3e	node_2	100	2.54584e-16	Accuracy	0.852999	0.980052	Wilcoxon signed rank test with continuity correction	standard
ED_Fig_3e	node_2	100	1.47889e-15	Specificity	0.85786	0.974286	Wilcoxon signed rank test with continuity correction	standard
ED_Fig_3e	node_2	100	1.60001e-16	Sensitivity	0.847808	0.983282	Wilcoxon signed rank test with continuity correction	standard
ED_Fig_3e	node_3	100	2.85064e-16	Accuracy	0.86665	0.980052	Wilcoxon signed rank test with continuity correction	standard
ED_Fig_3e	node_3	100	4.41224e-15	Specificity	0.87699	0.974286	Wilcoxon signed rank test with continuity correction	standard
ED_Fig_3e	node_3	100	1.26916e-16	Sensitivity	0.848886	0.983282	Wilcoxon signed rank test with continuity correction	standard
ED_Fig_3f	node_1	100	5.2906e-16	Accuracy	0.895319	0.980052	Wilcoxon signed rank test with continuity correction	standard
ED_Fig_3f	node_1	100	4.34891e-16	Specificity	0.909886	0.974286	Wilcoxon signed rank test with continuity correction	standard
ED_Fig_3f	node_1	100	1.98341e-15	Sensitivity	0.873113	0.983282	Wilcoxon signed rank test with continuity correction	standard
ED_Fig_3f	node_2	100	5.00244e-16	Accuracy	0.885364	0.980052	Wilcoxon signed rank test with continuity correction	standard
ED_Fig_3f	node_2	100	8.5546e-16	Specificity	0.904632	0.974286	Wilcoxon signed rank test with continuity correction	standard
ED_Fig_3f	node_2	100	1.2637e-14	Sensitivity	0.857672	0.983282	Wilcoxon signed rank test with continuity correction	standard
ED_Fig_3f	node_3	100	5.44102e-16	Accuracy	0.888619	0.980052	Wilcoxon signed rank test with continuity correction	standard
ED_Fig_3f	node_3	100	4.95199e-16	Specificity	0.916315	0.974286	Wilcoxon signed rank test with continuity correction	standard
ED_Fig_3f	node_3	100	8.8324e-15	Sensitivity	0.856885	0.983282	Wilcoxon signed rank test with continuity correction	standard
ED_Fig_3h	node_1	100	1.49895e-06	Accuracy	0.916696	0.953385	Wilcoxon signed rank test with continuity correction	standard
ED_Fig_3h	node_1	100	0.00157963	Specificity	0.924429	0.952828	Wilcoxon signed rank test with continuity correction	standard
ED_Fig_3h	node_1	100	5.06331e-08	Sensitivity	0.924305	0.968216	Wilcoxon signed rank test with continuity correction	standard
ED_Fig_3h	node_2	100	3.97292e-10	Accuracy	0.911112	0.953385	Wilcoxon signed rank test with continuity correction	standard
ED_Fig_3h	node_2	100	2.85411e-05	Specificity	0.913477	0.952828	Wilcoxon signed rank test with continuity correction	standard
ED_Fig_3h	node_2	100	5.0418e-07	Sensitivity	0.935741	0.968216	Wilcoxon signed rank test with continuity correction	standard
ED_Fig_3h	node_3	100	8.16494e-06	Accuracy	0.917698	0.953385	Wilcoxon signed rank test with continuity correction	standard
ED_Fig_3h	node_3	100	0.0356626	Specificity	0.930268	0.952828	Wilcoxon signed rank test with continuity correction	standard
ED_Fig_3h	node_3	100	7.74642e-09	Sensitivity	0.913118	0.968216	Wilcoxon signed rank test with continuity correction	standard
ED_Fig_4d	central	100	0.996088	AUC	0.998809	0.998981	Wilcoxon signed rank test with continuity correction	standard
ED_Fig_4d	central	100	0.921217	Accuracy	0.986521	0.987364	Wilcoxon signed rank test with continuity correction	standard
ED_Fig_4d	central	100	0.885592	Fscore	0.986524	0.987355	Wilcoxon signed rank test with continuity correction	standard
ED_Fig_4d	central	100	0.909174	Specificity	0.986492	0.987849	Wilcoxon signed rank test with continuity correction	standard
ED_Fig_4d	central	100	0.50912	Sensitivity	0.98655	0.98688	Wilcoxon signed rank test with continuity correction	standard
ED_Fig_4e	node_1	99	2.75279e-18	Accuracy	0.951138	0.980484	Wilcoxon signed rank test with continuity correction	standard
ED_Fig_4e	node_1	99	2.89228e-18	Fscore	0.951752	0.980585	Wilcoxon signed rank test with continuity correction	standard
ED_Fig_4e	node_1	99	3.8842e-18	Specificity	0.937678	0.975973	Wilcoxon signed rank test with continuity correction	standard
ED_Fig_4e	node_1	99	5.90535e-14	Sensitivity	0.964597	0.984996	Wilcoxon signed rank test with continuity correction	standard
ED_Fig_4e	node_2	99	4.13158e-17	Accuracy	0.970604	0.980484	Wilcoxon signed rank test with continuity correction	standard
ED_Fig_4e	node_2	99	3.89133e-17	Fscore	0.97081	0.980585	Wilcoxon signed rank test with continuity correction	standard
ED_Fig_4e	node_2	99	1.0796e-14	Specificity	0.96396	0.975973	Wilcoxon signed rank test with continuity correction	standard
ED_Fig_4e	node_2	99	4.22593e-10	Sensitivity	0.977248	0.984996	Wilcoxon signed rank test with continuity correction	standard
ED_Fig_4e	node_3	99	1.51641e-10	Accuracy	0.976047	0.980484	Wilcoxon signed rank test with continuity correction	standard
ED_Fig_4e	node_3	99	7.79403e-11	Fscore	0.976146	0.980585	Wilcoxon signed rank test with continuity correction	standard
ED_Fig_4e	node_3	99	0.000319676	Specificity	0.972394	0.975973	Wilcoxon signed rank test with continuity correction	standard
ED_Fig_4e	node_3	99	2.60985e-06	Sensitivity	0.9797	0.984996	Wilcoxon signed rank test with continuity correction	standard
ED_Fig_4f	node_1	100	3.89147e-17	Accuracy	0.97035	0.9921	Wilcoxon signed rank test with continuity correction	standard
ED_Fig_4f	node_1	100	1.44711e-17	Fscore	0.970999	0.99215	Wilcoxon signed rank test with continuity correction	standard
ED_Fig_4f	node_1	100	6.78056e-17	Specificity	0.952	0.9877	Wilcoxon signed rank test with continuity correction	standard
ED_Fig_4f	node_1	100	9.48138e-08	Sensitivity	0.9887	0.9965	Wilcoxon signed rank test with continuity correction	standard
ED_Fig_4f	node_2	100	3.64146e-14	Accuracy	0.98195	0.9921	Wilcoxon signed rank test with continuity correction	standard
ED_Fig_4f	node_2	100	2.41862e-14	Fscore	0.982229	0.99215	Wilcoxon signed rank test with continuity correction	standard
ED_Fig_4f	node_2	100	3.02269e-13	Specificity	0.9704	0.9877	Wilcoxon signed rank test with continuity correction	standard
ED_Fig_4f	node_2	100	0.000122455	Sensitivity	0.9935	0.9965	Wilcoxon signed rank test with continuity correction	standard
ED_Fig_4f	node_3	99	9.91889e-06	Accuracy	0.989091	0.992071	Wilcoxon signed rank test with continuity correction	standard
ED_Fig_4f	node_3	99	2.36295e-05	Fscore	0.989203	0.992121	Wilcoxon signed rank test with continuity correction	standard
ED_Fig_4f	node_3	99	6.12343e-05	Specificity	0.982525	0.987677	Wilcoxon signed rank test with continuity correction	standard
ED_Fig_4f	node_3	99	0.123204	Sensitivity	0.995657	0.996465	Wilcoxon signed rank test with continuity correction	standard
ED_Fig_4i	central	98	0.0482626	AUC	0.998751	0.998633	Wilcoxon signed rank test with continuity correction	standard
ED_Fig_4i	central	98	0.0225053	Accuracy	0.987564	0.987076	Wilcoxon signed rank test with continuity correction	standard
ED_Fig_4i	central	98	0.0479084	Fscore	0.981921	0.981316	Wilcoxon signed rank test with continuity correction	standard
ED_Fig_4i	central	98	1.08443e-08	Specificity	0.991727	0.988407	Wilcoxon signed rank test with continuity correction	standard
ED_Fig_4i	central	98	1	Sensitivity	0.97968	0.984611	Wilcoxon signed rank test with continuity correction	standard
ED_Fig_4k	node_1	5	0.0887649	AUC	0.966889	0.988889	Wilcoxon signed rank test with continuity correction	standard
ED_Fig_4k	node_1	5	0.0289536	Accuracy	0.83	0.976667	Wilcoxon signed rank test with continuity correction	standard
ED_Fig_4k	node_1	5	0.0295291	Fscore	0.799408	0.977044	Wilcoxon signed rank test with continuity correction	standard
ED_Fig_4k	node_1	5	0.681324	Specificity	0.966667	0.966667	Wilcoxon signed rank test with continuity correction	standard
ED_Fig_4k	node_1	5	0.0295291	Sensitivity	0.693333	0.986667	Wilcoxon signed rank test with continuity correction	standard
ED_Fig_4k	node_2	5	0.0295291	AUC	0.970444	0.988889	Wilcoxon signed rank test with continuity correction	standard
ED_Fig_4k	node_2	5	0.0295291	Accuracy	0.893333	0.976667	Wilcoxon signed rank test with continuity correction	standard
ED_Fig_4k	node_2	5	0.0295291	Fscore	0.882181	0.977044	Wilcoxon signed rank test with continuity correction	standard
ED_Fig_4k	node_2	5	0.5	Specificity	0.96	0.966667	Wilcoxon signed rank test with continuity correction	standard
ED_Fig_4k	node_2	5	0.0295291	Sensitivity	0.826667	0.986667	Wilcoxon signed rank test with continuity correction	standard
ED_Fig_4k	node_3	5	0.708059	AUC	0.990889	0.988889	Wilcoxon signed rank test with continuity correction	standard
ED_Fig_4k	node_3	5	0.5	Accuracy	0.97	0.976667	Wilcoxon signed rank test with continuity correction	standard
ED_Fig_4k	node_3	5	0.5	Fscore	0.970598	0.977044	Wilcoxon signed rank test with continuity correction	standard
ED_Fig_4k	node_3	5	0.5	Specificity	0.953333	0.966667	Wilcoxon signed rank test with continuity correction	standard
ED_Fig_4k	node_3	5	1	Sensitivity	0.986667	0.986667	Wilcoxon signed rank test with continuity correction	standard
ED_Fig_5b	node_1	100	1.97796e-18	Accuracy	0.915041	0.984823	Wilcoxon signed rank test with continuity correction	standard
ED_Fig_5b	node_1	100	1.97796e-18	Fscore	0.895855	0.981074	Wilcoxon signed rank test with continuity correction	standard
ED_Fig_5b	node_1	100	4.85673e-15	Specificity	0.924608	0.989953	Wilcoxon signed rank test with continuity correction	standard
ED_Fig_5b	node_1	100	8.14158e-14	Sensitivity	0.903209	0.977452	Wilcoxon signed rank test with continuity correction	standard
ED_Fig_5b	node_2	100	2.03865e-18	Accuracy	0.916194	0.984823	Wilcoxon signed rank test with continuity correction	standard
ED_Fig_5b	node_2	100	1.97796e-18	Fscore	0.894671	0.981074	Wilcoxon signed rank test with continuity correction	standard
ED_Fig_5b	node_2	100	8.88947e-14	Specificity	0.925185	0.989953	Wilcoxon signed rank test with continuity correction	standard
ED_Fig_5b	node_2	100	3.03896e-13	Sensitivity	0.90134	0.977452	Wilcoxon signed rank test with continuity correction	standard
ED_Fig_5b	node_3	100	1.97784e-18	Accuracy	0.915274	0.984823	Wilcoxon signed rank test with continuity correction	standard
ED_Fig_5b	node_3	100	1.97796e-18	Fscore	0.894399	0.981074	Wilcoxon signed rank test with continuity correction	standard
ED_Fig_5b	node_3	100	3.2362e-14	Specificity	0.932467	0.989953	Wilcoxon signed rank test with continuity correction	standard
ED_Fig_5b	node_3	100	2.66289e-15	Sensitivity	0.88943	0.977452	Wilcoxon signed rank test with continuity correction	standard
ED_Fig_5c	node_1	100	1.97796e-18	AUC	0.995186	0.999619	Wilcoxon signed rank test with continuity correction	standard
ED_Fig_5c	node_1	100	2.98212e-18	Accuracy	0.963096	0.996066	Wilcoxon signed rank test with continuity correction	standard
ED_Fig_5c	node_1	100	2.10119e-18	Fscore	0.845606	0.97859	Wilcoxon signed rank test with continuity correction	standard
ED_Fig_5c	node_1	100	5.64667e-17	Specificity	0.962632	0.996728	Wilcoxon signed rank test with continuity correction	standard
ED_Fig_5c	node_1	100	3.63838e-15	Sensitivity	0.967771	0.989419	Wilcoxon signed rank test with continuity correction	standard
ED_Fig_5c	node_2	100	1.11991e-17	AUC	0.996158	0.999619	Wilcoxon signed rank test with continuity correction	standard
ED_Fig_5c	node_2	100	2.30038e-18	Accuracy	0.968877	0.996066	Wilcoxon signed rank test with continuity correction	standard
ED_Fig_5c	node_2	100	2.23199e-18	Fscore	0.870018	0.97859	Wilcoxon signed rank test with continuity correction	standard
ED_Fig_5c	node_2	100	1.66652e-17	Specificity	0.968485	0.996728	Wilcoxon signed rank test with continuity correction	standard
ED_Fig_5c	node_2	100	8.11708e-12	Sensitivity	0.9728	0.989419	Wilcoxon signed rank test with continuity correction	standard
ED_Fig_5c	node_3	100	4.87316e-18	AUC	0.996386	0.999619	Wilcoxon signed rank test with continuity correction	standard
ED_Fig_5c	node_3	100	2.03854e-18	Accuracy	0.970644	0.996066	Wilcoxon signed rank test with continuity correction	standard
ED_Fig_5c	node_3	100	2.03865e-18	Fscore	0.877843	0.97859	Wilcoxon signed rank test with continuity correction	standard
ED_Fig_5c	node_3	100	7.24853e-17	Specificity	0.9705	0.996728	Wilcoxon signed rank test with continuity correction	standard
ED_Fig_5c	node_3	100	2.22324e-12	Sensitivity	0.972096	0.989419	Wilcoxon signed rank test with continuity correction	standard
ED_Fig_5d	node_1	100	8.0636e-18	AUC	0.995338	0.999624	Wilcoxon signed rank test with continuity correction	standard
ED_Fig_5d	node_1	100	9.55917e-18	Accuracy	0.962909	0.996356	Wilcoxon signed rank test with continuity correction	standard
ED_Fig_5d	node_1	100	3.30108e-18	Fscore	0.758961	0.962729	Wilcoxon signed rank test with continuity correction	standard
ED_Fig_5d	node_1	100	5.64667e-17	Specificity	0.962632	0.996728	Wilcoxon signed rank test with continuity correction	standard
ED_Fig_5d	node_1	100	5.89008e-11	Sensitivity	0.968519	0.988857	Wilcoxon signed rank test with continuity correction	standard
ED_Fig_5d	node_2	100	2.75633e-18	AUC	0.995876	0.999624	Wilcoxon signed rank test with continuity correction	standard
ED_Fig_5d	node_2	100	6.79071e-18	Accuracy	0.968579	0.996356	Wilcoxon signed rank test with continuity correction	standard
ED_Fig_5d	node_2	100	4.6399e-18	Fscore	0.793033	0.962729	Wilcoxon signed rank test with continuity correction	standard
ED_Fig_5d	node_2	100	1.66652e-17	Specificity	0.968485	0.996728	Wilcoxon signed rank test with continuity correction	standard
ED_Fig_5d	node_2	100	4.3304e-09	Sensitivity	0.970452	0.988857	Wilcoxon signed rank test with continuity correction	standard
ED_Fig_5d	node_3	100	8.70991e-18	AUC	0.996621	0.999624	Wilcoxon signed rank test with continuity correction	standard
ED_Fig_5d	node_3	100	8.61521e-18	Accuracy	0.970629	0.996356	Wilcoxon signed rank test with continuity correction	standard
ED_Fig_5d	node_3	100	5.49134e-18	Fscore	0.807701	0.962729	Wilcoxon signed rank test with continuity correction	standard
ED_Fig_5d	node_3	100	7.24853e-17	Specificity	0.9705	0.996728	Wilcoxon signed rank test with continuity correction	standard
ED_Fig_5d	node_3	100	2.62456e-08	Sensitivity	0.973236	0.988857	Wilcoxon signed rank test with continuity correction	standard
ED_Fig_5e	node_1	100	6.96607e-15	AUC	0.996871	0.999684	Wilcoxon signed rank test with continuity correction	standard
ED_Fig_5e	node_1	100	3.34984e-17	Accuracy	0.962812	0.996708	Wilcoxon signed rank test with continuity correction	standard
ED_Fig_5e	node_1	100	2.29878e-17	Fscore	0.480791	0.85587	Wilcoxon signed rank test with continuity correction	standard
ED_Fig_5e	node_1	100	5.64667e-17	Specificity	0.962632	0.996728	Wilcoxon signed rank test with continuity correction	standard
ED_Fig_5e	node_1	100	0.000771139	Sensitivity	0.981636	0.994545	Wilcoxon signed rank test with continuity correction	standard
ED_Fig_5e	node_2	100	8.16041e-12	AUC	0.996936	0.999684	Wilcoxon signed rank test with continuity correction	standard
ED_Fig_5e	node_2	100	1.02954e-17	Accuracy	0.968574	0.996708	Wilcoxon signed rank test with continuity correction	standard
ED_Fig_5e	node_2	100	9.38787e-18	Fscore	0.520433	0.85587	Wilcoxon signed rank test with continuity correction	standard
ED_Fig_5e	node_2	100	1.66652e-17	Specificity	0.968485	0.996728	Wilcoxon signed rank test with continuity correction	standard
ED_Fig_5e	node_2	100	0.00130109	Sensitivity	0.977727	0.994545	Wilcoxon signed rank test with continuity correction	standard
ED_Fig_5e	node_3	100	2.14699e-14	AUC	0.996947	0.999684	Wilcoxon signed rank test with continuity correction	standard
ED_Fig_5e	node_3	100	4.85295e-17	Accuracy	0.970565	0.996708	Wilcoxon signed rank test with continuity correction	standard
ED_Fig_5e	node_3	100	3.52456e-17	Fscore	0.543593	0.85587	Wilcoxon signed rank test with continuity correction	standard
ED_Fig_5e	node_3	100	7.24853e-17	Specificity	0.9705	0.996728	Wilcoxon signed rank test with continuity correction	standard
ED_Fig_5e	node_3	100	2.65105e-05	Sensitivity	0.977182	0.994545	Wilcoxon signed rank test with continuity correction	standard
ED_Fig_5g	node_1	20	4.78459e-05	AUC	0.919403	0.996112	Wilcoxon signed rank test with continuity correction	AML
ED_Fig_5g	node_1	20	4.73774e-05	Accuracy	0.951774	0.992097	Wilcoxon signed rank test with continuity correction	AML
ED_Fig_5g	node_1	20	4.78459e-05	Fscore	0.930474	0.987745	Wilcoxon signed rank test with continuity correction	AML
ED_Fig_5g	node_1	20	4.75109e-05	Specificity	0.93381	0.994048	Wilcoxon signed rank test with continuity correction	AML
ED_Fig_5g	node_1	20	0.676867	Sensitivity	0.9895	0.988	Wilcoxon signed rank test with continuity correction	AML
ED_Fig_5g	node_1	20	4.78459e-05	AUC	0.919403	0.996112	Wilcoxon signed rank test with continuity correction	ALL
ED_Fig_5g	node_1	20	5.51756e-05	Accuracy	0.935645	0.993387	Wilcoxon signed rank test with continuity correction	ALL
ED_Fig_5g	node_1	20	5.57883e-05	Fscore	0.912269	0.989718	Wilcoxon signed rank test with continuity correction	ALL
ED_Fig_5g	node_1	20	7.08455e-05	Specificity	0.910238	0.995714	Wilcoxon signed rank test with continuity correction	ALL
ED_Fig_5g	node_1	20	0.572546	Sensitivity	0.989	0.9885	Wilcoxon signed rank test with continuity correction	ALL
ED_Fig_5g	node_1	20	4.78459e-05	AUC	0.919403	0.996112	Wilcoxon signed rank test with continuity correction	CML
ED_Fig_5g	node_1	20	4.75109e-05	Accuracy	0.883387	0.995645	Wilcoxon signed rank test with continuity correction	CML
ED_Fig_5g	node_1	20	0.000177149	Specificity	0.906667	0.997	Wilcoxon signed rank test with continuity correction	CML
ED_Fig_5g	node_1	20	4.50869e-05	Sensitivity	0.185	0.955	Wilcoxon signed rank test with continuity correction	CML
ED_Fig_5g	node_1	20	4.78459e-05	AUC	0.919403	0.996112	Wilcoxon signed rank test with continuity correction	CLL
ED_Fig_5g	node_1	20	4.71112e-05	Accuracy	0.828226	0.998871	Wilcoxon signed rank test with continuity correction	CLL
ED_Fig_5g	node_1	20	0.0169831	Specificity	0.993333	0.999762	Wilcoxon signed rank test with continuity correction	CLL
ED_Fig_5g	node_1	20	4.71777e-05	Sensitivity	0.4815	0.997	Wilcoxon signed rank test with continuity correction	CLL
ED_Fig_5g	node_1	20	4.78459e-05	AUC	0.919403	0.996112	Wilcoxon signed rank test with continuity correction	overall
ED_Fig_5g	node_1	20	4.77117e-05	Accuracy	0.799516	0.99	Wilcoxon signed rank test with continuity correction	overall
ED_Fig_5g	node_1	20	0.0169831	Specificity	0.993333	0.999762	Wilcoxon signed rank test with continuity correction	overall
ED_Fig_5g	node_1	20	4.71777e-05	Sensitivity	0.4815	0.997	Wilcoxon signed rank test with continuity correction	overall
ED_Fig_5g	node_2	20	0.999294	AUC	0.997702	0.996112	Wilcoxon signed rank test with continuity correction	AML
ED_Fig_5g	node_2	20	6.32223e-05	Accuracy	0.974355	0.992097	Wilcoxon signed rank test with continuity correction	AML
ED_Fig_5g	node_2	20	5.57883e-05	Fscore	0.958259	0.987745	Wilcoxon signed rank test with continuity correction	AML
ED_Fig_5g	node_2	20	0.827774	Specificity	0.995	0.994048	Wilcoxon signed rank test with continuity correction	AML
ED_Fig_5g	node_2	20	7.0076e-05	Sensitivity	0.931	0.988	Wilcoxon signed rank test with continuity correction	AML
ED_Fig_5g	node_2	20	0.999294	AUC	0.997702	0.996112	Wilcoxon signed rank test with continuity correction	ALL
ED_Fig_5g	node_2	20	0.000371433	Accuracy	0.985645	0.993387	Wilcoxon signed rank test with continuity correction	ALL
ED_Fig_5g	node_2	20	0.000755554	Fscore	0.977986	0.989718	Wilcoxon signed rank test with continuity correction	ALL
ED_Fig_5g	node_2	20	0.000509035	Specificity	0.98619	0.995714	Wilcoxon signed rank test with continuity correction	ALL
ED_Fig_5g	node_2	20	0.0855327	Sensitivity	0.9845	0.9885	Wilcoxon signed rank test with continuity correction	ALL
ED_Fig_5g	node_2	20	0.999294	AUC	0.997702	0.996112	Wilcoxon signed rank test with continuity correction	CML
ED_Fig_5g	node_2	20	0.000665959	Accuracy	0.983387	0.995645	Wilcoxon signed rank test with continuity correction	CML
ED_Fig_5g	node_2	20	0.000687373	Fscore	0.821491	0.935594	Wilcoxon signed rank test with continuity correction	CML
ED_Fig_5g	node_2	20	0.000321675	Specificity	0.9835	0.997	Wilcoxon signed rank test with continuity correction	CML
ED_Fig_5g	node_2	20	0.991464	Sensitivity	0.98	0.955	Wilcoxon signed rank test with continuity correction	CML
ED_Fig_5g	node_2	20	0.999294	AUC	0.997702	0.996112	Wilcoxon signed rank test with continuity correction	CLL
ED_Fig_5g	node_2	20	0.00105222	Accuracy	0.99629	0.998871	Wilcoxon signed rank test with continuity correction	CLL
ED_Fig_5g	node_2	20	0.00120107	Fscore	0.99422	0.998241	Wilcoxon signed rank test with continuity correction	CLL
ED_Fig_5g	node_2	20	0.0152724	Specificity	0.997857	0.999762	Wilcoxon signed rank test with continuity correction	CLL
ED_Fig_5g	node_2	20	0.0152724	Sensitivity	0.993	0.997	Wilcoxon signed rank test with continuity correction	CLL
ED_Fig_5g	node_2	20	0.999294	AUC	0.997702	0.996112	Wilcoxon signed rank test with continuity correction	overall
ED_Fig_5g	node_2	20	7.97264e-05	Accuracy	0.969839	0.99	Wilcoxon signed rank test with continuity correction	overall
ED_Fig_5g	node_2	20	0.00120107	Fscore	0.99422	0.998241	Wilcoxon signed rank test with continuity correction	overall
ED_Fig_5g	node_2	20	0.0152724	Specificity	0.997857	0.999762	Wilcoxon signed rank test with continuity correction	overall
ED_Fig_5g	node_2	20	0.0152724	Sensitivity	0.993	0.997	Wilcoxon signed rank test with continuity correction	overall
ED_Fig_5g	node_3	20	0.0127599	AUC	0.993466	0.996112	Wilcoxon signed rank test with continuity correction	AML
ED_Fig_5g	node_3	20	0.000104841	Accuracy	0.971452	0.992097	Wilcoxon signed rank test with continuity correction	AML
ED_Fig_5g	node_3	20	7.55465e-05	Fscore	0.957656	0.987745	Wilcoxon signed rank test with continuity correction	AML
ED_Fig_5g	node_3	20	4.68462e-05	Specificity	0.96119	0.994048	Wilcoxon signed rank test with continuity correction	AML
ED_Fig_5g	node_3	20	0.979906	Sensitivity	0.993	0.988	Wilcoxon signed rank test with continuity correction	AML
ED_Fig_5g	node_3	20	0.0127599	AUC	0.993466	0.996112	Wilcoxon signed rank test with continuity correction	ALL
ED_Fig_5g	node_3	20	0.00022829	Accuracy	0.987097	0.993387	Wilcoxon signed rank test with continuity correction	ALL
ED_Fig_5g	node_3	20	0.000106861	Fscore	0.979616	0.989718	Wilcoxon signed rank test with continuity correction	ALL
ED_Fig_5g	node_3	20	0.988174	Specificity	0.997143	0.995714	Wilcoxon signed rank test with continuity correction	ALL
ED_Fig_5g	node_3	20	9.09821e-05	Sensitivity	0.966	0.9885	Wilcoxon signed rank test with continuity correction	ALL
ED_Fig_5g	node_3	20	0.0127599	AUC	0.993466	0.996112	Wilcoxon signed rank test with continuity correction	CML
ED_Fig_5g	node_3	20	0.000158051	Accuracy	0.982419	0.995645	Wilcoxon signed rank test with continuity correction	CML
ED_Fig_5g	node_3	20	0.000107046	Fscore	0.602485	0.935594	Wilcoxon signed rank test with continuity correction	CML
ED_Fig_5g	node_3	20	0.963397	Specificity	0.998833	0.997	Wilcoxon signed rank test with continuity correction	CML
ED_Fig_5g	node_3	20	0.000101953	Sensitivity	0.49	0.955	Wilcoxon signed rank test with continuity correction	CML
ED_Fig_5g	node_3	20	0.0127599	AUC	0.993466	0.996112	Wilcoxon signed rank test with continuity correction	CLL
ED_Fig_5g	node_3	20	0.00632192	Accuracy	0.997097	0.998871	Wilcoxon signed rank test with continuity correction	CLL
ED_Fig_5g	node_3	20	0.00678006	Fscore	0.995507	0.998241	Wilcoxon signed rank test with continuity correction	CLL
ED_Fig_5g	node_3	20	0.0160074	Specificity	0.997619	0.999762	Wilcoxon signed rank test with continuity correction	CLL
ED_Fig_5g	node_3	20	0.172889	Sensitivity	0.996	0.997	Wilcoxon signed rank test with continuity correction	CLL
ED_Fig_5g	node_3	20	0.0127599	AUC	0.993466	0.996112	Wilcoxon signed rank test with continuity correction	overall
ED_Fig_5g	node_3	20	6.99666e-05	Accuracy	0.969032	0.99	Wilcoxon signed rank test with continuity correction	overall
ED_Fig_5g	node_3	20	0.00678006	Fscore	0.995507	0.998241	Wilcoxon signed rank test with continuity correction	overall
ED_Fig_5g	node_3	20	0.0160074	Specificity	0.997619	0.999762	Wilcoxon signed rank test with continuity correction	overall
ED_Fig_5g	node_3	20	0.172889	Sensitivity	0.996	0.997	Wilcoxon signed rank test with continuity correction	overall
ED_Fig_5i	node_1_	10	0.00296077	AUC	0.979456	0.998715	Wilcoxon signed rank test with continuity correction	standard
ED_Fig_5i	node_1_	10	0.00296077	Accuracy	0.932375	0.986	Wilcoxon signed rank test with continuity correction	standard
ED_Fig_5i	node_1_	10	0.00296077	Fscore	0.898848	0.979465	Wilcoxon signed rank test with continuity correction	standard
ED_Fig_5i	node_1_	10	0.00296077	Specificity	0.959667	0.993381	Wilcoxon signed rank test with continuity correction	standard
ED_Fig_5i	node_1_	10	0.00294464	Sensitivity	0.880273	0.971909	Wilcoxon signed rank test with continuity correction	standard
ED_Fig_5i	node_2_	10	0.00296077	AUC	0.981664	0.998715	Wilcoxon signed rank test with continuity correction	standard
ED_Fig_5i	node_2_	10	0.00296077	Accuracy	0.935312	0.986	Wilcoxon signed rank test with continuity correction	standard
ED_Fig_5i	node_2_	10	0.00296077	Fscore	0.900835	0.979465	Wilcoxon signed rank test with continuity correction	standard
ED_Fig_5i	node_2_	10	0.00402262	Specificity	0.971429	0.993381	Wilcoxon signed rank test with continuity correction	standard
ED_Fig_5i	node_2_	10	0.00296077	Sensitivity	0.866364	0.971909	Wilcoxon signed rank test with continuity correction	standard
ED_Fig_5i	node_3_	10	0.00296077	AUC	0.975003	0.998715	Wilcoxon signed rank test with continuity correction	standard
ED_Fig_5i	node_3_	10	0.00296077	Accuracy	0.927875	0.986	Wilcoxon signed rank test with continuity correction	standard
ED_Fig_5i	node_3_	10	0.00296077	Fscore	0.890704	0.979465	Wilcoxon signed rank test with continuity correction	standard
ED_Fig_5i	node_3_	10	0.00296077	Specificity	0.961238	0.993381	Wilcoxon signed rank test with continuity correction	standard
ED_Fig_5i	node_3_	10	0.00402262	Sensitivity	0.864182	0.971909	Wilcoxon signed rank test with continuity correction	standard
ED_Fig_5i	node_4_	10	0.00296077	AUC	0.97959	0.998715	Wilcoxon signed rank test with continuity correction	standard
ED_Fig_5i	node_4_	10	0.00296077	Accuracy	0.932406	0.986	Wilcoxon signed rank test with continuity correction	standard
ED_Fig_5i	node_4_	10	0.00296077	Fscore	0.899298	0.979465	Wilcoxon signed rank test with continuity correction	standard
ED_Fig_5i	node_4_	10	0.00296077	Specificity	0.95719	0.993381	Wilcoxon signed rank test with continuity correction	standard
ED_Fig_5i	node_4_	10	0.00296077	Sensitivity	0.885091	0.971909	Wilcoxon signed rank test with continuity correction	standard
ED_Fig_5i	node_5_	10	0.00296077	AUC	0.955602	0.998715	Wilcoxon signed rank test with continuity correction	standard
ED_Fig_5i	node_5_	10	0.00296077	Accuracy	0.914719	0.986	Wilcoxon signed rank test with continuity correction	standard
ED_Fig_5i	node_5_	10	0.00296077	Fscore	0.864463	0.979465	Wilcoxon signed rank test with continuity correction	standard
ED_Fig_5i	node_5_	10	0.00402262	Specificity	0.968762	0.993381	Wilcoxon signed rank test with continuity correction	standard
ED_Fig_5i	node_5_	10	0.00296077	Sensitivity	0.811545	0.971909	Wilcoxon signed rank test with continuity correction	standard
ED_Fig_5i	node_6_	10	0.00296077	AUC	0.964148	0.998715	Wilcoxon signed rank test with continuity correction	standard
ED_Fig_5i	node_6_	10	0.00296077	Accuracy	0.917188	0.986	Wilcoxon signed rank test with continuity correction	standard
ED_Fig_5i	node_6_	10	0.00296077	Fscore	0.872552	0.979465	Wilcoxon signed rank test with continuity correction	standard
ED_Fig_5i	node_6_	10	0.00296077	Specificity	0.957429	0.993381	Wilcoxon signed rank test with continuity correction	standard
ED_Fig_5i	node_6_	10	0.00296077	Sensitivity	0.840364	0.971909	Wilcoxon signed rank test with continuity correction	standard
ED_Fig_5i	node_7_	10	0.00296077	AUC	0.964179	0.998715	Wilcoxon signed rank test with continuity correction	standard
ED_Fig_5i	node_7_	10	0.00296077	Accuracy	0.892031	0.986	Wilcoxon signed rank test with continuity correction	standard
ED_Fig_5i	node_7_	10	0.00721641	Specificity	0.952619	0.993381	Wilcoxon signed rank test with continuity correction	standard
ED_Fig_5i	node_7_	10	0.00296077	Sensitivity	0.776364	0.971909	Wilcoxon signed rank test with continuity correction	standard
ED_Fig_5i	node_8_	10	0.00296077	AUC	0.970356	0.998715	Wilcoxon signed rank test with continuity correction	standard
ED_Fig_5i	node_8_	10	0.00296077	Accuracy	0.916406	0.986	Wilcoxon signed rank test with continuity correction	standard
ED_Fig_5i	node_8_	10	0.00296077	Fscore	0.870851	0.979465	Wilcoxon signed rank test with continuity correction	standard
ED_Fig_5i	node_8_	10	0.00294464	Specificity	0.961238	0.993381	Wilcoxon signed rank test with continuity correction	standard
ED_Fig_5i	node_8_	10	0.00296077	Sensitivity	0.830818	0.971909	Wilcoxon signed rank test with continuity correction	standard
ED_Fig_5i	node_9_	10	0.00296077	AUC	0.967558	0.998715	Wilcoxon signed rank test with continuity correction	standard
ED_Fig_5i	node_9_	10	0.00296077	Accuracy	0.895906	0.986	Wilcoxon signed rank test with continuity correction	standard
ED_Fig_5i	node_9_	10	0.0331846	Specificity	0.981905	0.993381	Wilcoxon signed rank test with continuity correction	standard
ED_Fig_5i	node_9_	10	0.00296077	Sensitivity	0.731727	0.971909	Wilcoxon signed rank test with continuity correction	standard
ED_Fig_5i	node_10_	10	0.00296077	AUC	0.981048	0.998715	Wilcoxon signed rank test with continuity correction	standard
ED_Fig_5i	node_10_	10	0.00296077	Accuracy	0.927719	0.986	Wilcoxon signed rank test with continuity correction	standard
ED_Fig_5i	node_10_	10	0.00296077	Fscore	0.889586	0.979465	Wilcoxon signed rank test with continuity correction	standard
ED_Fig_5i	node_10_	10	0.00457584	Specificity	0.962905	0.993381	Wilcoxon signed rank test with continuity correction	standard
ED_Fig_5i	node_10_	10	0.00296077	Sensitivity	0.860545	0.971909	Wilcoxon signed rank test with continuity correction	standard
ED_Fig_5i	node_11_	10	0.00296077	AUC	0.980721	0.998715	Wilcoxon signed rank test with continuity correction	standard
ED_Fig_5i	node_11_	10	0.00296077	Accuracy	0.930063	0.986	Wilcoxon signed rank test with continuity correction	standard
ED_Fig_5i	node_11_	10	0.00296077	Fscore	0.893614	0.979465	Wilcoxon signed rank test with continuity correction	standard
ED_Fig_5i	node_11_	10	0.00464911	Specificity	0.963238	0.993381	Wilcoxon signed rank test with continuity correction	standard
ED_Fig_5i	node_11_	10	0.00296077	Sensitivity	0.866727	0.971909	Wilcoxon signed rank test with continuity correction	standard
ED_Fig_5i	node_12_	10	0.00296077	AUC	0.974452	0.998715	Wilcoxon signed rank test with continuity correction	standard
ED_Fig_5i	node_12_	10	0.00296077	Accuracy	0.912469	0.986	Wilcoxon signed rank test with continuity correction	standard
ED_Fig_5i	node_12_	10	0.00296077	Fscore	0.876113	0.979465	Wilcoxon signed rank test with continuity correction	standard
ED_Fig_5i	node_12_	10	0.00296077	Specificity	0.922143	0.993381	Wilcoxon signed rank test with continuity correction	standard
ED_Fig_5i	node_12_	10	0.00721641	Sensitivity	0.894	0.971909	Wilcoxon signed rank test with continuity correction	standard
ED_Fig_5i	node_13_	10	0.00296077	AUC	0.979672	0.998715	Wilcoxon signed rank test with continuity correction	standard
ED_Fig_5i	node_13_	10	0.00296077	Accuracy	0.934625	0.986	Wilcoxon signed rank test with continuity correction	standard
ED_Fig_5i	node_13_	10	0.00296077	Fscore	0.903562	0.979465	Wilcoxon signed rank test with continuity correction	standard
ED_Fig_5i	node_13_	10	0.00402262	Specificity	0.954476	0.993381	Wilcoxon signed rank test with continuity correction	standard
ED_Fig_5i	node_13_	10	0.00402262	Sensitivity	0.896727	0.971909	Wilcoxon signed rank test with continuity correction	standard
ED_Fig_5i	node_14_	10	0.00296077	AUC	0.974342	0.998715	Wilcoxon signed rank test with continuity correction	standard
ED_Fig_5i	node_14_	10	0.00296077	Accuracy	0.923906	0.986	Wilcoxon signed rank test with continuity correction	standard
ED_Fig_5i	node_14_	10	0.00296077	Fscore	0.884456	0.979465	Wilcoxon signed rank test with continuity correction	standard
ED_Fig_5i	node_14_	10	0.00296077	Specificity	0.955476	0.993381	Wilcoxon signed rank test with continuity correction	standard
ED_Fig_5i	node_14_	10	0.00402262	Sensitivity	0.863636	0.971909	Wilcoxon signed rank test with continuity correction	standard
ED_Fig_5i	node_15_	10	0.00296077	AUC	0.975561	0.998715	Wilcoxon signed rank test with continuity correction	standard
ED_Fig_5i	node_15_	10	0.00294464	Accuracy	0.904938	0.986	Wilcoxon signed rank test with continuity correction	standard
ED_Fig_5i	node_15_	10	0.00721641	Specificity	0.972143	0.993381	Wilcoxon signed rank test with continuity correction	standard
ED_Fig_5i	node_15_	10	0.00296077	Sensitivity	0.776636	0.971909	Wilcoxon signed rank test with continuity correction	standard
ED_Fig_5i	node_16_	10	0.00296077	AUC	0.984469	0.998715	Wilcoxon signed rank test with continuity correction	standard
ED_Fig_5i	node_16_	10	0.00296077	Accuracy	0.936594	0.986	Wilcoxon signed rank test with continuity correction	standard
ED_Fig_5i	node_16_	10	0.00296077	Fscore	0.90746	0.979465	Wilcoxon signed rank test with continuity correction	standard
ED_Fig_5i	node_16_	10	0.00402262	Specificity	0.952333	0.993381	Wilcoxon signed rank test with continuity correction	standard
ED_Fig_5i	node_16_	10	0.00402262	Sensitivity	0.906545	0.971909	Wilcoxon signed rank test with continuity correction	standard
ED_Fig_5i	node_17_	10	0.00296077	AUC	0.977319	0.998715	Wilcoxon signed rank test with continuity correction	standard
ED_Fig_5i	node_17_	10	0.00294464	Accuracy	0.931438	0.986	Wilcoxon signed rank test with continuity correction	standard
ED_Fig_5i	node_17_	10	0.00296077	Fscore	0.89893	0.979465	Wilcoxon signed rank test with continuity correction	standard
ED_Fig_5i	node_17_	10	0.00296077	Specificity	0.951667	0.993381	Wilcoxon signed rank test with continuity correction	standard
ED_Fig_5i	node_17_	10	0.00296077	Sensitivity	0.892818	0.971909	Wilcoxon signed rank test with continuity correction	standard
ED_Fig_5i	node_18_	10	0.00296077	AUC	0.980956	0.998715	Wilcoxon signed rank test with continuity correction	standard
ED_Fig_5i	node_18_	10	0.00294464	Accuracy	0.938063	0.986	Wilcoxon signed rank test with continuity correction	standard
ED_Fig_5i	node_18_	10	0.00296077	Fscore	0.906959	0.979465	Wilcoxon signed rank test with continuity correction	standard
ED_Fig_5i	node_18_	10	0.00296077	Specificity	0.967524	0.993381	Wilcoxon signed rank test with continuity correction	standard
ED_Fig_5i	node_18_	10	0.00296077	Sensitivity	0.881818	0.971909	Wilcoxon signed rank test with continuity correction	standard
ED_Fig_5i	node_19_	10	0.00296077	AUC	0.978129	0.998715	Wilcoxon signed rank test with continuity correction	standard
ED_Fig_5i	node_19_	10	0.00296077	Accuracy	0.907906	0.986	Wilcoxon signed rank test with continuity correction	standard
ED_Fig_5i	node_19_	10	0.00541346	Specificity	0.966524	0.993381	Wilcoxon signed rank test with continuity correction	standard
ED_Fig_5i	node_19_	10	0.00402262	Sensitivity	0.796	0.971909	Wilcoxon signed rank test with continuity correction	standard
ED_Fig_5i	node_20_	10	0.00296077	AUC	0.982829	0.998715	Wilcoxon signed rank test with continuity correction	standard
ED_Fig_5i	node_20_	10	0.00294464	Accuracy	0.94075	0.986	Wilcoxon signed rank test with continuity correction	standard
ED_Fig_5i	node_20_	10	0.00296077	Fscore	0.913448	0.979465	Wilcoxon signed rank test with continuity correction	standard
ED_Fig_5i	node_20_	10	0.00296077	Specificity	0.956286	0.993381	Wilcoxon signed rank test with continuity correction	standard
ED_Fig_5i	node_20_	10	0.00402262	Sensitivity	0.911091	0.971909	Wilcoxon signed rank test with continuity correction	standard
ED_Fig_5i	node_21_	10	0.00296077	AUC	0.97915	0.998715	Wilcoxon signed rank test with continuity correction	standard
ED_Fig_5i	node_21_	10	0.00296077	Accuracy	0.929813	0.986	Wilcoxon signed rank test with continuity correction	standard
ED_Fig_5i	node_21_	10	0.00296077	Fscore	0.902039	0.979465	Wilcoxon signed rank test with continuity correction	standard
ED_Fig_5i	node_21_	10	0.00296077	Specificity	0.921048	0.993381	Wilcoxon signed rank test with continuity correction	standard
ED_Fig_5i	node_21_	10	0.237822	Sensitivity	0.946545	0.971909	Wilcoxon signed rank test with continuity correction	standard
ED_Fig_5i	node_22_	10	0.00296077	AUC	0.970895	0.998715	Wilcoxon signed rank test with continuity correction	standard
ED_Fig_5i	node_22_	10	0.00296077	Accuracy	0.931281	0.986	Wilcoxon signed rank test with continuity correction	standard
ED_Fig_5i	node_22_	10	0.00296077	Fscore	0.905591	0.979465	Wilcoxon signed rank test with continuity correction	standard
ED_Fig_5i	node_22_	10	0.00296077	Specificity	0.923619	0.993381	Wilcoxon signed rank test with continuity correction	standard
ED_Fig_5i	node_22_	10	0.0207455	Sensitivity	0.945909	0.971909	Wilcoxon signed rank test with continuity correction	standard
ED_Fig_5i	node_23_	10	0.00296077	AUC	0.98015	0.998715	Wilcoxon signed rank test with continuity correction	standard
ED_Fig_5i	node_23_	10	0.00294464	Accuracy	0.932625	0.986	Wilcoxon signed rank test with continuity correction	standard
ED_Fig_5i	node_23_	10	0.00296077	Fscore	0.907454	0.979465	Wilcoxon signed rank test with continuity correction	standard
ED_Fig_5i	node_23_	10	0.00296077	Specificity	0.92381	0.993381	Wilcoxon signed rank test with continuity correction	standard
ED_Fig_5i	node_23_	10	0.0220055	Sensitivity	0.949455	0.971909	Wilcoxon signed rank test with continuity correction	standard
ED_Fig_5i	node_24_	10	0.00296077	AUC	0.974501	0.998715	Wilcoxon signed rank test with continuity correction	standard
ED_Fig_5i	node_24_	10	0.00296077	Accuracy	0.930969	0.986	Wilcoxon signed rank test with continuity correction	standard
ED_Fig_5i	node_24_	10	0.00296077	Fscore	0.904606	0.979465	Wilcoxon signed rank test with continuity correction	standard
ED_Fig_5i	node_24_	10	0.00296077	Specificity	0.923143	0.993381	Wilcoxon signed rank test with continuity correction	standard
ED_Fig_5i	node_24_	10	0.025205	Sensitivity	0.945909	0.971909	Wilcoxon signed rank test with continuity correction	standard
ED_Fig_5i	node_25_	10	0.00296077	AUC	0.975654	0.998715	Wilcoxon signed rank test with continuity correction	standard
ED_Fig_5i	node_25_	10	0.00296077	Accuracy	0.929094	0.986	Wilcoxon signed rank test with continuity correction	standard
ED_Fig_5i	node_25_	10	0.00296077	Fscore	0.900313	0.979465	Wilcoxon signed rank test with continuity correction	standard
ED_Fig_5i	node_25_	10	0.00296077	Specificity	0.926048	0.993381	Wilcoxon signed rank test with continuity correction	standard
ED_Fig_5i	node_25_	10	0.131096	Sensitivity	0.934909	0.971909	Wilcoxon signed rank test with continuity correction	standard
ED_Fig_5i	node_26_	10	0.00296077	AUC	0.981904	0.998715	Wilcoxon signed rank test with continuity correction	standard
ED_Fig_5i	node_26_	10	0.00294464	Accuracy	0.937812	0.986	Wilcoxon signed rank test with continuity correction	standard
ED_Fig_5i	node_26_	10	0.00296077	Fscore	0.91058	0.979465	Wilcoxon signed rank test with continuity correction	standard
ED_Fig_5i	node_26_	10	0.00457584	Specificity	0.942667	0.993381	Wilcoxon signed rank test with continuity correction	standard
ED_Fig_5i	node_26_	10	0.00952945	Sensitivity	0.928545	0.971909	Wilcoxon signed rank test with continuity correction	standard
ED_Fig_5i	node_27_	10	0.00296077	AUC	0.962607	0.998715	Wilcoxon signed rank test with continuity correction	standard
ED_Fig_5i	node_27_	10	0.00296077	Accuracy	0.902094	0.986	Wilcoxon signed rank test with continuity correction	standard
ED_Fig_5i	node_27_	10	0.00296077	Fscore	0.822541	0.979465	Wilcoxon signed rank test with continuity correction	standard
ED_Fig_5i	node_27_	10	0.00402262	Specificity	0.924667	0.993381	Wilcoxon signed rank test with continuity correction	standard
ED_Fig_5i	node_27_	10	0.0415656	Sensitivity	0.859	0.971909	Wilcoxon signed rank test with continuity correction	standard
ED_Fig_5i	node_28_	10	0.00296077	AUC	0.980614	0.998715	Wilcoxon signed rank test with continuity correction	standard
ED_Fig_5i	node_28_	10	0.00296077	Accuracy	0.943187	0.986	Wilcoxon signed rank test with continuity correction	standard
ED_Fig_5i	node_28_	10	0.00296077	Fscore	0.920916	0.979465	Wilcoxon signed rank test with continuity correction	standard
ED_Fig_5i	node_28_	10	0.00296077	Specificity	0.933762	0.993381	Wilcoxon signed rank test with continuity correction	standard
ED_Fig_5i	node_28_	10	0.0775658	Sensitivity	0.961182	0.971909	Wilcoxon signed rank test with continuity correction	standard
ED_Fig_5i	node_29_	10	0.00296077	AUC	0.97708	0.998715	Wilcoxon signed rank test with continuity correction	standard
ED_Fig_5i	node_29_	10	0.00296077	Accuracy	0.930656	0.986	Wilcoxon signed rank test with continuity correction	standard
ED_Fig_5i	node_29_	10	0.00296077	Fscore	0.905697	0.979465	Wilcoxon signed rank test with continuity correction	standard
ED_Fig_5i	node_29_	10	0.00294464	Specificity	0.914619	0.993381	Wilcoxon signed rank test with continuity correction	standard
ED_Fig_5i	node_29_	10	0.0691471	Sensitivity	0.961273	0.971909	Wilcoxon signed rank test with continuity correction	standard
ED_Fig_5i	node_30_	10	0.00296077	AUC	0.96919	0.998715	Wilcoxon signed rank test with continuity correction	standard
ED_Fig_5i	node_30_	10	0.00296077	Accuracy	0.912344	0.986	Wilcoxon signed rank test with continuity correction	standard
ED_Fig_5i	node_30_	10	0.00296077	Fscore	0.888249	0.979465	Wilcoxon signed rank test with continuity correction	standard
ED_Fig_5i	node_30_	10	0.00294464	Specificity	0.885333	0.993381	Wilcoxon signed rank test with continuity correction	standard
ED_Fig_5i	node_30_	10	0.192981	Sensitivity	0.963909	0.971909	Wilcoxon signed rank test with continuity correction	standard
ED_Fig_5i	node_31_	10	0.00296077	AUC	0.970125	0.998715	Wilcoxon signed rank test with continuity correction	standard
ED_Fig_5i	node_31_	10	0.00296077	Accuracy	0.876344	0.986	Wilcoxon signed rank test with continuity correction	standard
ED_Fig_5i	node_31_	10	0.00296077	Fscore	0.86959	0.979465	Wilcoxon signed rank test with continuity correction	standard
ED_Fig_5i	node_31_	10	0.00296077	Specificity	0.844905	0.993381	Wilcoxon signed rank test with continuity correction	standard
ED_Fig_5i	node_31_	10	0.0206795	Sensitivity	0.936364	0.971909	Wilcoxon signed rank test with continuity correction	standard
ED_Fig_5i	node_32_	10	0.00296077	AUC	0.974954	0.998715	Wilcoxon signed rank test with continuity correction	standard
ED_Fig_5i	node_32_	10	0.00296077	Accuracy	0.933625	0.986	Wilcoxon signed rank test with continuity correction	standard
ED_Fig_5i	node_32_	10	0.00296077	Fscore	0.909548	0.979465	Wilcoxon signed rank test with continuity correction	standard
ED_Fig_5i	node_32_	10	0.00294464	Specificity	0.916381	0.993381	Wilcoxon signed rank test with continuity correction	standard
ED_Fig_5i	node_32_	10	0.305149	Sensitivity	0.966545	0.971909	Wilcoxon signed rank test with continuity correction	standard
ED_Fig_6b	node_1	100	2.95452e-07	AUC	0.964847	0.987095	Wilcoxon signed rank test with continuity correction	standard
ED_Fig_6b	node_1	100	1.78811e-12	Accuracy	0.901683	0.950117	Wilcoxon signed rank test with continuity correction	standard
ED_Fig_6b	node_1	100	5.07959e-14	Fscore	0.867182	0.938935	Wilcoxon signed rank test with continuity correction	standard
ED_Fig_6b	node_1	100	0.994265	Specificity	0.961472	0.949889	Wilcoxon signed rank test with continuity correction	standard
ED_Fig_6b	node_1	100	3.25167e-18	Sensitivity	0.812	0.950458	Wilcoxon signed rank test with continuity correction	standard
ED_Fig_6b	node_2	100	1.91272e-09	AUC	0.962379	0.987095	Wilcoxon signed rank test with continuity correction	standard
ED_Fig_6b	node_2	100	1.29241e-08	Accuracy	0.91515	0.950117	Wilcoxon signed rank test with continuity correction	standard
ED_Fig_6b	node_2	100	6.66298e-09	Fscore	0.897061	0.938935	Wilcoxon signed rank test with continuity correction	standard
ED_Fig_6b	node_2	100	6.81231e-07	Specificity	0.91625	0.949889	Wilcoxon signed rank test with continuity correction	standard
ED_Fig_6b	node_2	100	3.73562e-05	Sensitivity	0.9135	0.950458	Wilcoxon signed rank test with continuity correction	standard
ED_Fig_6b	node_3	100	8.56893e-08	AUC	0.97347	0.987095	Wilcoxon signed rank test with continuity correction	standard
ED_Fig_6b	node_3	100	6.37101e-11	Accuracy	0.915667	0.950117	Wilcoxon signed rank test with continuity correction	standard
ED_Fig_6b	node_3	100	2.56996e-10	Fscore	0.903732	0.938935	Wilcoxon signed rank test with continuity correction	standard
ED_Fig_6b	node_3	100	7.9184e-15	Specificity	0.878944	0.949889	Wilcoxon signed rank test with continuity correction	standard
ED_Fig_6b	node_3	100	1	Sensitivity	0.97075	0.950458	Wilcoxon signed rank test with continuity correction	standard
ED_Fig_6c	node_1	100	6.76438e-18	AUC	0.992554	0.996857	Wilcoxon signed rank test with continuity correction	standard
ED_Fig_6c	node_1	100	3.53455e-18	Accuracy	0.952983	0.976367	Wilcoxon signed rank test with continuity correction	standard
ED_Fig_6c	node_1	100	2.51819e-18	Fscore	0.93891	0.970475	Wilcoxon signed rank test with continuity correction	standard
ED_Fig_6c	node_1	100	0.983894	Specificity	0.982861	0.980083	Wilcoxon signed rank test with continuity correction	standard
ED_Fig_6c	node_1	100	6.11584e-18	Sensitivity	0.908167	0.970792	Wilcoxon signed rank test with continuity correction	standard
ED_Fig_6c	node_2	100	7.50582e-18	AUC	0.992853	0.996857	Wilcoxon signed rank test with continuity correction	standard
ED_Fig_6c	node_2	100	4.79299e-18	Accuracy	0.962133	0.976367	Wilcoxon signed rank test with continuity correction	standard
ED_Fig_6c	node_2	100	4.29773e-18	Fscore	0.953177	0.970475	Wilcoxon signed rank test with continuity correction	standard
ED_Fig_6c	node_2	100	4.46168e-15	Specificity	0.962194	0.980083	Wilcoxon signed rank test with continuity correction	standard
ED_Fig_6c	node_2	100	6.01474e-06	Sensitivity	0.962042	0.970792	Wilcoxon signed rank test with continuity correction	standard
ED_Fig_6c	node_3	100	2.30038e-18	AUC	0.9906	0.996857	Wilcoxon signed rank test with continuity correction	standard
ED_Fig_6c	node_3	100	2.22866e-18	Accuracy	0.951033	0.976367	Wilcoxon signed rank test with continuity correction	standard
ED_Fig_6c	node_3	100	2.37083e-18	Fscore	0.94173	0.970475	Wilcoxon signed rank test with continuity correction	standard
ED_Fig_6c	node_3	100	1.95632e-18	Specificity	0.928389	0.980083	Wilcoxon signed rank test with continuity correction	standard
ED_Fig_6c	node_3	100	1	Sensitivity	0.985	0.970792	Wilcoxon signed rank test with continuity correction	standard
ED_Fig_7b	node_1	10	0.00294464	Accuracy	0.891534	0.935185	Wilcoxon signed rank test with continuity correction	standard
ED_Fig_7b	node_1	10	0.00296077	Fscore	0.896216	0.936765	Wilcoxon signed rank test with continuity correction	standard
ED_Fig_7b	node_1	10	0.00296077	Specificity	0.846032	0.909524	Wilcoxon signed rank test with continuity correction	standard
ED_Fig_7b	node_1	10	0.0460885	Sensitivity	0.937037	0.960847	Wilcoxon signed rank test with continuity correction	standard
ED_Fig_7b	node_2	10	0.00294464	Accuracy	0.892328	0.935185	Wilcoxon signed rank test with continuity correction	standard
ED_Fig_7b	node_2	10	0.00296077	Fscore	0.896223	0.936765	Wilcoxon signed rank test with continuity correction	standard
ED_Fig_7b	node_2	10	0.00292855	Specificity	0.853439	0.909524	Wilcoxon signed rank test with continuity correction	standard
ED_Fig_7b	node_2	10	0.0411655	Sensitivity	0.931217	0.960847	Wilcoxon signed rank test with continuity correction	standard
ED_Fig_7b	node_3	10	0.00296077	Accuracy	0.879894	0.935185	Wilcoxon signed rank test with continuity correction	standard
ED_Fig_7b	node_3	10	0.00296077	Fscore	0.88218	0.936765	Wilcoxon signed rank test with continuity correction	standard
ED_Fig_7b	node_3	10	0.00718464	Specificity	0.850794	0.909524	Wilcoxon signed rank test with continuity correction	standard
ED_Fig_7b	node_3	10	0.0219128	Sensitivity	0.908995	0.960847	Wilcoxon signed rank test with continuity correction	standard
ED_Fig_7b	central	10	0.74285	Accuracy	0.931481	0.935185	Wilcoxon signed rank test with continuity correction	standard
ED_Fig_7b	central	10	0.729591	Fscore	0.93372	0.936765	Wilcoxon signed rank test with continuity correction	standard
ED_Fig_7b	central	10	0.560877	Specificity	0.898942	0.909524	Wilcoxon signed rank test with continuity correction	standard
ED_Fig_7b	central	10	0.379731	Sensitivity	0.964021	0.960847	Wilcoxon signed rank test with continuity correction	standard
ED_Fig_7c	node_1	10	0.00292855	Accuracy	0.821613	0.864194	Wilcoxon signed rank test with continuity correction	standard
ED_Fig_7c	node_1	10	0.00296077	Fscore	0.826439	0.866029	Wilcoxon signed rank test with continuity correction	standard
ED_Fig_7c	node_1	10	0.00454535	Specificity	0.793548	0.849677	Wilcoxon signed rank test with continuity correction	standard
ED_Fig_7c	node_1	10	0.0775658	Sensitivity	0.849677	0.87871	Wilcoxon signed rank test with continuity correction	standard
ED_Fig_7c	node_2	10	0.00296077	Accuracy	0.823548	0.864194	Wilcoxon signed rank test with continuity correction	standard
ED_Fig_7c	node_2	10	0.00296077	Fscore	0.829262	0.866029	Wilcoxon signed rank test with continuity correction	standard
ED_Fig_7c	node_2	10	0.00620054	Specificity	0.790323	0.849677	Wilcoxon signed rank test with continuity correction	standard
ED_Fig_7c	node_2	10	0.241652	Sensitivity	0.856774	0.87871	Wilcoxon signed rank test with continuity correction	standard
ED_Fig_7c	node_3	10	0.00294464	Accuracy	0.813226	0.864194	Wilcoxon signed rank test with continuity correction	standard
ED_Fig_7c	node_3	10	0.00296077	Fscore	0.822269	0.866029	Wilcoxon signed rank test with continuity correction	standard
ED_Fig_7c	node_3	10	0.00294464	Specificity	0.761935	0.849677	Wilcoxon signed rank test with continuity correction	standard
ED_Fig_7c	node_3	10	0.0772033	Sensitivity	0.864516	0.87871	Wilcoxon signed rank test with continuity correction	standard
ED_Fig_7c	central	10	0.419128	Accuracy	0.865484	0.864194	Wilcoxon signed rank test with continuity correction	standard
ED_Fig_7c	central	10	0.459406	Fscore	0.863734	0.866029	Wilcoxon signed rank test with continuity correction	standard
ED_Fig_7c	central	10	0.10087	Specificity	0.869032	0.849677	Wilcoxon signed rank test with continuity correction	standard
ED_Fig_7c	central	10	0.796529	Sensitivity	0.861935	0.87871	Wilcoxon signed rank test with continuity correction	standard
ED_Fig_7h	node_1	5	0.0520296	Accuracy	0.8596	0.8744	Wilcoxon signed rank test with continuity correction	standard
ED_Fig_7h	node_1	5	0.5	Fscore	0.833481	0.835803	Wilcoxon signed rank test with continuity correction	standard
ED_Fig_7h	node_1	5	0.0295291	Specificity	0.846667	0.924	Wilcoxon signed rank test with continuity correction	standard
ED_Fig_7h	node_1	5	0.984514	Sensitivity	0.879	0.8	Wilcoxon signed rank test with continuity correction	standard
ED_Fig_7h	node_2	5	0.0295291	Accuracy	0.6768	0.8744	Wilcoxon signed rank test with continuity correction	standard
ED_Fig_7h	node_2	5	0.0295291	Fscore	0.330548	0.835803	Wilcoxon signed rank test with continuity correction	standard
ED_Fig_7h	node_2	5	0.984514	Specificity	0.985333	0.924	Wilcoxon signed rank test with continuity correction	standard
ED_Fig_7h	node_2	5	0.0295291	Sensitivity	0.214	0.8	Wilcoxon signed rank test with continuity correction	standard
ED_Fig_7h	node_3	5	0.0295291	Accuracy	0.7868	0.8744	Wilcoxon signed rank test with continuity correction	standard
ED_Fig_7h	node_3	5	0.0295291	Fscore	0.676347	0.835803	Wilcoxon signed rank test with continuity correction	standard
ED_Fig_7h	node_3	5	0.977695	Specificity	0.938667	0.924	Wilcoxon signed rank test with continuity correction	standard
ED_Fig_7h	node_3	5	0.0295291	Sensitivity	0.559	0.8	Wilcoxon signed rank test with continuity correction	standard
ED_Fig_7i	node_1	5	0.0289536	Accuracy	0.8565	0.8935	Wilcoxon signed rank test with continuity correction	standard
ED_Fig_7i	node_1	5	0.0295291	Fscore	0.756983	0.792719	Wilcoxon signed rank test with continuity correction	standard
ED_Fig_7i	node_1	5	0.0289536	Specificity	0.844	0.92	Wilcoxon signed rank test with continuity correction	standard
ED_Fig_7i	node_1	5	0.984514	Sensitivity	0.894	0.814	Wilcoxon signed rank test with continuity correction	standard
ED_Fig_7i	node_2	5	0.0295291	Accuracy	0.792	0.8935	Wilcoxon signed rank test with continuity correction	standard
ED_Fig_7i	node_2	5	0.0295291	Fscore	0.327818	0.792719	Wilcoxon signed rank test with continuity correction	standard
ED_Fig_7i	node_2	5	0.984514	Specificity	0.982	0.92	Wilcoxon signed rank test with continuity correction	standard
ED_Fig_7i	node_2	5	0.0295291	Sensitivity	0.222	0.814	Wilcoxon signed rank test with continuity correction	standard
ED_Fig_7i	node_3	5	0.0295291	Accuracy	0.8475	0.8935	Wilcoxon signed rank test with continuity correction	standard
ED_Fig_7i	node_3	5	0.0295291	Fscore	0.652648	0.792719	Wilcoxon signed rank test with continuity correction	standard
ED_Fig_7i	node_3	5	0.971046	Specificity	0.938	0.92	Wilcoxon signed rank test with continuity correction	standard
ED_Fig_7i	node_3	5	0.0295291	Sensitivity	0.576	0.814	Wilcoxon signed rank test with continuity correction	standard
ED_Fig_7j	node_1	5	0.0295291	Accuracy	0.844848	0.907879	Wilcoxon signed rank test with continuity correction	standard
ED_Fig_7j	node_1	5	0.0295291	Fscore	0.506268	0.617442	Wilcoxon signed rank test with continuity correction	standard
ED_Fig_7j	node_1	5	0.0295291	Specificity	0.842	0.917333	Wilcoxon signed rank test with continuity correction	standard
ED_Fig_7j	node_1	5	0.929614	Sensitivity	0.873333	0.813333	Wilcoxon signed rank test with continuity correction	standard
ED_Fig_7j	node_2	5	0.949826	Accuracy	0.917576	0.907879	Wilcoxon signed rank test with continuity correction	standard
ED_Fig_7j	node_2	5	0.984514	Specificity	0.983333	0.917333	Wilcoxon signed rank test with continuity correction	standard
ED_Fig_7j	node_2	5	0.0295291	Sensitivity	0.26	0.813333	Wilcoxon signed rank test with continuity correction	standard
ED_Fig_7j	node_3	5	0.134647	Accuracy	0.904848	0.907879	Wilcoxon signed rank test with continuity correction	standard
ED_Fig_7j	node_3	5	0.0295291	Fscore	0.52505	0.617442	Wilcoxon signed rank test with continuity correction	standard
ED_Fig_7j	node_3	5	0.984895	Specificity	0.938	0.917333	Wilcoxon signed rank test with continuity correction	standard
ED_Fig_7j	node_3	5	0.0289536	Sensitivity	0.573333	0.813333	Wilcoxon signed rank test with continuity correction	standard
ED_Fig_8b	node_1	50	3.22903e-05	AUC	0.994495	0.998709	Wilcoxon signed rank test with continuity correction	standard
ED_Fig_8b	node_1	50	0.000336489	Accuracy	0.963617	0.979149	Wilcoxon signed rank test with continuity correction	standard
ED_Fig_8b	node_1	50	0.000236807	Fscore	0.959574	0.977444	Wilcoxon signed rank test with continuity correction	standard
ED_Fig_8b	node_1	50	0.00303083	Specificity	0.9724	0.9876	Wilcoxon signed rank test with continuity correction	standard
ED_Fig_8b	node_1	50	0.073135	Sensitivity	0.953636	0.969545	Wilcoxon signed rank test with continuity correction	standard
ED_Fig_8b	node_2	50	0.00784768	AUC	0.995764	0.998709	Wilcoxon signed rank test with continuity correction	standard
ED_Fig_8b	node_2	50	0.00746052	Accuracy	0.970638	0.979149	Wilcoxon signed rank test with continuity correction	standard
ED_Fig_8b	node_2	50	0.00864558	Fscore	0.968825	0.977444	Wilcoxon signed rank test with continuity correction	standard
ED_Fig_8b	node_2	50	0.0286193	Specificity	0.976	0.9876	Wilcoxon signed rank test with continuity correction	standard
ED_Fig_8b	node_2	50	0.117302	Sensitivity	0.964545	0.969545	Wilcoxon signed rank test with continuity correction	standard
ED_Fig_8b	node_3	50	0.000738656	AUC	0.995682	0.998709	Wilcoxon signed rank test with continuity correction	standard
ED_Fig_8b	node_3	50	0.00276959	Accuracy	0.967447	0.979149	Wilcoxon signed rank test with continuity correction	standard
ED_Fig_8b	node_3	50	0.00323386	Fscore	0.965305	0.977444	Wilcoxon signed rank test with continuity correction	standard
ED_Fig_8b	node_3	50	0.00351356	Specificity	0.9704	0.9876	Wilcoxon signed rank test with continuity correction	standard
ED_Fig_8b	node_3	50	0.265733	Sensitivity	0.964091	0.969545	Wilcoxon signed rank test with continuity correction	standard
ED_Fig_8c	node_1	50	0.00259143	AUC	0.994745	0.99803	Wilcoxon signed rank test with continuity correction	standard
ED_Fig_8c	node_1	50	0.000476016	Accuracy	0.967778	0.979722	Wilcoxon signed rank test with continuity correction	standard
ED_Fig_8c	node_1	50	0.00028933	Fscore	0.946992	0.967061	Wilcoxon signed rank test with continuity correction	standard
ED_Fig_8c	node_1	50	0.0312474	Specificity	0.974	0.9842	Wilcoxon signed rank test with continuity correction	standard
ED_Fig_8c	node_1	50	0.073135	Sensitivity	0.953636	0.969545	Wilcoxon signed rank test with continuity correction	standard
ED_Fig_8c	node_2	50	0.00419711	AUC	0.994148	0.99803	Wilcoxon signed rank test with continuity correction	standard
ED_Fig_8c	node_2	50	0.00122561	Accuracy	0.968611	0.979722	Wilcoxon signed rank test with continuity correction	standard
ED_Fig_8c	node_2	50	0.00146787	Fscore	0.950766	0.967061	Wilcoxon signed rank test with continuity correction	standard
ED_Fig_8c	node_2	50	0.00417541	Specificity	0.9704	0.9842	Wilcoxon signed rank test with continuity correction	standard
ED_Fig_8c	node_2	50	0.117302	Sensitivity	0.964545	0.969545	Wilcoxon signed rank test with continuity correction	standard
ED_Fig_8c	node_3	50	0.00134588	AUC	0.994134	0.99803	Wilcoxon signed rank test with continuity correction	standard
ED_Fig_8c	node_3	50	0.000162663	Accuracy	0.965139	0.979722	Wilcoxon signed rank test with continuity correction	standard
ED_Fig_8c	node_3	50	0.000137288	Fscore	0.945687	0.967061	Wilcoxon signed rank test with continuity correction	standard
ED_Fig_8c	node_3	50	0.00266999	Specificity	0.9656	0.9842	Wilcoxon signed rank test with continuity correction	standard
ED_Fig_8c	node_3	50	0.265733	Sensitivity	0.964091	0.969545	Wilcoxon signed rank test with continuity correction	standard
ED_Fig_8d	node_1	50	3.78146e-05	AUC	0.994278	0.997816	Wilcoxon signed rank test with continuity correction	standard
ED_Fig_8d	node_1	50	0.0114399	Accuracy	0.973072	0.98486	Wilcoxon signed rank test with continuity correction	standard
ED_Fig_8d	node_1	50	0.00395453	Fscore	0.684865	0.770704	Wilcoxon signed rank test with continuity correction	standard
ED_Fig_8d	node_1	50	0.0255934	Specificity	0.973517	0.985211	Wilcoxon signed rank test with continuity correction	standard
ED_Fig_8d	node_1	50	0.073135	Sensitivity	0.953636	0.969545	Wilcoxon signed rank test with continuity correction	standard
ED_Fig_8d	node_2	50	0.000390615	AUC	0.994762	0.997816	Wilcoxon signed rank test with continuity correction	standard
ED_Fig_8d	node_2	50	0.00625157	Accuracy	0.973704	0.98486	Wilcoxon signed rank test with continuity correction	standard
ED_Fig_8d	node_2	50	0.00228459	Fscore	0.69053	0.770704	Wilcoxon signed rank test with continuity correction	standard
ED_Fig_8d	node_2	50	0.007637	Specificity	0.973913	0.985211	Wilcoxon signed rank test with continuity correction	standard
ED_Fig_8d	node_2	50	0.117302	Sensitivity	0.964545	0.969545	Wilcoxon signed rank test with continuity correction	standard
ED_Fig_8d	node_3	50	0.000316273	AUC	0.994913	0.997816	Wilcoxon signed rank test with continuity correction	standard
ED_Fig_8d	node_3	50	0.00275671	Accuracy	0.967825	0.98486	Wilcoxon signed rank test with continuity correction	standard
ED_Fig_8d	node_3	50	0.00457517	Fscore	0.674166	0.770704	Wilcoxon signed rank test with continuity correction	standard
ED_Fig_8d	node_3	50	0.0046388	Specificity	0.96791	0.985211	Wilcoxon signed rank test with continuity correction	standard
ED_Fig_8d	node_3	50	0.265733	Sensitivity	0.964091	0.969545	Wilcoxon signed rank test with continuity correction	standard
ED_Fig_8f	node_1	50	0.00821639	AUC	0.997055	0.998664	Wilcoxon signed rank test with continuity correction	standard
ED_Fig_8f	node_1	50	0.0259467	Accuracy	0.974043	0.979787	Wilcoxon signed rank test with continuity correction	standard
ED_Fig_8f	node_1	50	0.0267304	Fscore	0.97182	0.977848	Wilcoxon signed rank test with continuity correction	standard
ED_Fig_8f	node_1	50	0.000424698	Specificity	0.9852	0.996	Wilcoxon signed rank test with continuity correction	standard
ED_Fig_8f	node_1	50	0.626146	Sensitivity	0.961364	0.961364	Wilcoxon signed rank test with continuity correction	standard
ED_Fig_8f	node_2	50	7.38645e-05	AUC	0.995473	0.998664	Wilcoxon signed rank test with continuity correction	standard
ED_Fig_8f	node_2	50	0.000235936	Accuracy	0.964468	0.979787	Wilcoxon signed rank test with continuity correction	standard
ED_Fig_8f	node_2	50	0.000792859	Fscore	0.96301	0.977848	Wilcoxon signed rank test with continuity correction	standard
ED_Fig_8f	node_2	50	4.23829e-05	Specificity	0.9708	0.996	Wilcoxon signed rank test with continuity correction	standard
ED_Fig_8f	node_2	50	0.454326	Sensitivity	0.957273	0.961364	Wilcoxon signed rank test with continuity correction	standard
ED_Fig_8f	node_3	50	0.00391674	AUC	0.997118	0.998664	Wilcoxon signed rank test with continuity correction	standard
ED_Fig_8f	node_3	50	0.00159646	Accuracy	0.970638	0.979787	Wilcoxon signed rank test with continuity correction	standard
ED_Fig_8f	node_3	50	0.00366803	Fscore	0.967654	0.977848	Wilcoxon signed rank test with continuity correction	standard
ED_Fig_8f	node_3	50	0.00821434	Specificity	0.99	0.996	Wilcoxon signed rank test with continuity correction	standard
ED_Fig_8f	node_3	50	0.0278311	Sensitivity	0.948636	0.961364	Wilcoxon signed rank test with continuity correction	standard
ED_Fig_8g	node_1	50	0.00209952	AUC	0.997218	0.998686	Wilcoxon signed rank test with continuity correction	standard
ED_Fig_8g	node_1	50	0.000390868	Accuracy	0.978611	0.985	Wilcoxon signed rank test with continuity correction	standard
ED_Fig_8g	node_1	50	0.00103033	Fscore	0.964897	0.974977	Wilcoxon signed rank test with continuity correction	standard
ED_Fig_8g	node_1	50	3.53062e-05	Specificity	0.9862	0.9954	Wilcoxon signed rank test with continuity correction	standard
ED_Fig_8g	node_1	50	0.626146	Sensitivity	0.961364	0.961364	Wilcoxon signed rank test with continuity correction	standard
ED_Fig_8g	node_2	50	3.01409e-05	AUC	0.995416	0.998686	Wilcoxon signed rank test with continuity correction	standard
ED_Fig_8g	node_2	50	0.000120861	Accuracy	0.968056	0.985	Wilcoxon signed rank test with continuity correction	standard
ED_Fig_8g	node_2	50	0.000220571	Fscore	0.952258	0.974977	Wilcoxon signed rank test with continuity correction	standard
ED_Fig_8g	node_2	50	0.000276047	Specificity	0.9728	0.9954	Wilcoxon signed rank test with continuity correction	standard
ED_Fig_8g	node_2	50	0.454326	Sensitivity	0.957273	0.961364	Wilcoxon signed rank test with continuity correction	standard
ED_Fig_8g	node_3	50	7.19218e-05	AUC	0.996964	0.998686	Wilcoxon signed rank test with continuity correction	standard
ED_Fig_8g	node_3	50	0.00188185	Accuracy	0.978194	0.985	Wilcoxon signed rank test with continuity correction	standard
ED_Fig_8g	node_3	50	0.00215387	Fscore	0.963493	0.974977	Wilcoxon signed rank test with continuity correction	standard
ED_Fig_8g	node_3	50	0.0304382	Specificity	0.9912	0.9954	Wilcoxon signed rank test with continuity correction	standard
ED_Fig_8g	node_3	50	0.0278311	Sensitivity	0.948636	0.961364	Wilcoxon signed rank test with continuity correction	standard
ED_Fig_8i	node_1	50	7.66832e-05	AUC	0.996692	0.998575	Wilcoxon signed rank test with continuity correction	standard
ED_Fig_8i	node_1	50	3.08224e-05	Accuracy	0.974643	0.983393	Wilcoxon signed rank test with continuity correction	standard
ED_Fig_8i	node_1	50	0.000109732	Fscore	0.960762	0.974432	Wilcoxon signed rank test with continuity correction	standard
ED_Fig_8i	node_1	50	0.0170616	Specificity	0.988267	0.9944	Wilcoxon signed rank test with continuity correction	standard
ED_Fig_8i	node_1	50	0.0286422	Sensitivity	0.947027	0.961081	Wilcoxon signed rank test with continuity correction	standard
ED_Fig_8i	node_2	50	8.23716e-05	AUC	0.996818	0.998575	Wilcoxon signed rank test with continuity correction	standard
ED_Fig_8i	node_2	50	0.000462702	Accuracy	0.977589	0.983393	Wilcoxon signed rank test with continuity correction	standard
ED_Fig_8i	node_2	50	0.000479805	Fscore	0.965463	0.974432	Wilcoxon signed rank test with continuity correction	standard
ED_Fig_8i	node_2	50	0.0128373	Specificity	0.9908	0.9944	Wilcoxon signed rank test with continuity correction	standard
ED_Fig_8i	node_2	50	0.00808502	Sensitivity	0.950811	0.961081	Wilcoxon signed rank test with continuity correction	standard
ED_Fig_8i	node_3	50	4.37103e-09	AUC	0.995101	0.998575	Wilcoxon signed rank test with continuity correction	standard
ED_Fig_8i	node_3	50	4.57899e-06	Accuracy	0.973393	0.983393	Wilcoxon signed rank test with continuity correction	standard
ED_Fig_8i	node_3	50	7.38345e-06	Fscore	0.958167	0.974432	Wilcoxon signed rank test with continuity correction	standard
ED_Fig_8i	node_3	50	0.151562	Specificity	0.992667	0.9944	Wilcoxon signed rank test with continuity correction	standard
ED_Fig_8i	node_3	50	4.6336e-05	Sensitivity	0.934324	0.961081	Wilcoxon signed rank test with continuity correction	standard
ED_Fig_8j	node_1	50	2.02148e-05	AUC	0.996641	0.998746	Wilcoxon signed rank test with continuity correction	standard
ED_Fig_8j	node_1	50	0.000102059	Accuracy	0.97069	0.980805	Wilcoxon signed rank test with continuity correction	standard
ED_Fig_8j	node_1	50	0.00047043	Fscore	0.964451	0.976939	Wilcoxon signed rank test with continuity correction	standard
ED_Fig_8j	node_1	50	0.00174747	Specificity	0.9882	0.9954	Wilcoxon signed rank test with continuity correction	standard
ED_Fig_8j	node_1	50	0.0286422	Sensitivity	0.947027	0.961081	Wilcoxon signed rank test with continuity correction	standard
ED_Fig_8j	node_2	50	3.97855e-05	AUC	0.997165	0.998746	Wilcoxon signed rank test with continuity correction	standard
ED_Fig_8j	node_2	50	0.00115477	Accuracy	0.974253	0.980805	Wilcoxon signed rank test with continuity correction	standard
ED_Fig_8j	node_2	50	0.00134548	Fscore	0.968961	0.976939	Wilcoxon signed rank test with continuity correction	standard
ED_Fig_8j	node_2	50	0.0106294	Specificity	0.9916	0.9954	Wilcoxon signed rank test with continuity correction	standard
ED_Fig_8j	node_2	50	0.00808502	Sensitivity	0.950811	0.961081	Wilcoxon signed rank test with continuity correction	standard
ED_Fig_8j	node_3	50	5.97538e-09	AUC	0.995327	0.998746	Wilcoxon signed rank test with continuity correction	standard
ED_Fig_8j	node_3	50	3.87794e-06	Accuracy	0.967931	0.980805	Wilcoxon signed rank test with continuity correction	standard
ED_Fig_8j	node_3	50	4.9349e-06	Fscore	0.960651	0.976939	Wilcoxon signed rank test with continuity correction	standard
ED_Fig_8j	node_3	50	0.0485914	Specificity	0.9928	0.9954	Wilcoxon signed rank test with continuity correction	standard
ED_Fig_8j	node_3	50	4.6336e-05	Sensitivity	0.934324	0.961081	Wilcoxon signed rank test with continuity correction	standard
ED_Fig_9b	node_1	50	5.0677e-08	AUC	0.994728	0.998135	Wilcoxon signed rank test with continuity correction	standard
ED_Fig_9b	node_1	50	0.942415	Accuracy	0.958483	0.955261	Wilcoxon signed rank test with continuity correction	standard
ED_Fig_9b	node_1	50	0.946138	Fscore	0.958377	0.95512	Wilcoxon signed rank test with continuity correction	standard
ED_Fig_9b	node_1	50	7.9117e-05	Specificity	0.9924	0.9994	Wilcoxon signed rank test with continuity correction	standard
ED_Fig_9b	node_1	50	0.979755	Sensitivity	0.927928	0.915495	Wilcoxon signed rank test with continuity correction	standard
ED_Fig_9b	node_2	50	1.6827e-09	AUC	0.99078	0.998135	Wilcoxon signed rank test with continuity correction	standard
ED_Fig_9b	node_2	50	1.44747e-05	Accuracy	0.911943	0.955261	Wilcoxon signed rank test with continuity correction	standard
ED_Fig_9b	node_2	50	1.339e-05	Fscore	0.902437	0.95512	Wilcoxon signed rank test with continuity correction	standard
ED_Fig_9b	node_2	50	0.000120033	Specificity	0.9948	0.9994	Wilcoxon signed rank test with continuity correction	standard
ED_Fig_9b	node_2	50	4.73427e-05	Sensitivity	0.837297	0.915495	Wilcoxon signed rank test with continuity correction	standard
ED_Fig_9b	node_3	50	1.11285e-09	AUC	0.991241	0.998135	Wilcoxon signed rank test with continuity correction	standard
ED_Fig_9b	node_3	50	1.17934e-07	Accuracy	0.90019	0.955261	Wilcoxon signed rank test with continuity correction	standard
ED_Fig_9b	node_3	50	8.67442e-08	Fscore	0.88689	0.95512	Wilcoxon signed rank test with continuity correction	standard
ED_Fig_9b	node_3	50	0.00251102	Specificity	0.996	0.9994	Wilcoxon signed rank test with continuity correction	standard
ED_Fig_9b	node_3	50	4.39971e-07	Sensitivity	0.813874	0.915495	Wilcoxon signed rank test with continuity correction	standard
ED_Fig_9b	node_4	50	1.29131e-09	AUC	0.987068	0.998135	Wilcoxon signed rank test with continuity correction	standard
ED_Fig_9b	node_4	50	1.63556e-08	Accuracy	0.853081	0.955261	Wilcoxon signed rank test with continuity correction	standard
ED_Fig_9b	node_4	50	1.68779e-08	Fscore	0.823265	0.95512	Wilcoxon signed rank test with continuity correction	standard
ED_Fig_9b	node_4	50	0.0075173	Specificity	0.9974	0.9994	Wilcoxon signed rank test with continuity correction	standard
ED_Fig_9b	node_4	50	2.10502e-08	Sensitivity	0.723063	0.915495	Wilcoxon signed rank test with continuity correction	standard
ED_Fig_9c	node_1	49	6.67688e-07	AUC	0.994751	0.99787	Wilcoxon signed rank test with continuity correction	standard
ED_Fig_9c	node_1	49	0.272832	Accuracy	0.981095	0.983433	Wilcoxon signed rank test with continuity correction	standard
ED_Fig_9c	node_1	49	0.345746	Fscore	0.946343	0.952063	Wilcoxon signed rank test with continuity correction	standard
ED_Fig_9c	node_1	49	2.47124e-07	Specificity	0.993061	0.998612	Wilcoxon signed rank test with continuity correction	standard
ED_Fig_9c	node_1	49	0.975117	Sensitivity	0.927192	0.915058	Wilcoxon signed rank test with continuity correction	standard
ED_Fig_9c	node_2	50	1.37035e-09	AUC	0.990803	0.997892	Wilcoxon signed rank test with continuity correction	standard
ED_Fig_9c	node_2	50	6.10276e-08	Accuracy	0.965139	0.983535	Wilcoxon signed rank test with continuity correction	standard
ED_Fig_9c	node_2	50	1.33598e-07	Fscore	0.890698	0.952371	Wilcoxon signed rank test with continuity correction	standard
ED_Fig_9c	node_2	50	3.94693e-07	Specificity	0.99352	0.99864	Wilcoxon signed rank test with continuity correction	standard
ED_Fig_9c	node_2	50	4.73427e-05	Sensitivity	0.837297	0.915495	Wilcoxon signed rank test with continuity correction	standard
ED_Fig_9c	node_3	50	1.14778e-09	AUC	0.99047	0.997892	Wilcoxon signed rank test with continuity correction	standard
ED_Fig_9c	node_3	50	7.63867e-09	Accuracy	0.961277	0.983535	Wilcoxon signed rank test with continuity correction	standard
ED_Fig_9c	node_3	50	7.14163e-09	Fscore	0.875817	0.952371	Wilcoxon signed rank test with continuity correction	standard
ED_Fig_9c	node_3	50	6.46791e-05	Specificity	0.994	0.99864	Wilcoxon signed rank test with continuity correction	standard
ED_Fig_9c	node_3	50	4.39971e-07	Sensitivity	0.813874	0.915495	Wilcoxon signed rank test with continuity correction	standard
ED_Fig_9c	node_4	50	9.05044e-10	AUC	0.986488	0.997892	Wilcoxon signed rank test with continuity correction	standard
ED_Fig_9c	node_4	50	4.11828e-09	Accuracy	0.946841	0.983535	Wilcoxon signed rank test with continuity correction	standard
ED_Fig_9c	node_4	50	4.13141e-09	Fscore	0.816901	0.952371	Wilcoxon signed rank test with continuity correction	standard
ED_Fig_9c	node_4	50	0.000954846	Specificity	0.99652	0.99864	Wilcoxon signed rank test with continuity correction	standard
ED_Fig_9c	node_4	50	2.10502e-08	Sensitivity	0.723063	0.915495	Wilcoxon signed rank test with continuity correction	standard
ED_Fig_9d	node_1	49	1.60527e-05	AUC	0.994603	0.997713	Wilcoxon signed rank test with continuity correction	standard
ED_Fig_9d	node_1	49	5.4624e-06	Accuracy	0.986308	0.991429	Wilcoxon signed rank test with continuity correction	standard
ED_Fig_9d	node_1	49	2.80485e-05	Fscore	0.925396	0.950767	Wilcoxon signed rank test with continuity correction	standard
ED_Fig_9d	node_1	49	1.1595e-08	Specificity	0.991796	0.998694	Wilcoxon signed rank test with continuity correction	standard
ED_Fig_9d	node_1	49	0.978544	Sensitivity	0.931429	0.918776	Wilcoxon signed rank test with continuity correction	standard
ED_Fig_9d	node_2	49	3.95134e-08	AUC	0.991466	0.997713	Wilcoxon signed rank test with continuity correction	standard
ED_Fig_9d	node_2	49	1.85302e-09	Accuracy	0.978961	0.991429	Wilcoxon signed rank test with continuity correction	standard
ED_Fig_9d	node_2	49	2.19295e-09	Fscore	0.873671	0.950767	Wilcoxon signed rank test with continuity correction	standard
ED_Fig_9d	node_2	49	7.03196e-07	Specificity	0.99302	0.998694	Wilcoxon signed rank test with continuity correction	standard
ED_Fig_9d	node_2	49	2.56171e-05	Sensitivity	0.838367	0.918776	Wilcoxon signed rank test with continuity correction	standard
ED_Fig_9d	node_3	49	6.04518e-08	AUC	0.990731	0.997713	Wilcoxon signed rank test with continuity correction	standard
ED_Fig_9d	node_3	49	2.64736e-09	Accuracy	0.977551	0.991429	Wilcoxon signed rank test with continuity correction	standard
ED_Fig_9d	node_3	49	2.50673e-09	Fscore	0.85946	0.950767	Wilcoxon signed rank test with continuity correction	standard
ED_Fig_9d	node_3	49	0.000150062	Specificity	0.994286	0.998694	Wilcoxon signed rank test with continuity correction	standard
ED_Fig_9d	node_3	49	4.42543e-07	Sensitivity	0.810204	0.918776	Wilcoxon signed rank test with continuity correction	standard
ED_Fig_9d	node_4	49	1.19937e-08	AUC	0.98643	0.997713	Wilcoxon signed rank test with continuity correction	standard
ED_Fig_9d	node_4	49	1.92863e-09	Accuracy	0.971911	0.991429	Wilcoxon signed rank test with continuity correction	standard
ED_Fig_9d	node_4	49	2.47255e-09	Fscore	0.807882	0.950767	Wilcoxon signed rank test with continuity correction	standard
ED_Fig_9d	node_4	49	0.00067205	Specificity	0.996327	0.998694	Wilcoxon signed rank test with continuity correction	standard
ED_Fig_9d	node_4	49	4.01297e-08	Sensitivity	0.727755	0.918776	Wilcoxon signed rank test with continuity correction	standard
ED_Fig_9g	E1	20	0.134647	AUC	0.99717	0.99941	Wilcoxon signed rank test with continuity correction	E1
ED_Fig_9g	E1	20	0.982934	Accuracy	0.988525	0.981148	Wilcoxon signed rank test with continuity correction	E1
ED_Fig_9g	E1	20	0.994461	Fscore	0.95389	0.914432	Wilcoxon signed rank test with continuity correction	E1
ED_Fig_9g	E1	20	0.0184442	Specificity	0.995283	1	Wilcoxon signed rank test with continuity correction	E1
ED_Fig_9g	E1	20	0.997316	Sensitivity	0.94375	0.85625	Wilcoxon signed rank test with continuity correction	E1
ED_Fig_9g	E1	20	0.00345571	AUC	0.9754	0.9914	Wilcoxon signed rank test with continuity correction	E2
ED_Fig_9g	E1	20	0.99799	Accuracy	0.956667	0.940833	Wilcoxon signed rank test with continuity correction	E2
ED_Fig_9g	E1	20	0.998579	Fscore	0.847265	0.772695	Wilcoxon signed rank test with continuity correction	E2
ED_Fig_9g	E1	20	0.172889	Specificity	0.998	1	Wilcoxon signed rank test with continuity correction	E2
ED_Fig_9g	E1	20	0.998654	Sensitivity	0.75	0.645	Wilcoxon signed rank test with continuity correction	E2
ED_Fig_9g	E1	20	6.49631e-05	AUC	0.814286	0.968012	Wilcoxon signed rank test with continuity correction	E3
ED_Fig_9g	E1	20	7.1288e-05	Accuracy	0.5325	0.8325	Wilcoxon signed rank test with continuity correction	E3
ED_Fig_9g	E1	20	7.1399e-05	Fscore	0.49875	0.754484	Wilcoxon signed rank test with continuity correction	E3
ED_Fig_9g	E1	20	7.09559e-05	Specificity	0.393478	0.783696	Wilcoxon signed rank test with continuity correction	E3
ED_Fig_9g	E1	20	0.5	Sensitivity	0.989286	0.992857	Wilcoxon signed rank test with continuity correction	E3
ED_Fig_9g	E1	20	0.979095	AUC	0.994974	0.992659	Wilcoxon signed rank test with continuity correction	E4
ED_Fig_9g	E1	20	0.572174	Accuracy	0.985246	0.984426	Wilcoxon signed rank test with continuity correction	E4
ED_Fig_9g	E1	20	0.411532	Fscore	0.932197	0.93875	Wilcoxon signed rank test with continuity correction	E4
ED_Fig_9g	E1	20	0.996092	Specificity	0.991667	0.982407	Wilcoxon signed rank test with continuity correction	E4
ED_Fig_9g	E1	20	0.0444865	Sensitivity	0.935714	1	Wilcoxon signed rank test with continuity correction	E4
ED_Fig_9g	E1	20	0.000107046	AUC	0.54424	0.971947	Wilcoxon signed rank test with continuity correction	E5
ED_Fig_9g	E1	20	0.0455139	Accuracy	0.951639	0.958197	Wilcoxon signed rank test with continuity correction	E5
ED_Fig_9g	E1	20	0.0544047	Specificity	0.986278	0.991437	Wilcoxon signed rank test with continuity correction	E5
ED_Fig_9g	E1	20	0.185547	Sensitivity	0.285	0.326667	Wilcoxon signed rank test with continuity correction	E5
ED_Fig_9g	E1	20	0.995186	AUC	0.985	0.935833	Wilcoxon signed rank test with continuity correction	E6
ED_Fig_9g	E1	20	0.720092	Accuracy	0.986885	0.985246	Wilcoxon signed rank test with continuity correction	E6
ED_Fig_9g	E1	20	0.0152724	Specificity	0.993333	1	Wilcoxon signed rank test with continuity correction	E6
ED_Fig_9g	E1	20	0.998312	Sensitivity	0.6	0.1	Wilcoxon signed rank test with continuity correction	E6
ED_Fig_9g	E4	20	0.000106307	AUC	0.967099	0.99941	Wilcoxon signed rank test with continuity correction	E1
ED_Fig_9g	E4	20	0.000156825	Accuracy	0.930328	0.981148	Wilcoxon signed rank test with continuity correction	E1
ED_Fig_9g	E4	20	0.000159593	Fscore	0.597356	0.914432	Wilcoxon signed rank test with continuity correction	E1
ED_Fig_9g	E4	20	1	Specificity	1	1	Wilcoxon signed rank test with continuity correction	E1
ED_Fig_9g	E4	20	0.00015409	Sensitivity	0.46875	0.85625	Wilcoxon signed rank test with continuity correction	E1
ED_Fig_9g	E4	20	0.000106676	AUC	0.9497	0.9914	Wilcoxon signed rank test with continuity correction	E2
ED_Fig_9g	E4	20	0.000104841	Accuracy	0.883333	0.940833	Wilcoxon signed rank test with continuity correction	E2
ED_Fig_9g	E4	20	1	Specificity	1	1	Wilcoxon signed rank test with continuity correction	E2
ED_Fig_9g	E4	20	0.000104477	Sensitivity	0.3	0.645	Wilcoxon signed rank test with continuity correction	E2
ED_Fig_9g	E4	20	0.00169146	AUC	0.911801	0.968012	Wilcoxon signed rank test with continuity correction	E3
ED_Fig_9g	E4	20	0.133978	Accuracy	0.805	0.8325	Wilcoxon signed rank test with continuity correction	E3
ED_Fig_9g	E4	20	0.997982	Specificity	0.898913	0.783696	Wilcoxon signed rank test with continuity correction	E3
ED_Fig_9g	E4	20	0.000158667	Sensitivity	0.496429	0.992857	Wilcoxon signed rank test with continuity correction	E3
ED_Fig_9g	E4	20	0.998736	AUC	0.999206	0.992659	Wilcoxon signed rank test with continuity correction	E4
ED_Fig_9g	E4	20	0.681324	Accuracy	0.984426	0.984426	Wilcoxon signed rank test with continuity correction	E4
ED_Fig_9g	E4	20	0.355173	Fscore	0.937724	0.93875	Wilcoxon signed rank test with continuity correction	E4
ED_Fig_9g	E4	20	0.88493	Specificity	0.984259	0.982407	Wilcoxon signed rank test with continuity correction	E4
ED_Fig_9g	E4	20	0.172889	Sensitivity	0.985714	1	Wilcoxon signed rank test with continuity correction	E4
ED_Fig_9g	E4	20	0.000177723	AUC	0.920223	0.971947	Wilcoxon signed rank test with continuity correction	E5
ED_Fig_9g	E4	20	0.145895	Accuracy	0.953279	0.958197	Wilcoxon signed rank test with continuity correction	E5
ED_Fig_9g	E4	20	0.115247	Specificity	0.988851	0.991437	Wilcoxon signed rank test with continuity correction	E5
ED_Fig_9g	E4	20	0.0907246	Sensitivity	0.2725	0.326667	Wilcoxon signed rank test with continuity correction	E5
ED_Fig_9g	E4	20	0.000126553	AUC	0.361667	0.935833	Wilcoxon signed rank test with continuity correction	E6
ED_Fig_9g	E4	20	0.681324	Accuracy	0.985246	0.985246	Wilcoxon signed rank test with continuity correction	E6
ED_Fig_9g	E4	20	1	Specificity	1	1	Wilcoxon signed rank test with continuity correction	E6
ED_Fig_9g	E4	20	0.681324	Sensitivity	0.1	0.1	Wilcoxon signed rank test with continuity correction	E6
ED_Fig_9g	E5	20	4.78459e-05	AUC	0.688797	0.99941	Wilcoxon signed rank test with continuity correction	E1
ED_Fig_9g	E5	20	4.07593e-05	Accuracy	0.869672	0.981148	Wilcoxon signed rank test with continuity correction	E1
ED_Fig_9g	E5	20	1	Specificity	1	1	Wilcoxon signed rank test with continuity correction	E1
ED_Fig_9g	E5	20	4.07593e-05	Sensitivity	0.00625	0.85625	Wilcoxon signed rank test with continuity correction	E1
ED_Fig_9g	E5	20	4.78459e-05	AUC	0.7166	0.9914	Wilcoxon signed rank test with continuity correction	E2
ED_Fig_9g	E5	20	4.33782e-05	Accuracy	0.833333	0.940833	Wilcoxon signed rank test with continuity correction	E2
ED_Fig_9g	E5	20	1	Specificity	1	1	Wilcoxon signed rank test with continuity correction	E2
ED_Fig_9g	E5	20	4.33782e-05	Sensitivity	0	0.645	Wilcoxon signed rank test with continuity correction	E2
ED_Fig_9g	E5	20	4.78459e-05	AUC	0.666925	0.968012	Wilcoxon signed rank test with continuity correction	E3
ED_Fig_9g	E5	20	0.016624	Accuracy	0.768333	0.8325	Wilcoxon signed rank test with continuity correction	E3
ED_Fig_9g	E5	20	0.999959	Specificity	0.998913	0.783696	Wilcoxon signed rank test with continuity correction	E3
ED_Fig_9g	E5	20	1.93856e-05	Sensitivity	0.0107143	0.992857	Wilcoxon signed rank test with continuity correction	E3
ED_Fig_9g	E5	20	0.00850707	AUC	0.956548	0.992659	Wilcoxon signed rank test with continuity correction	E4
ED_Fig_9g	E5	20	0.000200436	Accuracy	0.948361	0.984426	Wilcoxon signed rank test with continuity correction	E4
ED_Fig_9g	E5	20	0.999526	Specificity	0.997222	0.982407	Wilcoxon signed rank test with continuity correction	E4
ED_Fig_9g	E5	20	6.67431e-05	Sensitivity	0.571429	1	Wilcoxon signed rank test with continuity correction	E4
ED_Fig_9g	E5	20	0.0233794	AUC	0.916067	0.971947	Wilcoxon signed rank test with continuity correction	E5
ED_Fig_9g	E5	20	0.41063	Accuracy	0.957377	0.958197	Wilcoxon signed rank test with continuity correction	E5
ED_Fig_9g	E5	20	0.998279	Specificity	1	0.991437	Wilcoxon signed rank test with continuity correction	E5
ED_Fig_9g	E5	20	0.00671673	Sensitivity	0.104167	0.326667	Wilcoxon signed rank test with continuity correction	E5
ED_Fig_9g	E5	20	4.69124e-05	AUC	0.111667	0.935833	Wilcoxon signed rank test with continuity correction	E6
ED_Fig_9g	E5	20	0.172889	Accuracy	0.983607	0.985246	Wilcoxon signed rank test with continuity correction	E6
ED_Fig_9g	E5	20	1	Specificity	1	1	Wilcoxon signed rank test with continuity correction	E6
ED_Fig_9g	E5	20	0.172889	Sensitivity	0	0.1	Wilcoxon signed rank test with continuity correction	E6
ED_Fig_9g	E3	20	0.0111271	AUC	0.989033	0.99941	Wilcoxon signed rank test with continuity correction	E1
ED_Fig_9g	E3	20	0.00220918	Accuracy	0.957377	0.981148	Wilcoxon signed rank test with continuity correction	E1
ED_Fig_9g	E3	20	0.00168014	Fscore	0.787313	0.914432	Wilcoxon signed rank test with continuity correction	E1
ED_Fig_9g	E3	20	1	Specificity	1	1	Wilcoxon signed rank test with continuity correction	E1
ED_Fig_9g	E3	20	0.00174398	Sensitivity	0.675	0.85625	Wilcoxon signed rank test with continuity correction	E1
ED_Fig_9g	E3	20	4.77787e-05	AUC	0.8709	0.9914	Wilcoxon signed rank test with continuity correction	E2
ED_Fig_9g	E3	20	4.57975e-05	Accuracy	0.850833	0.940833	Wilcoxon signed rank test with continuity correction	E2
ED_Fig_9g	E3	20	1	Specificity	1	1	Wilcoxon signed rank test with continuity correction	E2
ED_Fig_9g	E3	20	4.65823e-05	Sensitivity	0.105	0.645	Wilcoxon signed rank test with continuity correction	E2
ED_Fig_9g	E3	20	0.999919	AUC	0.999767	0.968012	Wilcoxon signed rank test with continuity correction	E3
ED_Fig_9g	E3	20	0.99996	Accuracy	0.994167	0.8325	Wilcoxon signed rank test with continuity correction	E3
ED_Fig_9g	E3	20	0.999959	Fscore	0.986895	0.754484	Wilcoxon signed rank test with continuity correction	E3
ED_Fig_9g	E3	20	0.999959	Specificity	1	0.783696	Wilcoxon signed rank test with continuity correction	E3
ED_Fig_9g	E3	20	0.0599069	Sensitivity	0.975	0.992857	Wilcoxon signed rank test with continuity correction	E3
ED_Fig_9g	E3	20	0.996567	AUC	0.998016	0.992659	Wilcoxon signed rank test with continuity correction	E4
ED_Fig_9g	E3	20	0.379476	Accuracy	0.982787	0.984426	Wilcoxon signed rank test with continuity correction	E4
ED_Fig_9g	E3	20	0.275758	Fscore	0.926964	0.93875	Wilcoxon signed rank test with continuity correction	E4
ED_Fig_9g	E3	20	0.902817	Specificity	0.986111	0.982407	Wilcoxon signed rank test with continuity correction	E4
ED_Fig_9g	E3	20	0.0473354	Sensitivity	0.957143	1	Wilcoxon signed rank test with continuity correction	E4
ED_Fig_9g	E3	20	0.000209358	AUC	0.822017	0.971947	Wilcoxon signed rank test with continuity correction	E5
ED_Fig_9g	E3	20	0.0325423	Accuracy	0.945082	0.958197	Wilcoxon signed rank test with continuity correction	E5
ED_Fig_9g	E3	20	0.0382648	Specificity	0.978519	0.991437	Wilcoxon signed rank test with continuity correction	E5
ED_Fig_9g	E3	20	0.391765	Sensitivity	0.305833	0.326667	Wilcoxon signed rank test with continuity correction	E5
ED_Fig_9g	E3	20	8.27899e-05	AUC	0.680833	0.935833	Wilcoxon signed rank test with continuity correction	E6
ED_Fig_9g	E3	20	0.172889	Accuracy	0.983607	0.985246	Wilcoxon signed rank test with continuity correction	E6
ED_Fig_9g	E3	20	1	Specificity	1	1	Wilcoxon signed rank test with continuity correction	E6
ED_Fig_9g	E3	20	0.172889	Sensitivity	0	0.1	Wilcoxon signed rank test with continuity correction	E6
ED_Fig_9g	E2	20	0.0528227	AUC	0.983726	0.99941	Wilcoxon signed rank test with continuity correction	E1
ED_Fig_9g	E2	20	0.305095	Accuracy	0.97459	0.981148	Wilcoxon signed rank test with continuity correction	E1
ED_Fig_9g	E2	20	0.340274	Fscore	0.869773	0.914432	Wilcoxon signed rank test with continuity correction	E1
ED_Fig_9g	E2	20	0.5	Specificity	0.99717	1	Wilcoxon signed rank test with continuity correction	E1
ED_Fig_9g	E2	20	0.485773	Sensitivity	0.825	0.85625	Wilcoxon signed rank test with continuity correction	E1
ED_Fig_9g	E2	20	0.998687	AUC	0.999	0.9914	Wilcoxon signed rank test with continuity correction	E2
ED_Fig_9g	E2	20	0.999915	Accuracy	0.986667	0.940833	Wilcoxon signed rank test with continuity correction	E2
ED_Fig_9g	E2	20	0.999905	Fscore	0.952621	0.772695	Wilcoxon signed rank test with continuity correction	E2
ED_Fig_9g	E2	20	0.172889	Specificity	0.998	1	Wilcoxon signed rank test with continuity correction	E2
ED_Fig_9g	E2	20	0.999925	Sensitivity	0.93	0.645	Wilcoxon signed rank test with continuity correction	E2
ED_Fig_9g	E2	20	5.57883e-05	AUC	0.677407	0.968012	Wilcoxon signed rank test with continuity correction	E3
ED_Fig_9g	E2	20	4.75109e-05	Accuracy	0.546667	0.8325	Wilcoxon signed rank test with continuity correction	E3
ED_Fig_9g	E2	20	4.77117e-05	Fscore	0.473907	0.754484	Wilcoxon signed rank test with continuity correction	E3
ED_Fig_9g	E2	20	5.54813e-05	Specificity	0.438043	0.783696	Wilcoxon signed rank test with continuity correction	E3
ED_Fig_9g	E2	20	0.0487563	Sensitivity	0.903571	0.992857	Wilcoxon signed rank test with continuity correction	E3
ED_Fig_9g	E2	20	0.070863	AUC	0.940344	0.992659	Wilcoxon signed rank test with continuity correction	E4
ED_Fig_9g	E2	20	0.0290854	Accuracy	0.968033	0.984426	Wilcoxon signed rank test with continuity correction	E4
ED_Fig_9g	E2	20	0.011843	Fscore	0.804472	0.93875	Wilcoxon signed rank test with continuity correction	E4
ED_Fig_9g	E2	20	0.998904	Specificity	0.997222	0.982407	Wilcoxon signed rank test with continuity correction	E4
ED_Fig_9g	E2	20	0.00118703	Sensitivity	0.742857	1	Wilcoxon signed rank test with continuity correction	E4
ED_Fig_9g	E2	20	7.151e-05	AUC	0.514114	0.971947	Wilcoxon signed rank test with continuity correction	E5
ED_Fig_9g	E2	20	0.0474215	Accuracy	0.951639	0.958197	Wilcoxon signed rank test with continuity correction	E5
ED_Fig_9g	E2	20	0.471743	Specificity	0.993087	0.991437	Wilcoxon signed rank test with continuity correction	E5
ED_Fig_9g	E2	20	0.00695558	Sensitivity	0.133333	0.326667	Wilcoxon signed rank test with continuity correction	E5
ED_Fig_9g	E2	20	0.000226551	AUC	0.74	0.935833	Wilcoxon signed rank test with continuity correction	E6
ED_Fig_9g	E2	20	0.000158359	Accuracy	0.872131	0.985246	Wilcoxon signed rank test with continuity correction	E6
ED_Fig_9g	E2	20	0.000158359	Specificity	0.8825	1	Wilcoxon signed rank test with continuity correction	E6
ED_Fig_9g	E2	20	0.931981	Sensitivity	0.25	0.1	Wilcoxon signed rank test with continuity correction	E6
ED_Fig_9g	E6	20	0.000107046	AUC	0.871108	0.99941	Wilcoxon signed rank test with continuity correction	E1
ED_Fig_9g	E6	20	4.48306e-05	Accuracy	0.886066	0.981148	Wilcoxon signed rank test with continuity correction	E1
ED_Fig_9g	E6	20	1	Specificity	1	1	Wilcoxon signed rank test with continuity correction	E1
ED_Fig_9g	E6	20	4.48306e-05	Sensitivity	0.13125	0.85625	Wilcoxon signed rank test with continuity correction	E1
ED_Fig_9g	E6	20	4.77117e-05	AUC	0.7692	0.9914	Wilcoxon signed rank test with continuity correction	E2
ED_Fig_9g	E6	20	4.54734e-05	Accuracy	0.8475	0.940833	Wilcoxon signed rank test with continuity correction	E2
ED_Fig_9g	E6	20	1	Specificity	1	1	Wilcoxon signed rank test with continuity correction	E2
ED_Fig_9g	E6	20	4.56029e-05	Sensitivity	0.085	0.645	Wilcoxon signed rank test with continuity correction	E2
ED_Fig_9g	E6	20	4.78459e-05	AUC	0.359394	0.968012	Wilcoxon signed rank test with continuity correction	E3
ED_Fig_9g	E6	20	0.000117577	Accuracy	0.634167	0.8325	Wilcoxon signed rank test with continuity correction	E3
ED_Fig_9g	E6	20	0.71254	Specificity	0.818478	0.783696	Wilcoxon signed rank test with continuity correction	E3
ED_Fig_9g	E6	20	2.96574e-05	Sensitivity	0.0285714	0.992857	Wilcoxon signed rank test with continuity correction	E3
ED_Fig_9g	E6	20	4.77787e-05	AUC	0.314418	0.992659	Wilcoxon signed rank test with continuity correction	E4
ED_Fig_9g	E6	20	3.71421e-05	Accuracy	0.885246	0.984426	Wilcoxon signed rank test with continuity correction	E4
ED_Fig_9g	E6	20	0.999718	Specificity	1	0.982407	Wilcoxon signed rank test with continuity correction	E4
ED_Fig_9g	E6	20	4.27675e-06	Sensitivity	0	1	Wilcoxon signed rank test with continuity correction	E4
ED_Fig_9g	E6	20	4.77787e-05	AUC	0.109722	0.971947	Wilcoxon signed rank test with continuity correction	E5
ED_Fig_9g	E6	20	0.0544921	Accuracy	0.952459	0.958197	Wilcoxon signed rank test with continuity correction	E5
ED_Fig_9g	E6	20	0.998279	Specificity	1	0.991437	Wilcoxon signed rank test with continuity correction	E5
ED_Fig_9g	E6	20	0.000458942	Sensitivity	0	0.326667	Wilcoxon signed rank test with continuity correction	E5
ED_Fig_9g	E6	20	0.992301	AUC	0.986667	0.935833	Wilcoxon signed rank test with continuity correction	E6
ED_Fig_9g	E6	20	0.382797	Accuracy	0.984426	0.985246	Wilcoxon signed rank test with continuity correction	E6
ED_Fig_9g	E6	20	0.172889	Specificity	0.998333	1	Wilcoxon signed rank test with continuity correction	E6
ED_Fig_9g	E6	20	0.724508	Sensitivity	0.15	0.1	Wilcoxon signed rank test with continuity correction	E6
ED_Fig_9f	E1	20	4.78459e-05	AUC	0.928689	0.980727	Wilcoxon signed rank test with continuity correction	E6
ED_Fig_9f	E1	20	4.77787e-05	Accuracy	0.863833	0.962833	Wilcoxon signed rank test with continuity correction	E6
ED_Fig_9f	E1	20	4.78459e-05	Fscore	0.790052	0.938104	Wilcoxon signed rank test with continuity correction	E6
ED_Fig_9f	E1	20	4.75109e-05	Specificity	0.862085	0.969194	Wilcoxon signed rank test with continuity correction	E6
ED_Fig_9f	E1	20	0.00178796	Sensitivity	0.867978	0.947753	Wilcoxon signed rank test with continuity correction	E6
ED_Fig_9f	E4	20	4.78459e-05	AUC	0.643629	0.980727	Wilcoxon signed rank test with continuity correction	E6
ED_Fig_9f	E4	20	4.77787e-05	Accuracy	0.752833	0.962833	Wilcoxon signed rank test with continuity correction	E6
ED_Fig_9f	E4	20	4.78459e-05	Fscore	0.388384	0.938104	Wilcoxon signed rank test with continuity correction	E6
ED_Fig_9f	E4	20	0.0218468	Specificity	0.925829	0.969194	Wilcoxon signed rank test with continuity correction	E6
ED_Fig_9f	E4	20	4.74441e-05	Sensitivity	0.342697	0.947753	Wilcoxon signed rank test with continuity correction	E6
ED_Fig_9f	E5	20	4.78459e-05	AUC	0.143003	0.980727	Wilcoxon signed rank test with continuity correction	E6
ED_Fig_9f	E5	20	4.63196e-05	Accuracy	0.6895	0.962833	Wilcoxon signed rank test with continuity correction	E6
ED_Fig_9f	E5	20	0.95548	Specificity	0.97891	0.969194	Wilcoxon signed rank test with continuity correction	E6
ED_Fig_9f	E5	20	3.99917e-05	Sensitivity	0.00337079	0.947753	Wilcoxon signed rank test with continuity correction	E6
ED_Fig_9f	E3	20	4.77787e-05	AUC	0.814348	0.980727	Wilcoxon signed rank test with continuity correction	E6
ED_Fig_9f	E3	20	4.73774e-05	Accuracy	0.787333	0.962833	Wilcoxon signed rank test with continuity correction	E6
ED_Fig_9f	E3	20	4.78459e-05	Fscore	0.490025	0.938104	Wilcoxon signed rank test with continuity correction	E6
ED_Fig_9f	E3	20	0.0378111	Specificity	0.955924	0.969194	Wilcoxon signed rank test with continuity correction	E6
ED_Fig_9f	E3	20	4.78459e-05	Sensitivity	0.38764	0.947753	Wilcoxon signed rank test with continuity correction	E6
ED_Fig_9f	E2	20	0.00054422	AUC	0.931956	0.980727	Wilcoxon signed rank test with continuity correction	E6
ED_Fig_9f	E2	20	5.56346e-05	Accuracy	0.876833	0.962833	Wilcoxon signed rank test with continuity correction	E6
ED_Fig_9f	E2	20	5.57883e-05	Fscore	0.783105	0.938104	Wilcoxon signed rank test with continuity correction	E6
ED_Fig_9f	E2	20	0.000101113	Specificity	0.883886	0.969194	Wilcoxon signed rank test with continuity correction	E6
ED_Fig_9f	E2	20	0.122372	Sensitivity	0.860112	0.947753	Wilcoxon signed rank test with continuity correction	E6
ED_Fig_9f	E6	20	4.78459e-05	AUC	0.79074	0.980727	Wilcoxon signed rank test with continuity correction	E6
ED_Fig_9f	E6	20	4.74441e-05	Accuracy	0.806167	0.962833	Wilcoxon signed rank test with continuity correction	E6
ED_Fig_9f	E6	20	0.0172577	Specificity	0.930095	0.969194	Wilcoxon signed rank test with continuity correction	E6
ED_Fig_9f	E6	20	7.1399e-05	Sensitivity	0.51236	0.947753	Wilcoxon signed rank test with continuity correction	E6
ED_Fig_9h	node_1	1	0.97725	AUC	0.994286	0.992537	Wilcoxon signed rank test with continuity correction	none
ED_Fig_9h	node_1	1	1	Accuracy	0.986667	0.986667	Wilcoxon signed rank test with continuity correction	none
ED_Fig_9h	node_1	1	0.5	Fscore	0.933333	0.941176	Wilcoxon signed rank test with continuity correction	none
ED_Fig_9h	node_1	1	0.97725	Specificity	1	0.985075	Wilcoxon signed rank test with continuity correction	none
ED_Fig_9h	node_1	1	0.5	Sensitivity	0.875	1	Wilcoxon signed rank test with continuity correction	none
ED_Fig_9h	node_2	1	0.5	AUC	0.991838	0.992537	Wilcoxon signed rank test with continuity correction	none
ED_Fig_9h	node_2	1	1	Accuracy	0.986667	0.986667	Wilcoxon signed rank test with continuity correction	none
ED_Fig_9h	node_2	1	0.5	Fscore	0.933333	0.941176	Wilcoxon signed rank test with continuity correction	none
ED_Fig_9h	node_2	1	0.97725	Specificity	1	0.985075	Wilcoxon signed rank test with continuity correction	none
ED_Fig_9h	node_2	1	0.5	Sensitivity	0.875	1	Wilcoxon signed rank test with continuity correction	none
ED_Fig_9h	node_3	1	0.97725	AUC	0.997785	0.992537	Wilcoxon signed rank test with continuity correction	none
ED_Fig_9h	node_3	1	0.5	Accuracy	0.976667	0.986667	Wilcoxon signed rank test with continuity correction	none
ED_Fig_9h	node_3	1	0.5	Fscore	0.892308	0.941176	Wilcoxon signed rank test with continuity correction	none
ED_Fig_9h	node_3	1	1	Specificity	0.985075	0.985075	Wilcoxon signed rank test with continuity correction	none
ED_Fig_9h	node_3	1	0.5	Sensitivity	0.90625	1	Wilcoxon signed rank test with continuity correction	none
ED_Fig_10a	node_1	10	0.00457584	AUC	0.9655	0.984375	Wilcoxon signed rank test with continuity correction	standard
ED_Fig_10a	node_1	10	0.0153768	Accuracy	0.938	0.958	Wilcoxon signed rank test with continuity correction	standard
ED_Fig_10a	node_1	10	0.0161565	Fscore	0.841173	0.890686	Wilcoxon signed rank test with continuity correction	standard
ED_Fig_10a	node_1	10	0.0170032	Specificity	0.9675	0.98375	Wilcoxon signed rank test with continuity correction	standard
ED_Fig_10a	node_1	10	0.174538	Sensitivity	0.82	0.855	Wilcoxon signed rank test with continuity correction	standard
ED_Fig_10a	node_2	10	0.00541346	AUC	0.953094	0.984375	Wilcoxon signed rank test with continuity correction	standard
ED_Fig_10a	node_2	10	0.00396139	Accuracy	0.925	0.958	Wilcoxon signed rank test with continuity correction	standard
ED_Fig_10a	node_2	10	0.00721641	Fscore	0.814913	0.890686	Wilcoxon signed rank test with continuity correction	standard
ED_Fig_10a	node_2	10	0.00622986	Specificity	0.94625	0.98375	Wilcoxon signed rank test with continuity correction	standard
ED_Fig_10a	node_2	10	0.520443	Sensitivity	0.84	0.855	Wilcoxon signed rank test with continuity correction	standard
ED_Fig_10a	node_3	10	0.305149	AUC	0.98175	0.984375	Wilcoxon signed rank test with continuity correction	standard
ED_Fig_10a	node_3	10	0.0293537	Accuracy	0.933	0.958	Wilcoxon signed rank test with continuity correction	standard
ED_Fig_10a	node_3	10	0.0486005	Fscore	0.838906	0.890686	Wilcoxon signed rank test with continuity correction	standard
ED_Fig_10a	node_3	10	0.0210767	Specificity	0.9525	0.98375	Wilcoxon signed rank test with continuity correction	standard
ED_Fig_10a	node_3	10	0.528012	Sensitivity	0.855	0.855	Wilcoxon signed rank test with continuity correction	standard
ED_Fig_10b	node_1	10	0.00296077	AUC	0.974405	0.992452	Wilcoxon signed rank test with continuity correction	standard
ED_Fig_10b	node_1	10	0.00292855	Accuracy	0.91	0.9585	Wilcoxon signed rank test with continuity correction	standard
ED_Fig_10b	node_1	10	0.00296077	Fscore	0.822758	0.925165	Wilcoxon signed rank test with continuity correction	standard
ED_Fig_10b	node_1	10	0.425053	Specificity	0.996429	0.996429	Wilcoxon signed rank test with continuity correction	standard
ED_Fig_10b	node_1	10	0.00296077	Sensitivity	0.708333	0.87	Wilcoxon signed rank test with continuity correction	standard
ED_Fig_10b	node_2	10	0.00296077	AUC	0.956119	0.992452	Wilcoxon signed rank test with continuity correction	standard
ED_Fig_10b	node_2	10	0.00292855	Accuracy	0.897	0.9585	Wilcoxon signed rank test with continuity correction	standard
ED_Fig_10b	node_2	10	0.00296077	Fscore	0.790247	0.925165	Wilcoxon signed rank test with continuity correction	standard
ED_Fig_10b	node_2	10	0.248121	Specificity	0.993571	0.996429	Wilcoxon signed rank test with continuity correction	standard
ED_Fig_10b	node_2	10	0.00294464	Sensitivity	0.671667	0.87	Wilcoxon signed rank test with continuity correction	standard
ED_Fig_10b	node_3	10	0.131096	AUC	0.990071	0.992452	Wilcoxon signed rank test with continuity correction	standard
ED_Fig_10b	node_3	10	0.104538	Accuracy	0.954	0.9585	Wilcoxon signed rank test with continuity correction	standard
ED_Fig_10b	node_3	10	0.131096	Fscore	0.921323	0.925165	Wilcoxon signed rank test with continuity correction	standard
ED_Fig_10b	node_3	10	0.00695558	Specificity	0.977857	0.996429	Wilcoxon signed rank test with continuity correction	standard
ED_Fig_10b	node_3	10	0.95582	Sensitivity	0.898333	0.87	Wilcoxon signed rank test with continuity correction	standard
ED_Fig_10c	node_1	10	0.00402262	AUC	0.96525	0.990917	Wilcoxon signed rank test with continuity correction	standard
ED_Fig_10c	node_1	10	0.00292855	Accuracy	0.915	0.96125	Wilcoxon signed rank test with continuity correction	standard
ED_Fig_10c	node_1	10	0.00296077	Fscore	0.822039	0.919124	Wilcoxon signed rank test with continuity correction	standard
ED_Fig_10c	node_1	10	0.00982986	Specificity	0.955	0.986667	Wilcoxon signed rank test with continuity correction	standard
ED_Fig_10c	node_1	10	0.0115652	Sensitivity	0.795	0.885	Wilcoxon signed rank test with continuity correction	standard
ED_Fig_10c	node_2	10	0.00457584	AUC	0.971	0.990917	Wilcoxon signed rank test with continuity correction	standard
ED_Fig_10c	node_2	10	0.00701453	Accuracy	0.9375	0.96125	Wilcoxon signed rank test with continuity correction	standard
ED_Fig_10c	node_2	10	0.00713309	Fscore	0.876425	0.919124	Wilcoxon signed rank test with continuity correction	standard
ED_Fig_10c	node_2	10	0.00678006	Specificity	0.956667	0.986667	Wilcoxon signed rank test with continuity correction	standard
ED_Fig_10c	node_2	10	0.445115	Sensitivity	0.88	0.885	Wilcoxon signed rank test with continuity correction	standard
ED_Fig_10c	node_3	10	0.00402262	AUC	0.972167	0.990917	Wilcoxon signed rank test with continuity correction	standard
ED_Fig_10c	node_3	10	0.00666416	Accuracy	0.93125	0.96125	Wilcoxon signed rank test with continuity correction	standard
ED_Fig_10c	node_3	10	0.00642562	Fscore	0.860485	0.919124	Wilcoxon signed rank test with continuity correction	standard
ED_Fig_10c	node_3	10	0.0310196	Specificity	0.958333	0.986667	Wilcoxon signed rank test with continuity correction	standard
ED_Fig_10c	node_3	10	0.116254	Sensitivity	0.85	0.885	Wilcoxon signed rank test with continuity correction	standard
ED_Fig_10e	node_1	10	0.00296077	AUC	0.907537	0.95347	Wilcoxon signed rank test with continuity correction	standard
ED_Fig_10e	node_1	10	0.00638625	Accuracy	0.836	0.895	Wilcoxon signed rank test with continuity correction	standard
ED_Fig_10e	node_1	10	0.00541346	Fscore	0.698291	0.821185	Wilcoxon signed rank test with continuity correction	standard
ED_Fig_10e	node_1	10	0.432648	Specificity	0.945588	0.951471	Wilcoxon signed rank test with continuity correction	standard
ED_Fig_10e	node_1	10	0.00823212	Sensitivity	0.603125	0.775	Wilcoxon signed rank test with continuity correction	standard
ED_Fig_10e	node_2	10	0.00296077	AUC	0.91659	0.95347	Wilcoxon signed rank test with continuity correction	standard
ED_Fig_10e	node_2	10	0.00292855	Accuracy	0.83	0.895	Wilcoxon signed rank test with continuity correction	standard
ED_Fig_10e	node_2	10	0.00296077	Fscore	0.746856	0.821185	Wilcoxon signed rank test with continuity correction	standard
ED_Fig_10e	node_2	10	0.00294464	Specificity	0.85	0.951471	Wilcoxon signed rank test with continuity correction	standard
ED_Fig_10e	node_2	10	0.746632	Sensitivity	0.7875	0.775	Wilcoxon signed rank test with continuity correction	standard
ED_Fig_10e	node_3	10	0.00296077	AUC	0.911259	0.95347	Wilcoxon signed rank test with continuity correction	standard
ED_Fig_10e	node_3	10	0.00462622	Accuracy	0.827	0.895	Wilcoxon signed rank test with continuity correction	standard
ED_Fig_10e	node_3	10	0.0207455	Fscore	0.731311	0.821185	Wilcoxon signed rank test with continuity correction	standard
ED_Fig_10e	node_3	10	0.00945177	Specificity	0.858824	0.951471	Wilcoxon signed rank test with continuity correction	standard
ED_Fig_10e	node_3	10	0.38325	Sensitivity	0.759375	0.775	Wilcoxon signed rank test with continuity correction	standard
