# Supplementary material for: Swarm Learning for decentralized and confidential clinical machine learning
Source: Nature. 2021 May 26;594(7862):265–70. doi: 10.1038/s41586-021-03583-3 (PMC8189907; doi:10.1038/s41586-021-03583-3)
Supplement: Supplementary file 9 — COVID-19 Patient characteristics. [file 41586_2021_3583_MOESM9_ESM.xlsx]

## Sheet: Sheet1
ID	Sex	Age_binned	Disease	Disease severity
10345	m	20-39	reconvalescent COVID-19	uninfected
10346	m	20-39	reconvalescent COVID-19	uninfected
10347	m	>65	reconvalescent COVID-19	uninfected
10348	f	>65	reconvalescent COVID-19	uninfected
10349	m	>65	reconvalescent COVID-19	uninfected
10350	m	40-65	COVID-19	hospitalized, severe disease
10351	m	>65	COVID-19	uninfected
10352	f	>65	COVID-19	uninfected
10353	m	>65	COVID-19	uninfected
10354	f	40-65	reconvalescent COVID-19	uninfected
10355	m	40-65	reconvalescent COVID-19	uninfected
10356	m	>65	reconvalescent COVID-19	uninfected
10357	m	40-65	reconvalescent COVID-19	uninfected
10358	m	>65	reconvalescent COVID-19	uninfected
10359	f	>65	reconvalescent COVID-19	uninfected
10360	f	40-65	reconvalescent COVID-19	uninfected
20100a001_01	m	0-9	COVID-19	hospitalized, severe disease
20100a002_01	m	0-9	COVID-19	hospitalized, severe disease
20100a003_01	m	0-9	COVID-19	hospitalized, mild disease
20100a004_01	m	0-9	COVID-19	ambulatory
20100a009_01	f	20-39	COVID-19	ambulatory
20100a010_01	m	20-39	COVID-19	ambulatory
20100a011_01	m	10-19	COVID-19	hospitalized, mild disease
20100a013_01	m	20-39	COVID-19	ambulatory
20100a014_01	m	20-39	COVID-19	ambulatory
20100a016_01	m	10-19	COVID-19	hospitalized, mild disease
20100a020_01	m	10-19	COVID-19	hospitalized, mild disease
20100a022_01	m	20-39	COVID-19	ambulatory
20100a024_01	f	10-19	COVID-19	hospitalized, mild disease
20100a025_01	f	10-19	COVID-19	hospitalized, mild disease
20100a035_01	f	20-39	reconvalescent COVID-19	uninfected
20100a040_01	m	0-9	COVID-19	hospitalized, severe disease
20100a042_01	f	0-9	COVID-19	hospitalized, mild disease
20100a052_01	m	0-9	COVID-19	hospitalized, mild disease
9088	m	>65	COVID-19	hospitalized, mild disease
9089	m	>65	COVID-19	hospitalized, severe disease
9091	m	>65	COVID-19	hospitalized, severe disease
9092	m	40-65	COVID-19	hospitalized, severe disease
9093	m	40-65	COVID-19	hospitalized, severe disease
9094	m	40-65	COVID-19	hospitalized, severe disease
9095	m	40-65	COVID-19	hospitalized, severe disease
9096	m	40-65	COVID-19	hospitalized, mild disease
9097	f	40-65	COVID-19	hospitalized, mild disease
9098	m	40-65	COVID-19	hospitalized, mild disease
9099	m	40-65	COVID-19	hospitalized, mild disease
9100	m	40-65	COVID-19	hospitalized, severe disease
9101	m	>65	COVID-19	hospitalized, mild disease
9102	f	40-65	COVID-19	hospitalized, mild disease
9103	m	20-39	COVID-19	hospitalized, mild disease
9104	m	40-65	COVID-19	hospitalized, mild disease
9105	m	>65	COVID-19	hospitalized, mild disease
9106	m	40-65	COVID-19	hospitalized, mild disease
9107	m	40-65	COVID-19	hospitalized, mild disease
9108	m	>65	COVID-19	hospitalized, severe disease
9109	m	40-65	COVID-19	hospitalized, mild disease
9110	m	>65	COVID-19	hospitalized, severe disease
9112	m	40-65	COVID-19	hospitalized, mild disease
9113	m	40-65	COVID-19	hospitalized, mild disease
9114	m	>65	COVID-19	hospitalized, mild disease
9116	m	>65	COVID-19	hospitalized, severe disease
9117	m	40-65	COVID-19	hospitalized, severe disease
9118	m	>65	COVID-19	hospitalized, mild disease
9119	f	40-65	COVID-19	hospitalized, mild disease
9120	f	>65	COVID-19	hospitalized, severe disease
9121	m	40-65	COVID-19	hospitalized, severe disease
9165	m	>65	COVID-19	hospitalized, mild disease
9166	m	>65	COVID-19	hospitalized, mild disease
9167	m	40-65	COVID-19	hospitalized, mild disease
9168	f	40-65	COVID-19	hospitalized, severe disease
9169	f	>65	COVID-19	hospitalized, mild disease
9170	m	>65	COVID-19	hospitalized, mild disease
9171	m	40-65	COVID-19	hospitalized, severe disease
9172	f	40-65	COVID-19	hospitalized, severe disease
9181	f	>65	COVID-19	hospitalized, severe disease
9182	f	>65	COVID-19	hospitalized, severe disease
9183	f	>65	COVID-19	hospitalized, severe disease
9184	f	>65	COVID-19	hospitalized, severe disease
9185	f	>65	COVID-19	hospitalized, mild disease
9186	f	>65	COVID-19	hospitalized, mild disease
9187	f	>65	COVID-19	hospitalized, mild disease
9189	f	>65	COVID-19	hospitalized, severe disease
9190	f	>65	COVID-19	hospitalized, severe disease
9191	f	>65	COVID-19	hospitalized, severe disease
9192	f	>65	COVID-19	hospitalized, severe disease
9193	f	>65	COVID-19	hospitalized, severe disease
9194	f	>65	COVID-19	hospitalized, severe disease
9195	f	>65	COVID-19	hospitalized, severe disease
9196	f	>65	COVID-19	hospitalized, severe disease
9197	f	>65	COVID-19	hospitalized, severe disease
9198	f	>65	COVID-19	hospitalized, severe disease
9199	f	>65	COVID-19	hospitalized, severe disease
9200	f	>65	COVID-19	hospitalized, severe disease
9201	f	>65	COVID-19	hospitalized, severe disease
9202	f	>65	COVID-19	hospitalized, severe disease
9203	f	>65	COVID-19	hospitalized, severe disease
9204	f	>65	COVID-19	hospitalized, severe disease
9205	f	>65	COVID-19	hospitalized, severe disease
9206	m	>65	COVID-19	hospitalized, severe disease
9207	m	>65	COVID-19	hospitalized, severe disease
9208	m	>65	COVID-19	hospitalized, severe disease
9209	m	>65	COVID-19	hospitalized, mild disease
9211	m	>65	COVID-19	hospitalized, mild disease
9212	m	>65	COVID-19	hospitalized, mild disease
9213	m	>65	COVID-19	hospitalized, mild disease
9214	m	>65	COVID-19	hospitalized, mild disease
9215	m	>65	COVID-19	hospitalized, mild disease
9216	m	>65	COVID-19	hospitalized, mild disease
9217	m	>65	COVID-19	hospitalized, mild disease
9218	m	>65	COVID-19	hospitalized, mild disease
9219	m	>65	COVID-19	hospitalized, mild disease
9220	m	>65	COVID-19	hospitalized, mild disease
9222	f	>65	COVID-19	hospitalized, severe disease
9223	f	>65	COVID-19	hospitalized, severe disease
9224	f	>65	COVID-19	hospitalized, severe disease
9225	f	>65	COVID-19	hospitalized, severe disease
9226	f	>65	COVID-19	hospitalized, severe disease
9227	f	>65	COVID-19	hospitalized, severe disease
9228	m	>65	COVID-19	hospitalized, severe disease
9229	m	>65	COVID-19	hospitalized, severe disease
9230	m	>65	COVID-19	hospitalized, severe disease
9231	m	>65	COVID-19	hospitalized, severe disease
9232	m	>65	COVID-19	hospitalized, severe disease
9233	m	>65	COVID-19	hospitalized, severe disease
9234	m	>65	COVID-19	hospitalized, severe disease
9235	m	>65	COVID-19	hospitalized, severe disease
9236	m	>65	COVID-19	hospitalized, mild disease
9237	m	40-65	COVID-19	hospitalized, mild disease
9238	m	40-65	COVID-19	hospitalized, severe disease
9239	m	40-65	COVID-19	hospitalized, severe disease
9240	m	40-65	COVID-19	hospitalized, severe disease
9241	m	40-65	COVID-19	hospitalized, severe disease
9242	m	40-65	COVID-19	hospitalized, severe disease
9243	m	40-65	COVID-19	hospitalized, severe disease
9244	m	40-65	COVID-19	hospitalized, severe disease
9245	m	40-65	COVID-19	hospitalized, severe disease
9247	m	40-65	COVID-19	hospitalized, mild disease
9248	m	40-65	COVID-19	hospitalized, mild disease
9249	m	40-65	COVID-19	hospitalized, mild disease
9252	f	>65	COVID-19	hospitalized, mild disease
9253	f	>65	COVID-19	hospitalized, mild disease
9254	f	>65	COVID-19	hospitalized, mild disease
9255	f	>65	COVID-19	hospitalized, mild disease
9256	f	>65	COVID-19	hospitalized, mild disease
9257	f	>65	COVID-19	hospitalized, mild disease
9258	f	>65	COVID-19	hospitalized, mild disease
9260	f	>65	COVID-19	hospitalized, mild disease
9261	f	40-65	COVID-19	hospitalized, mild disease
9262	f	40-65	COVID-19	hospitalized, mild disease
9266	f	40-65	COVID-19	hospitalized, mild disease
9267	f	>65	COVID-19	hospitalized, mild disease
9268	f	>65	COVID-19	hospitalized, mild disease
9269	f	>65	COVID-19	hospitalized, mild disease
9270	f	>65	COVID-19	hospitalized, mild disease
9271	f	20-39	COVID-19	hospitalized, mild disease
9272	f	40-65	COVID-19	hospitalized, mild disease
9273	m	20-39	COVID-19	hospitalized, mild disease
9274	m	20-39	COVID-19	hospitalized, mild disease
9275	f	>65	COVID-19	hospitalized, severe disease
9276	m	>65	COVID-19	hospitalized, severe disease
9277	m	>65	COVID-19	hospitalized, severe disease
9278	m	>65	COVID-19	hospitalized, severe disease
9279	m	>65	COVID-19	hospitalized, severe disease
9280	m	40-65	COVID-19	hospitalized, severe disease
9281	m	>65	COVID-19	hospitalized, severe disease
9282	m	>65	COVID-19	hospitalized, severe disease
9283	m	40-65	COVID-19	hospitalized, severe disease
9284	f	40-65	COVID-19	hospitalized, severe disease
9285	m	>65	COVID-19	hospitalized, severe disease
9286	m	>65	COVID-19	hospitalized, severe disease
9287	m	>65	COVID-19	hospitalized, severe disease
9288	f	>65	COVID-19	hospitalized, severe disease
9289	f	>65	COVID-19	hospitalized, severe disease
9290	m	>65	COVID-19	hospitalized, severe disease
9291	f	40-65	COVID-19	hospitalized, severe disease
9292	m	>65	COVID-19	hospitalized, severe disease
9293	m	40-65	COVID-19	hospitalized, severe disease
9294	m	40-65	COVID-19	hospitalized, severe disease
9295	m	40-65	COVID-19	hospitalized, severe disease
9296	f	40-65	COVID-19	hospitalized, severe disease
9297	m	40-65	COVID-19	hospitalized, severe disease
9298	m	40-65	COVID-19	hospitalized, severe disease
9320	m	40-65	COVID-19	hospitalized, severe disease
9321	m	>65	COVID-19	hospitalized, severe disease
9322	m	40-65	COVID-19	hospitalized, severe disease
9323	f	40-65	COVID-19	hospitalized, severe disease
9324	f	>65	COVID-19	hospitalized, severe disease
9325	m	>65	COVID-19	hospitalized, severe disease
9326	m	>65	COVID-19	hospitalized, severe disease
9327	m	40-65	COVID-19	hospitalized, severe disease
9328	m	>65	COVID-19	hospitalized, severe disease
9329	f	40-65	COVID-19	hospitalized, severe disease
9330	m	>65	COVID-19	hospitalized, severe disease
9331	m	40-65	COVID-19	hospitalized, severe disease
9332	m	40-65	COVID-19	hospitalized, severe disease
9333	f	>65	COVID-19	hospitalized, severe disease
9334	m	20-39	COVID-19	hospitalized, severe disease
9335	m	40-65	COVID-19	hospitalized, severe disease
9336	m	20-39	COVID-19	hospitalized, severe disease
9337	m	40-65	COVID-19	hospitalized, severe disease
9338	f	40-65	COVID-19	hospitalized, severe disease
9339	m	>65	COVID-19	hospitalized, severe disease
9340	m	40-65	COVID-19	hospitalized, severe disease
9341	m	40-65	COVID-19	hospitalized, severe disease
9342	f	40-65	COVID-19	hospitalized, severe disease
9343	m	40-65	COVID-19	hospitalized, severe disease
9344	m	>65	COVID-19	hospitalized, severe disease
9345	m	>65	COVID-19	hospitalized, severe disease
9346	f	40-65	COVID-19	hospitalized, severe disease
9347	m	40-65	COVID-19	hospitalized, severe disease
9348	m	40-65	COVID-19	hospitalized, severe disease
9349	m	>65	COVID-19	hospitalized, severe disease
9350	m	40-65	COVID-19	hospitalized, severe disease
9351	f	>65	COVID-19	hospitalized, severe disease
9352	m	>65	COVID-19	hospitalized, severe disease
9353	m	>65	COVID-19	hospitalized, severe disease
9354	m	>65	COVID-19	hospitalized, severe disease
9355	m	>65	COVID-19	hospitalized, severe disease
9356	m	40-65	COVID-19	hospitalized, severe disease
9357	m	>65	COVID-19	hospitalized, severe disease
9358	m	>65	COVID-19	hospitalized, severe disease
9359	m	40-65	COVID-19	hospitalized, severe disease
9360	f	40-65	COVID-19	hospitalized, severe disease
9361	m	>65	COVID-19	hospitalized, severe disease
9362	m	>65	COVID-19	hospitalized, severe disease
9363	m	>65	COVID-19	hospitalized, severe disease
9364	f	>65	COVID-19	hospitalized, severe disease
9365	f	>65	COVID-19	hospitalized, severe disease
9366	m	>65	COVID-19	hospitalized, severe disease
9367	f	40-65	COVID-19	hospitalized, severe disease
9368	m	>65	COVID-19	hospitalized, severe disease
9369	m	40-65	COVID-19	hospitalized, severe disease
9370	m	40-65	COVID-19	hospitalized, severe disease
9371	m	40-65	COVID-19	hospitalized, severe disease
9372	f	40-65	COVID-19	hospitalized, severe disease
9373	m	40-65	COVID-19	hospitalized, severe disease
9376	m	>65	COVID-19	hospitalized, severe disease
9377	m	40-65	COVID-19	hospitalized, severe disease
9378	f	40-65	COVID-19	hospitalized, severe disease
9379	f	>65	COVID-19	hospitalized, severe disease
9380	m	>65	COVID-19	hospitalized, severe disease
9381	m	>65	COVID-19	hospitalized, severe disease
9382	m	40-65	COVID-19	hospitalized, severe disease
9383	m	>65	COVID-19	hospitalized, severe disease
9384	f	40-65	COVID-19	hospitalized, severe disease
9385	m	>65	COVID-19	hospitalized, severe disease
9386	m	40-65	COVID-19	hospitalized, severe disease
9387	m	40-65	COVID-19	hospitalized, severe disease
9388	f	>65	COVID-19	hospitalized, severe disease
9441	f	40-65	COVID-19	hospitalized, mild disease
9444	f	40-65	COVID-19	hospitalized, mild disease
9446	f	40-65	COVID-19	hospitalized, mild disease
9455	f	>65	COVID-19	hospitalized, severe disease
9456	f	40-65	COVID-19	hospitalized, severe disease
9574	m	40-65	COVID-19	hospitalized, severe disease
9575	m	40-65	COVID-19	hospitalized, severe disease
9576	m	40-65	COVID-19	hospitalized, severe disease
9577	m	40-65	COVID-19	hospitalized, severe disease
9578	m	40-65	COVID-19	hospitalized, severe disease
9579	m	40-65	COVID-19	hospitalized, severe disease
9580	m	40-65	COVID-19	hospitalized, severe disease
9581	m	>65	COVID-19	hospitalized, severe disease
9582	f	>65	COVID-19	hospitalized, mild disease
9583	m	40-65	COVID-19	hospitalized, mild disease
9584	m	40-65	COVID-19	hospitalized, mild disease
9585	m	>65	COVID-19	hospitalized, severe disease
9586	m	40-65	COVID-19	hospitalized, severe disease
9587	f	40-65	COVID-19	hospitalized, severe disease
9588	f	20-39	COVID-19	hospitalized, mild disease
9589	m	40-65	COVID-19	hospitalized, mild disease
9590	m	>65	COVID-19	hospitalized, severe disease
9591	f	40-65	COVID-19	hospitalized, mild disease
9592	m	>65	COVID-19	hospitalized, severe disease
9593	f	>65	COVID-19	ambulatory
9594	m	>65	COVID-19	hospitalized, severe disease
9595	f	40-65	COVID-19	hospitalized, mild disease
9596	m	>65	COVID-19	hospitalized, mild disease
9597	m	20-39	COVID-19	hospitalized, mild disease
9598	f	40-65	COVID-19	ambulatory
9599	m	>65	COVID-19	ambulatory
9600	m	>65	COVID-19	hospitalized, severe disease
9601	m	>65	COVID-19	hospitalized, mild disease
9602	f	>65	COVID-19	hospitalized, mild disease
9603	f	20-39	COVID-19	hospitalized, mild disease
9604	m	>65	COVID-19	hospitalized, severe disease
9605	m	>65	COVID-19	hospitalized, mild disease
9606	m	>65	COVID-19	hospitalized, mild disease
9608	f	>65	COVID-19	hospitalized, mild disease
9609	m	>65	COVID-19	hospitalized, mild disease
9610	m	>65	COVID-19	hospitalized, mild disease
9611	f	>65	COVID-19	hospitalized, mild disease
9612	#N/A	unknown	COVID-19	#N/A
9613	m	unknown	COVID-19	ambulatory
9614	m	unknown	COVID-19	ambulatory
9615	m	unknown	COVID-19	ambulatory
9616	m	unknown	COVID-19	ambulatory
9617	f	unknown	COVID-19	ambulatory
9618	m	unknown	COVID-19	ambulatory
9619	m	unknown	COVID-19	ambulatory
9620	m	unknown	COVID-19	ambulatory
9621	f	unknown	COVID-19	ambulatory
9622	m	unknown	COVID-19	ambulatory
9623	m	unknown	COVID-19	ambulatory
9624	f	unknown	COVID-19	ambulatory
A006200105_130305	m	20-39	reconvalescent COVID-19	uninfected
A006200105_130307	m	40-65	reconvalescent COVID-19	uninfected
A006200105_130309	f	>65	reconvalescent COVID-19	uninfected
A006200105_130311	f	20-39	reconvalescent COVID-19	uninfected
A006200105_130313	f	20-39	reconvalescent COVID-19	uninfected
A006200105_130315	f	40-65	reconvalescent COVID-19	uninfected
A006200105_130317	f	40-65	reconvalescent COVID-19	uninfected
A006200105_130319	m	40-65	reconvalescent COVID-19	uninfected
A006200105_130321	m	40-65	reconvalescent COVID-19	uninfected
A006200105_130323	m	40-65	reconvalescent COVID-19	uninfected
A006200105_130325	f	40-65	reconvalescent COVID-19	uninfected
A006200105_130327	f	20-39	reconvalescent COVID-19	uninfected
A006200105_130329	f	20-39	reconvalescent COVID-19	uninfected
A006200105_130331	f	20-39	reconvalescent COVID-19	uninfected
A006200105_130333	m	20-39	reconvalescent COVID-19	uninfected
A006200105_130335	m	40-65	reconvalescent COVID-19	uninfected
A006200105_130337	m	40-65	reconvalescent COVID-19	uninfected
A006200105_130339	f	40-65	reconvalescent COVID-19	uninfected
A006200105_130341	m	40-65	reconvalescent COVID-19	uninfected
A006200105_130343	f	40-65	reconvalescent COVID-19	uninfected
A006200105_130345	m	20-39	reconvalescent COVID-19	uninfected
A006200105_130347	m	40-65	reconvalescent COVID-19	uninfected
A006200105_130349	m	20-39	reconvalescent COVID-19	uninfected
A006200105_130351	m	20-39	reconvalescent COVID-19	uninfected
A006200105_130353	m	20-39	reconvalescent COVID-19	uninfected
A006200105_130355	f	20-39	reconvalescent COVID-19	uninfected
A006200105_130357	f	40-65	reconvalescent COVID-19	uninfected
A006200105_130359	f	20-39	reconvalescent COVID-19	uninfected
A006200105_130361	f	40-65	reconvalescent COVID-19	uninfected
A006200105_130363	m	40-65	reconvalescent COVID-19	uninfected
A006200105_130365	f	40-65	reconvalescent COVID-19	uninfected
A006200105_130367	f	20-39	reconvalescent COVID-19	uninfected
A006200105_130369	m	40-65	reconvalescent COVID-19	uninfected
A006200105_130371	f	20-39	reconvalescent COVID-19	uninfected
A006200105_130373	m	40-65	reconvalescent COVID-19	uninfected
A006200105_130375	m	20-39	reconvalescent COVID-19	uninfected
A006200105_130377	f	20-39	reconvalescent COVID-19	uninfected
A006200105_130379	f	20-39	reconvalescent COVID-19	uninfected
A006200105_130381	f	40-65	reconvalescent COVID-19	uninfected
A006200105_130383	m	20-39	reconvalescent COVID-19	uninfected
A006200105_130385	f	40-65	reconvalescent COVID-19	uninfected
A006200105_130387	m	40-65	reconvalescent COVID-19	uninfected
A006200105_130389	f	20-39	reconvalescent COVID-19	uninfected
A006200105_130391	f	20-39	reconvalescent COVID-19	uninfected
A006200105_130393	f	20-39	reconvalescent COVID-19	uninfected
A006200105_130395	m	20-39	reconvalescent COVID-19	uninfected
A006200105_130397	f	40-65	reconvalescent COVID-19	uninfected
A006200105_130399	f	40-65	reconvalescent COVID-19	uninfected
A006200105_130401	f	0-9	reconvalescent COVID-19	uninfected
A006200105_130403	f	20-39	reconvalescent COVID-19	uninfected
A006200106_130406	m	40-65	reconvalescent COVID-19	uninfected
A006200106_130408	m	40-65	reconvalescent COVID-19	uninfected
A006200106_130410	m	20-39	reconvalescent COVID-19	uninfected
A006200106_130412	f	20-39	reconvalescent COVID-19	uninfected
A006200106_130414	m	20-39	reconvalescent COVID-19	uninfected
A006200106_130416	m	20-39	reconvalescent COVID-19	uninfected
A006200106_130418	m	40-65	reconvalescent COVID-19	uninfected
A006200106_130420	f	40-65	reconvalescent COVID-19	uninfected
A006200106_130422	f	40-65	reconvalescent COVID-19	uninfected
A006200106_130424	m	20-39	reconvalescent COVID-19	uninfected
A006200106_130426	m	40-65	reconvalescent COVID-19	uninfected
A006200106_130428	f	20-39	reconvalescent COVID-19	uninfected
A006200106_130430	f	20-39	reconvalescent COVID-19	uninfected
A006200106_130432	m	40-65	reconvalescent COVID-19	uninfected
A006200106_130434	f	40-65	reconvalescent COVID-19	uninfected
A006200106_130436	f	40-65	reconvalescent COVID-19	uninfected
A006200106_130438	m	40-65	reconvalescent COVID-19	uninfected
A006200106_130440	f	40-65	reconvalescent COVID-19	uninfected
A006200106_130442	f	20-39	reconvalescent COVID-19	uninfected
A006200106_130444	m	20-39	reconvalescent COVID-19	uninfected
A006200106_130446	m	20-39	reconvalescent COVID-19	uninfected
A006200106_130448	f	40-65	reconvalescent COVID-19	uninfected
A006200106_130450	f	40-65	reconvalescent COVID-19	uninfected
A006200106_130452	f	40-65	reconvalescent COVID-19	uninfected
A006200106_130454	f	40-65	reconvalescent COVID-19	uninfected
A006200106_130456	f	20-39	reconvalescent COVID-19	uninfected
A006200106_130458	f	20-39	reconvalescent COVID-19	uninfected
A006200106_130460	m	40-65	reconvalescent COVID-19	uninfected
A006200106_130462	m	20-39	reconvalescent COVID-19	uninfected
A006200106_130464	f	20-39	reconvalescent COVID-19	uninfected
A006200106_130466	m	20-39	reconvalescent COVID-19	uninfected
A006200106_130468	m	20-39	reconvalescent COVID-19	uninfected
A006200106_130470	f	40-65	reconvalescent COVID-19	uninfected
A006200106_130472	m	20-39	reconvalescent COVID-19	uninfected
A006200106_130474	f	40-65	reconvalescent COVID-19	uninfected
A006200106_130476	m	20-39	reconvalescent COVID-19	uninfected
A006200106_130478	f	20-39	reconvalescent COVID-19	uninfected
A006200106_130480	f	40-65	reconvalescent COVID-19	uninfected
A006200106_130482	m	10-19	reconvalescent COVID-19	uninfected
A006200106_130484	f	10-19	reconvalescent COVID-19	uninfected
A006200106_130486	f	40-65	reconvalescent COVID-19	uninfected
A006200106_130488	m	20-39	reconvalescent COVID-19	uninfected
A006200106_130490	m	40-65	reconvalescent COVID-19	uninfected
A006200106_130492	m	40-65	reconvalescent COVID-19	uninfected
A006200106_130494	f	20-39	reconvalescent COVID-19	uninfected
A006200106_130496	f	40-65	reconvalescent COVID-19	uninfected
A006200106_130498	m	20-39	reconvalescent COVID-19	uninfected
A006200106_130500	f	20-39	reconvalescent COVID-19	uninfected
A006200106_130502	f	40-65	reconvalescent COVID-19	uninfected
A006200106_130504	f	40-65	reconvalescent COVID-19	uninfected
A006200106_130506	f	10-19	reconvalescent COVID-19	uninfected
A006200106_130509	m	20-39	reconvalescent COVID-19	uninfected
A006200106_130511	m	40-65	reconvalescent COVID-19	uninfected
A006200106_130513	f	20-39	reconvalescent COVID-19	uninfected
A006200106_130515	m	20-39	reconvalescent COVID-19	uninfected
A006200106_130517	m	40-65	reconvalescent COVID-19	uninfected
A006200106_130519	f	40-65	reconvalescent COVID-19	uninfected
A006200106_130521	f	20-39	reconvalescent COVID-19	uninfected
A006200106_130523	f	40-65	reconvalescent COVID-19	uninfected
A006200106_130525	f	20-39	reconvalescent COVID-19	uninfected
A006200106_130527	m	40-65	reconvalescent COVID-19	uninfected
A006200106_130529	m	20-39	reconvalescent COVID-19	uninfected
A006200106_130531	f	40-65	reconvalescent COVID-19	uninfected
A006200106_130533	f	40-65	reconvalescent COVID-19	uninfected
A006200106_130535	f	20-39	reconvalescent COVID-19	uninfected
A006200106_130537	f	40-65	reconvalescent COVID-19	uninfected
J14108-L1	m	>65	COVID-19	hospitalized, mild disease
J14109-L1	m	>65	COVID-19	hospitalized, mild disease
J14110-L1	m	>65	COVID-19	hospitalized, mild disease
J14111-L1	m	>65	COVID-19	hospitalized, mild disease
J14112-L1	m	>65	COVID-19	hospitalized, mild disease
J14113-L1	m	40-65	COVID-19	hospitalized, severe disease
J14114-L1	m	40-65	COVID-19	hospitalized, severe disease
J14115-L1	f	>65	COVID-19	hospitalized, severe disease
J14116-L1	m	40-65	COVID-19	hospitalized, mild disease
J14117-L1	m	40-65	COVID-19	hospitalized, mild disease
J14118-L1	m	40-65	COVID-19	hospitalized, mild disease
J14119-L1	m	40-65	COVID-19	hospitalized, mild disease
J14120-L1	m	40-65	COVID-19	hospitalized, mild disease
J14121-L1	m	40-65	COVID-19	hospitalized, mild disease
J14122-L1	m	40-65	COVID-19	hospitalized, mild disease
J14123-L1	m	>65	COVID-19	hospitalized, mild disease
J14124-L1	m	>65	COVID-19	hospitalized, mild disease
J14125-L1	m	>65	COVID-19	hospitalized, mild disease
J14126-L1	m	20-39	COVID-19	ambulatory
J14127-L1	f	>65	COVID-19	hospitalized, mild disease
J14128-L1	f	>65	COVID-19	hospitalized, mild disease
J14129-L1	f	>65	COVID-19	hospitalized, mild disease
J14130-L1	f	>65	COVID-19	hospitalized, mild disease
J14131-L1	f	40-65	COVID-19	hospitalized, mild disease
J14132-L1	m	40-65	COVID-19	hospitalized, mild disease
J14133-L1	m	40-65	COVID-19	hospitalized, mild disease
J14134-L1	m	40-65	COVID-19	hospitalized, mild disease
J14135-L1	m	>65	COVID-19	hospitalized, mild disease
J14136-L1	m	>65	COVID-19	hospitalized, mild disease
J14137-L1	m	>65	COVID-19	hospitalized, mild disease
J14138-L1	m	>65	COVID-19	hospitalized, mild disease
J14139-L1	m	>65	COVID-19	hospitalized, mild disease
J14140-L1	f	40-65	COVID-19	hospitalized, severe disease
J14141-L1	f	40-65	COVID-19	hospitalized, severe disease
J14142-L1	f	40-65	COVID-19	hospitalized, severe disease
J14143-L1	f	40-65	COVID-19	hospitalized, mild disease
J14144-L1	f	40-65	COVID-19	hospitalized, mild disease
J14145-L1	f	>65	COVID-19	hospitalized, mild disease
J14146-L1	f	>65	COVID-19	hospitalized, mild disease
J14147-L1	f	40-65	COVID-19	hospitalized, severe disease
J14148-L1	f	40-65	COVID-19	hospitalized, mild disease
J16395-L2	m	>65	COVID-19	ambulatory
J16423-L2	f	>65	COVID-19	hospitalized, mild disease
J16424-L2	f	>65	COVID-19	hospitalized, mild disease
J16425-L2	f	40-65	COVID-19	hospitalized, mild disease
J16426-L2	m	40-65	COVID-19	hospitalized, mild disease
J16427-L2	f	>65	COVID-19	hospitalized, mild disease
J16428-L2	f	40-65	COVID-19	hospitalized, mild disease
J16429-L2	f	>65	COVID-19	hospitalized, mild disease
RX203811_01	m	20-39	reconvalescent COVID-19	uninfected
RX203813_01	m	20-39	reconvalescent COVID-19	uninfected
RX203815_01	m	20-39	reconvalescent COVID-19	uninfected
RX204249_01	f	>65	reconvalescent COVID-19	uninfected
RX204251_01	m	>65	reconvalescent COVID-19	uninfected
RX204253_01	m	40-65	reconvalescent COVID-19	uninfected
RX204255_01	m	>65	reconvalescent COVID-19	uninfected
RX204259_01	m	>65	reconvalescent COVID-19	uninfected
RX204261_01	f	40-65	reconvalescent COVID-19	uninfected
RX204263_01	m	20-39	reconvalescent COVID-19	uninfected
RX204353_01	m	40-65	reconvalescent COVID-19	uninfected
RX204416_01	f	40-65	reconvalescent COVID-19	uninfected
RX204418_01	f	40-65	reconvalescent COVID-19	uninfected
RX204420_01	m	40-65	reconvalescent COVID-19	uninfected
RX204448_01	m	>65	reconvalescent COVID-19	uninfected
RX204488_01	f	40-65	reconvalescent COVID-19	uninfected
RX204613_01	f	40-65	reconvalescent COVID-19	uninfected
RX204636_01	m	>65	reconvalescent COVID-19	uninfected
RX204663_01	m	>65	reconvalescent COVID-19	uninfected
RX204715_01	f	40-65	reconvalescent COVID-19	uninfected
RX205029_01	f	40-65	reconvalescent COVID-19	uninfected
RX205031_01	f	>65	reconvalescent COVID-19	uninfected
RX205033_01	m	>65	reconvalescent COVID-19	uninfected
RX205213_01	f	20-39	reconvalescent COVID-19	uninfected
RX205218_01	f	40-65	reconvalescent COVID-19	uninfected
RX205229_01	f	>65	reconvalescent COVID-19	uninfected
RX205245_01	f	40-65	reconvalescent COVID-19	uninfected
RX205454_01	m	>65	reconvalescent COVID-19	uninfected
RX205456_01	f	>65	reconvalescent COVID-19	uninfected
RX205466_01	m	40-65	reconvalescent COVID-19	uninfected
RX205470_01	m	40-65	reconvalescent COVID-19	uninfected
RX205472_01	m	>65	reconvalescent COVID-19	uninfected
RX205694_01	f	>65	reconvalescent COVID-19	uninfected
RX205696_01	m	40-65	reconvalescent COVID-19	uninfected
RX205698_01	f	40-65	reconvalescent COVID-19	uninfected
RX205703_01	f	>65	reconvalescent COVID-19	uninfected
RX205865_01	f	>65	reconvalescent COVID-19	uninfected
RX205867_01	m	>65	reconvalescent COVID-19	uninfected
RX205870_01	f	>65	reconvalescent COVID-19	uninfected
RX205872_01	m	>65	reconvalescent COVID-19	uninfected
RX205874_01	m	>65	reconvalescent COVID-19	uninfected
RX206043_01	m	>65	reconvalescent COVID-19	uninfected
RX206046_01	m	>65	reconvalescent COVID-19	uninfected
RX206110_01	m	>65	reconvalescent COVID-19	uninfected
RX206118_01	m	>65	reconvalescent COVID-19	uninfected
