# Supplementary material for: Swarm Learning for decentralized and confidential clinical machine learning
Source: Nature. 2021 May 26;594(7862):265–70. doi: 10.1038/s41586-021-03583-3 (PMC8189907; doi:10.1038/s41586-021-03583-3)
Supplement: Supplementary file 10 — Library preparation and sequencing details of studies included in Extended Data Figure 4i. [file 41586_2021_3583_MOESM10_ESM.xlsx]

## Sheet: Tabelle1
Study ID	Sequencing protocol	Details
GSE63646	1	Total RNA was treated by Ribo-Zero Gold Subtraction reagents from TruSeq stranded total RNA (Illumina; RS-122-2201) to remove human cytoplasmic and mitochondrial rRNAs and for the subsequent construction of the RNA-seq library according to the manufacturer’s instructions. Stranded total transcriptome libraries were quantified and qualified by Qubit and RIN analysis, respectively. Sequencing was p…
GSE66917	2	Libraries were constructed with TruSeq RNA/TruSeq DNA Sample Preparation kits (Illumina). Sequencing was performed using an Illumina HiSeq 2000 with 200 cycles of paired-end runs.
GSE67039	2	Libraries were constructed with TruSeq RNA/TruSeq DNA Sample Preparation kits (Illumina). Sequencing was performed using an Illumina HiSeq 2000 with 200 cycles of paired-end runs.
GSE62190	2	Libraries were constructed with TruSeq RNA/TruSeq DNA Sample Preparation kits (Illumina). Sequencing was performed using an Illumina HiSeq 2000 with 200 cycles of paired-end runs.
GSE49642	2	Libraries were constructed with TruSeq RNA/TruSeq DNA Sample Preparation kits (Illumina). Sequencing was performed using an Illumina HiSeq 2000 with 200 cycles of paired-end runs.
