# Supplementary material for: Swarm Learning for decentralized and confidential clinical machine learning
Source: Nature. 2021 May 26;594(7862):265–70. doi: 10.1038/s41586-021-03583-3 (PMC8189907; doi:10.1038/s41586-021-03583-3)
Supplement: Supplementary file 11 — List of all tuning parameters used for all scenarios. [file 41586_2021_3583_MOESM11_ESM.xlsx]

## Sheet: Tabelle1
Fig.	Tuning parameters
Fig. 2b	Epoch = 100 Node weightage = 1 Model = 10 layers NN model L2 Regularization = 0.005 Dropout rate = 10% Train Batch size = 128 Validation Threshold = 0.5
Fig. 2c	Epoch = 100 Node weightage = 1 Model = 10 layers NN model L2 Regularization = 0.005 Dropout rate = 10% Train Batch size = 128 Validation Threshold = 0.5
Fig. 2d	Epoch = 100 Node weightage = 1 Model = 10 layers NN model L2 Regularization = 0.005 Dropout rate = 10% Train Batch size = 128 Validation Threshold = 0.5
Fig. 2e	Epoch = 100 Node weightage = 1 Model = 10 layers NN model L2 Regularization = 0.005 Dropout rate = 10% Train Batch size = 128 Validation Threshold = 0.5
Fig. 3a	Epoch = 100 Node weightage = 1 Model = 10 layers NN model L2 Regularization = 0.005 Dropout rate = 10% Train Batch size = 32 Validation Threshold = 0.5
Fig. 3b	Epoch = 100 Node weightage = 1 Model = 10 layers NN model L2 Regularization = 0.005 Dropout rate = 10% Train Batch size = 32 Validation Threshold = 0.5
Fig. 3c	Epoch = 100 Node weightage = 1 Model = 10 layers NN model L2 Regularization = 0.005 Dropout rate = 10% Train Batch size = 32 Validation Threshold = 0.5
Fig. 3d	Epoch = 150 Node weightage = 1 Model = Densenet121 Dropout rate = 50% and 25% Train Batch size = 32 Threshold = 0.2
Fig. 4b	Epoch = 100 Node weightage = 1 Model = 10 layers NN model L2 Regularization = 0.005 Dropout rate = 10% Train Batch size = 32 Validation Threshold = 0.5
Fig. 4d, ED Fig. 9g	Epoch = 100 Node weightage = 1 Model = 10 layers NN model L2 Regularization = 0.005 Dropout rate = 10% Train Batch size = 16 Validation Threshold = 0.5
ED Fig. 2b	Epoch = 100 Node weightage = 1 Model = 10 layers NN model L2 Regularization = 0.005 Dropout rate = 10% Train Batch size = 128 Validation Threshold = 0.5
ED Fig. 2d	Epoch = 100 Node weightage = 1 Model = 10 layers NN model L2 Regularization = 0.005 Dropout rate = 10% Train Batch size = 128 Validation Threshold = 0.5
ED Fig. 2e	Epoch = 100 Node weightage = 1 Model = 10 layers NN model L2 Regularization = 0.005 Dropout rate = 10% Train Batch size = 128 Validation Threshold = 0.5
ED Fig. 2i	Epoch = 100 Node weightage = 1 Model = 10 layers NN model L2 Regularization = 0.005 Dropout rate = 10% Train Batch size = 128 Validation Threshold = 0.5
ED Fig. 2j	Epoch = 100 Node weightage = 1 Model = 10 layers NN model L2 Regularization = 0.005 Dropout rate = 10% Train Batch size = 128 Validation Threshold = 0.5
ED Fig. 3b	Epoch = 100 Node weightage = 1 Model = 10 layers NN model L2 Regularization = 0.005 Dropout rate = 10% Train Batch size = 128 Validation Threshold = 0.5
ED Fig. 3c	Epoch = 100 Node weightage = 1 Model = 10 layers NN model L2 Regularization = 0.005 Dropout rate = 10% Train Batch size = 128 Validation Threshold = 0.5
ED Fig. 3d	Epoch = 100 Node weightage = 1 Model = 10 layers NN model L2 Regularization = 0.005 Dropout rate = 10% Train Batch size = 128 Validation Threshold = 0.5
ED Fig. 3e	Epoch = 100 Node weightage = 1 Model = 10 layers NN model L2 Regularization = 0.005 Dropout rate = 10% Train Batch size = 128 Validation Threshold = 0.5
ED Fig. 3f	Epoch = 100 Node weightage = 1 Model = 10 layers NN model L2 Regularization = 0.005 Dropout rate = 10% Train Batch size = 128 Validation Threshold = 0.5
ED Fig. 3h	Epoch = 100 Node weightage = 1 Model = 10 layers NN model L2 Regularization = 0.005 Dropout rate = 10% Train Batch size = 128 Validation Threshold = 0.5
ED Fig. 4b	Epoch = 100 Node weightage = 1 Model = 10 layers NN model L2 Regularization = 0.005 Dropout rate = 10% Train Batch size = 128 Validation Threshold = 0.5
ED Fig. 4d	Epoch = 100 Node weightage = 1 Model = 10 layers NN model L2 Regularization = 0.005 Dropout rate = 10% Train Batch size = 128 Validation Threshold = 0.5
ED Fig. 4e	Epoch = 100 Node weightage = 1 Model = 10 layers NN model L2 Regularization = 0.005 Dropout rate = 10% Train Batch size = 128 Validation Threshold = 0.5
ED Fig. 4f	Epoch = 100 Node weightage = 1 Model = 10 layers NN model L2 Regularization = 0.005 Dropout rate = 10% Train Batch size = 128 Validation Threshold = 0.5
ED Fig. 4k	Epoch = 100 Node weightage = 1 Model = 10 layers NN model L2 Regularization = 0.005 Dropout rate = 10% Train Batch size = 128 Validation Threshold = 0.5
ED Fig. 5b	Epoch = 100 Node weightage = 1 Model = 10 layers NN model L2 Regularization = 0.005 Dropout rate = 10% Train Batch size = 128 Validation Threshold = 0.5
ED Fig. 5c	Epoch = 100 Node weightage = 1 Model = 10 layers NN model L2 Regularization = 0.005 Dropout rate = 10% Train Batch size = 128 Validation Threshold = 0.5
ED Fig. 5d	Epoch = 100 Node weightage = 1 Model = 10 layers NN model L2 Regularization = 0.005 Dropout rate = 10% Train Batch size = 128 Validation Threshold = 0.5
ED Fig. 5e	Epoch = 100 Node weightage = 1 Model = 10 layers NN model L2 Regularization = 0.005 Dropout rate = 10% Train Batch size = 128 Validation Threshold = 0.5
ED Fig. 5g	Epoch = 100 Node weightage = 1 Model = 10 layers NN model L2 Regularization = 0.005 Dropout rate = 10% Train Batch size = 128
ED Fig. 5h	Epoch = 100 Node weightage = 1 Model = 10 layers NN model L2 Regularization = 0.005 Dropout rate = 10% Train Batch size = 128
ED Fig. 5i	Epoch = 100 Node weightage = 1 Model = 10 layers NN model L2 Regularization = 0.005 Dropout rate = 10% Train Batch size = 128
ED Fig. 6b	Epoch = 100 Node weightage = 1 Model = 10 layers NN model L2 Regularization = 0.005 Dropout rate = 10% Train Batch size = 128
ED Fig. 6c	Epoch = 100 Node weightage = 1 Model = 10 layers NN model L2 Regularization = 0.005 Dropout rate = 10% Train Batch size = 128
ED Fig. 7b	Epoch = 100 Node weightage = 1 Model = 10 layers NN model L2 Regularization = 0.005 Dropout rate = 10% Train Batch size = 32 Validation Threshold = 0.5
ED Fig. 7b (central model)	Epoch = 100 Node weightage = 1 Model = 10 layers NN model L2 Regularization = 0.005 Dropout rate = 10% Train Batch size = 32 Validation Threshold = 0.5
ED Fig. 7c	Epoch = 100 Node weightage = 1 Model = 10 layers NN model L2 Regularization = 0.005 Dropout rate = 10% Train Batch size = 32 Validation Threshold = 0.5
ED Fig. 7c (central model)	Epoch = 100 Node weightage = 1 Model = 10 layers NN model L2 Regularization = 0.005 Dropout rate = 10% Train Batch size = 32 Validation Threshold = 0.5
ED Fig. 7d	Epoch = 100 Node weightage = 1 Model = 10 layers NN model L2 Regularization = 0.005 Dropout rate = 10% Train Batch size = 32 Validation Threshold = 0.5
ED Fig. 7e	Epoch = 100 Node weightage = 1 Model = 10 layers NN model L2 Regularization = 0.005 Dropout rate = 10% Train Batch size = 32 Validation Threshold = 0.5
ED Fig. 7f	Epoch = 100 Node weightage = 1 Model = 10 layers NN model L2 Regularization = 0.005 Dropout rate = 10% Train Batch size = 32 Validation Threshold = 0.5
ED Fig. 7h	Epoch = 100 Node weightage = 1 Model = 10 layers NN model L2 Regularization = 0.005 Dropout rate = 10% Train Batch size = 32 Validation Threshold = 0.5
ED Fig. 7i	Epoch = 100 Node weightage = 1 Model = 10 layers NN model L2 Regularization = 0.005 Dropout rate = 10% Train Batch size = 32 Validation Threshold = 0.5
ED Fig. 7j	Epoch = 100 Node weightage = 1 Model = 10 layers NN model L2 Regularization = 0.005 Dropout rate = 10% Train Batch size = 128 Validation Threshold = 0.5
ED Fig. 8b-d	Epoch = 100 Node weightage = 1 Model = 10 layers NN model L2 Regularization = 0.005 Dropout rate = 10% Train Batch size = 32 Validation Threshold = 0.5
ED Fig. 8f	Epoch = 100 Node weightage = 1 Model = 10 layers NN model L2 Regularization = 0.005 Dropout rate = 10% Train Batch size = 32 Validation Threshold = 0.5
ED Fig. 8g	Epoch = 100 Node weightage = 1 Model = 10 layers NN model L2 Regularization = 0.005 Dropout rate = 10% Train Batch size = 32 Validation Threshold = 0.5
ED Fig. 8i	Epoch = 100 Node weightage = 1 Model = 10 layers NN model L2 Regularization = 0.005 Dropout rate = 10% Train Batch size = 32 Validation Threshold = 0.5
ED Fig. 8j	Epoch = 100 Node weightage = 1 Model = 10 layers NN model L2 Regularization = 0.005 Dropout rate = 10% Train Batch size = 32 Validation Threshold = 0.5
ED Fig. 8k	Epoch = 100 Node weightage = 1 Model = 10 layers NN model L2 Regularization = 0.005 Dropout rate = 10% Train Batch size = 32 Validation Threshold = 0.5
ED Fig. 8l	Epoch = 100 Node weightage = 1 Model = 10 layers NN model L2 Regularization = 0.005 Dropout rate = 10% Train Batch size = 32 Validation Threshold = 0.5
ED Fig. 9b-d	Epoch = 100 Node weightage = 1 Model = 10 layers NN model L2 Regularization = 0.005 Dropout rate = 10% Train Batch size = 32 Validation Threshold = 0.5
ED Fig. 9f,g	Epoch = 100 Node weightage = 1 Model = 10 layers NN model L2 Regularization = 0.005 Dropout rate = 10% Train Batch size = 32 Validation Threshold on T, D8= 0.5 Validation Threshold on D7 = 0.001
ED Fig. 9h	Epoch = 100 Node weightage = 1 Model = 10 layers NN model L2 Regularization = 0.005 Dropout rate = 10% Train Batch size = 16 Validation Threshold = 0.5
ED Fig. 10a	Epoch = 100 Node weightage = 1 Model = 10 layers NN model L2 Regularization = 0.005 Dropout rate = 10% Train Batch size = 8 Validation Threshold = 0.5
ED Fig. 10b	Epoch = 100 Node weightage = 1 Model = 10 layers NN model L2 Regularization = 0.005 Dropout rate = 10% Train Batch size = 16 Validation Threshold = 0.5
ED Fig. 10c	Epoch = 100 Node weightage = 1 Model = 10 layers NN model L2 Regularization = 0.005 Dropout rate = 10% Train Batch size = 8 Validation Threshold = 0.5
ED Fig. 10e	Epoch = 100 Node weightage = 1 Model = 10 layers NN model L2 Regularization = 0.005 Dropout rate = 10% Train Batch size = 128 Validation Threshold = 0.5
